# Supplementary material for: Multiple cell-death patterns predict the prognosis and drug sensitivity of melanoma patients
Source: Front Pharmacol. 2024 Oct 8;15:1295687. doi: 10.3389/fphar.2024.1295687 (PMC11493598; doi:10.3389/fphar.2024.1295687)
Supplement: Supplementary file 1 [file DataSheet4.CSV]

	GSM476606	GSM476607	GSM476608	GSM476609	GSM476610	GSM476611	GSM476612	GSM476613	GSM476614	GSM476615	GSM476616	GSM476617	GSM476618	GSM476619	GSM476620	GSM476621	GSM476622	GSM476623	GSM476624	GSM476625	GSM476626	GSM476627	GSM476628	GSM476629	GSM476630	GSM476631	GSM476632	GSM476633	GSM476634	GSM476635	GSM476636	GSM476637	GSM476638	GSM476639	GSM476640	GSM476641	GSM476642	GSM476643	GSM476644	GSM476645	GSM476646	GSM476647	GSM476648	GSM476649
AATF	4.0899134943086	4.04282114892828	3.98481534143119	4.01009249091791	4.02197668366856	4.03686371486706	3.96974125444489	3.93090852387933	3.91495268847119	4.02970764696502	3.99790515549096	3.99944546032349	4.07415994007223	4.02797638745667	3.98905029277307	3.94445439885845	4.01174332268929	4.03097625812367	4.02300797793781	4.06577649549558	4.03337681263331	4.03706897726723	4.01254114560829	3.96668443587703	4.00644635820974	4.02017622902878	3.97329903145887	3.978032485606	4.0193219847913	3.99262731542615	3.95179761914099	4.07210773268509	4.04075357354921	4.06228498879951	3.99117519325775	4.01079460141016	3.94814804419727	3.90488176696686	4.01087507148679	4.07395598059608	4.07109762426271	3.8815737508317	4.06146266401832	3.98549414788431
ABCA2	3.89986097685318	3.83226943701502	3.78634749946887	3.59095342489817	3.83402896228871	3.77112001519072	3.93652305439374	3.70757378754031	3.71239383684619	3.70324249251918	3.86246847048217	3.82928232656361	3.65710303505776	3.79691483588481	3.7241329122058	3.82391822293944	3.72244033685821	3.70427374829048	3.73237728255525	3.80519432430354	4.01254844864704	3.77958995436345	4.16662871937353	3.84091720204294	4.06953501185522	3.74054832437981	3.72868299582483	3.79736743181016	3.80478945484483	3.81589244221258	3.74188030355549	3.82928549028975	3.97102348633553	3.93259263878287	3.80635922151485	3.75008388998174	3.97509522977072	3.5816355762839	3.77234182981112	3.8145297594335	3.85740683306007	3.74384597358021	3.82861904049635	3.68080632503258
ABCB9	3.64306650367337	3.58965271522341	3.78588148569528	3.88614335655061	3.6115699412668	3.78230608390444	3.82624620113046	3.84154876748388	3.77147415344207	3.84352673653355	3.82227573230944	3.85952844989136	3.73370215417207	3.84441296392525	3.86534048400961	3.74171182522707	3.80880700614647	3.87880395124991	3.82504759623511	3.63585508081409	3.74040927710407	3.80966502795668	3.80197806165395	3.80433760442617	3.72111943170855	3.72393232693917	3.81182871784425	3.74997135612303	3.66926995957588	3.72229599560915	3.76605140684188	3.60703045647451	3.60120078919623	3.5774874553586	3.59536559861726	3.71086215588572	3.67926684284891	3.73068408371169	3.59408727178806	3.58251199980804	3.56959128474187	3.72935117691677	3.6747839852112	3.65645861644075
ABCC1	4.42921980954736	4.42986059594028	4.42268484238128	4.43356223288404	4.34670271976748	4.4591744548352	4.22307990765161	4.4137055044894	4.37853352011598	4.3695237526407	4.49620227896644	4.33217368428187	4.5042705628706	4.37611924502166	4.17619166284928	4.45563630919487	4.44477403863927	4.19461535964355	4.3961453862582	4.45069034736179	4.4674164029656	4.45170109969237	4.39841434873681	4.38596254260906	4.32557350701003	4.34183864097882	4.38193742455397	4.37398454333897	4.46106914241385	4.39986709168442	4.48222531000351	4.36560574097962	4.32230524006777	4.39030470426621	4.44818477854414	4.42071726735764	4.38769189683974	4.34465098094001	4.35614050203907	4.366872586791	4.33491457602947	4.45351953814412	4.36262944822839	4.46169502582121
ABL1	4.81027933959999	4.89646101803826	4.81566588516904	4.57319996918696	4.75611001948009	4.91437625155566	4.84687446882061	4.77991482627784	4.68060385923929	4.78143881216254	4.73189634816715	4.86548697368132	4.75353741232342	4.82554677078282	4.88579514534988	4.78716637313288	4.83282963366344	4.75171843251722	4.73331158255781	4.78565109577142	4.74831954968297	4.760712685308	4.85467811049142	4.81623929700596	4.80119028587365	4.80252993344695	4.78191492405413	4.77592564384082	4.76765182551741	4.78692692681508	4.59097216380335	4.69823734004199	4.81877661410437	4.68872677033052	4.8531579961201	4.82234572376152	4.86099499715865	4.72339103308897	4.75909434228706	4.78822942808429	4.83569773114733	4.60175892181896	4.73796619678105	4.73854163975412
ABL2	3.52510682117159	3.58406288732084	3.66058140001084	3.32256094851537	3.73528694138024	3.6171273014166	3.47324950123766	3.63898736283671	3.63791545129161	3.60003122868384	3.34789987724767	3.47401864786637	3.70353393624145	3.7780145287284	3.82094802166375	3.46769940024144	3.58651735145636	3.73150025728085	3.6287606554875	3.59064798657106	3.68858044046667	3.64401247350781	3.53853382357745	3.56882475648633	3.51536708642163	3.58068168105264	3.61033707883402	3.60863588088174	3.66625211431885	3.62916263753569	3.5181722853144	3.57888040588889	3.59139984127662	3.79914639479102	3.55766471113832	3.71140252258621	3.50495417822484	3.33724421112335	3.63194490064306	3.61649387699582	3.64957299327332	3.73176326011609	3.49692283813574	3.65228239883026
ACAA2	5.39221471205233	5.4759449542463	5.27358613404775	5.36484851844024	5.36684692005803	5.24087519676449	5.30742009715035	5.31534760329411	5.32206080828678	5.366856544314	5.38502457635369	5.12404270332634	5.34335108372243	5.20975860380035	5.40347578904081	5.35421814362613	5.29516071210883	5.43560925692876	5.40904088356611	5.39000040133943	5.32393966766387	5.40716986150434	5.32363226693803	5.32816809637599	5.35423883808214	5.26546491649213	5.29333348820226	5.31506650351324	5.4393029519574	5.29973305872274	5.42209481200304	5.41990973954829	5.42811899944081	5.36641854395095	5.45390393555386	5.39149834848272	5.33665052678243	5.35012613280942	5.44890353498245	5.45684579403859	5.31234592209033	5.41537350485917	5.41385257242168	5.42219406029337
ACACA	3.93727171340857	3.81522235303372	3.80489663486549	3.54132242118997	3.94934131548564	3.7374341996451	3.9695922194106	3.79773585635873	3.87805333938469	3.89037974715974	3.74884245737236	3.68345581635858	3.97102436923223	3.91380329860688	3.80010063002346	3.93549394419687	3.92915815079688	3.7967181900556	3.87062188715078	3.83839127495558	3.97559344841172	3.96274511462619	3.98524850088549	3.99667251600114	3.90399521650683	3.88351987977218	3.87787227821376	3.85648155563369	3.9056367181351	3.87103955635945	3.92124640088654	3.92146249304852	3.83472749289909	3.87690520638905	3.93765756536371	3.91248365965562	3.8724859322198	3.85780124297733	3.88305341547445	3.90757010637625	3.92743385866491	3.94531627692557	3.94577403530656	3.97250663369148
ACER2	5.51855998512238	5.43682984322028	5.26260400340928	5.22681569150949	5.35501515468568	5.22997146168553	5.31340474880596	5.3197234405699	5.46019743151167	5.25984786605175	5.34094390197744	5.22769613830216	5.3137911889423	5.2096883676771	5.30063621513409	5.32256702442403	5.26793381765866	5.29547683006447	5.22445057116897	5.33245688211039	5.26416858466354	5.31430650737815	5.30986294145535	5.35021988668271	5.48362934569064	5.30110711360434	5.24296969586741	5.37724936473426	5.4299418540812	5.34227846939134	5.24165850735022	5.35308055257018	5.36779861444957	5.47550127052306	5.45791933728627	5.33062838495246	5.3261169683502	5.29261456476881	5.27097919099752	5.37525273216518	5.38228187163442	5.29359057600112	5.27845926529102	5.22232769420086
ACKR3	6.57730823412634	6.23039090215238	6.45645208282933	6.15494504733317	6.26022714765157	6.28196983943501	6.60343322527924	6.11770606631862	6.26969937939185	6.14183720986381	6.62883696497592	6.27975506667682	6.44814575173973	6.3923245552258	6.0242551444877	6.61120466483454	6.55109178333319	6.17560865810033	6.04731421209379	6.39474752932621	6.25252102401129	6.08473564007734	6.4682120212084	6.41814889004222	6.3286201286009	6.31374441995217	6.25862381954862	6.36405054014132	6.28108107947895	6.33646626008137	6.2102242244001	6.32438415049937	6.03043568966825	6.30902703764991	6.67390373967089	6.32710865602644	6.20825343874956	6.24614822751837	6.30347906096636	6.47923430649467	6.27067786648778	6.4706075643542	6.4364943977253	6.22683511350421
ACO1	4.62868713766397	4.61632389078412	4.61690359708643	4.33431414619208	4.49796835972763	4.66602252829212	4.66012808558559	4.63486687730711	4.64653464474267	4.64301848195337	4.55492402172021	4.65142554121554	4.65508929144048	4.62318594453854	4.48857041456431	4.66689664543197	4.73112207304873	4.57628273037772	4.66275726426639	4.62502475339773	4.59283606957311	4.54795030975118	4.59124767631628	4.60892902084018	4.55860381827615	4.71735946373901	4.6330538980233	4.61124674615626	4.56920024084681	4.61013007605791	4.68167698759902	4.57667685240676	4.56953756203177	4.56649624544961	4.67335461392399	4.54583484251224	4.63624883527373	4.50716259607847	4.59579485202084	4.57899184468852	4.55280914303494	4.71809376378441	4.48155799769065	4.56852069121642
ACP2	5.63158517111949	5.78420552688773	5.84263852496403	5.79577101411439	5.65762988994117	5.84704363285685	5.85751809466028	5.80674010498134	5.74855652871722	5.8790814425653	5.78207591682385	5.70125182818313	5.70659667932075	5.76244996038829	5.76389217536796	5.71161514357344	5.90695959079756	5.85098278925824	5.85925693724026	5.82305471242588	5.68271012138524	5.73791141224624	5.72371183416331	5.75476046744267	5.76591507217559	5.93292451028044	5.81831199520707	5.83709154382896	5.77146968067107	5.82401466779032	5.84034631208891	5.67964491832527	5.71478697565703	5.63933643630648	5.7430672385713	5.73366332598042	5.70439186660134	5.77731527877138	5.80586115185214	5.90162720733865	5.71152041216159	5.69369657420167	5.65401054329614	5.69489286156913
ACP5	5.57149765583777	5.47726614479186	5.68872980071072	5.49464895782557	5.4643858330654	5.65705481287091	5.88439264188274	5.70550057019152	5.67966085112316	5.65049673284436	5.46487487100938	5.47286136358223	5.44560575191087	5.67205092301781	5.77150138103231	5.54215441279966	5.53832007005598	5.77031912491168	5.50447760436347	5.68057096863697	5.76211945798213	5.71173340144956	5.66253139228481	5.53413393750321	5.27623830885595	5.49329171001137	5.68168633872951	5.67391704422766	5.74594882922109	5.69181334539948	5.63394919164675	5.74438812564668	5.3713889221118	5.58747181881467	5.52760197978509	5.67533725626608	5.26135962664342	5.56896076393551	5.64547123867334	5.70926930902161	5.52444009556818	5.51922307690286	5.59440077583097	5.64318894221823
ACSF2	4.75356616892877	4.68860083091618	4.65878875948165	4.56122865576596	4.98783606274975	4.64292763100897	4.60580344938316	4.6534916921239	4.63575109958056	4.72691633022867	4.73894359010393	4.7033343639746	4.68634062173144	4.49128314198467	4.77375082534786	4.69037902576101	4.71912368479356	4.60269687765932	4.86488868446088	4.74125245436139	4.74815110551847	4.72673957032681	4.76026490543792	4.71486381230846	4.8002507914681	4.73904214706371	4.55838608267529	4.68940043012673	4.78520959746431	4.67427780981039	4.61411716868424	4.85277570967958	4.71027074673578	4.9179145204296	4.78177559353066	4.52785498053599	4.70614933632005	4.69210095676019	4.6646210222205	4.74423430948452	4.71083295520889	4.5910145585927	4.88338341574159	4.75295801034014
ACSL1	4.95936968164418	4.8887679714016	4.79540652027799	4.56714113093792	4.85741844811031	5.02035695467427	4.81581525207564	4.89418640046977	4.92414836767863	4.79799879562087	4.63777102818859	4.62476860700714	4.7859206211475	5.07819171284332	4.33708886807121	5.02840540421266	4.92864748780366	4.61424144567916	4.93173015164895	4.81744140099086	4.93192792670055	4.82149876210082	4.68404310540227	4.83543164123293	4.89836750985037	4.90521387067269	4.88908516477826	4.90991782700002	4.86699581828181	4.91662278796865	4.93436691913077	4.84287333984178	4.78146321407203	4.89133527654736	5.07087748811872	4.92144449292355	4.9319482402775	4.92326744597566	4.8826312501441	4.87210849140441	4.86926350287762	4.91655591533921	4.74098217930546	4.92775909502292
ACSL3	3.8434748784423	3.97559192891037	3.82514587270027	3.5844446650644	4.04872622820314	3.72362188318378	4.1217725713415	4.0055362655845	4.03064837466675	3.80954839226961	3.70251522676769	3.97593119878342	3.95281853054525	4.00922247832813	3.80921146143123	3.76659183571235	3.86121605301148	4.02642480399665	4.12874252122506	3.96671626680325	3.87073035682421	3.88992283654963	3.88358491568052	3.95110865633955	4.0379404070346	4.06145982496258	4.00678246348143	4.00617400238421	4.02869679061606	4.00444593008266	4.08639695540532	4.04642475890898	3.86674730848162	3.98802306918191	3.76701480884962	3.9910036598405	4.11322802854492	4.02713273916602	3.97620972483515	3.87562562450138	3.95919232194926	3.9733724761285	3.84400376073286	4.00513132915155
ACSL4	4.01337966507782	3.94264870661142	3.91320041704066	3.70898868748862	4.00369293997192	4.1117366070786	3.95822253829128	3.81281356930995	3.84201392113202	3.80386769097496	3.84285032395215	3.70770110061432	4.19284164892189	3.8890597269214	3.8571677788748	3.96664664253136	4.127871958115	3.75714421667948	3.84567833233205	3.77439243295173	3.93192080449403	3.79821365607821	3.87203431728132	3.83985822708872	4.11359135800619	3.98160678762278	3.80230649047637	3.88084951386031	3.8354460387963	3.92206761783745	4.04682654593799	4.10682402663538	3.94310169033417	3.90495178549651	3.85424265526768	4.07364270230756	4.17763954765061	4.02234559262326	3.95267828549053	3.91642874677612	3.84106683358798	4.04160984108247	4.02539590802112	3.90277901020334
ACSL5	5.24948089949197	5.22628793158326	5.39241139154736	5.47201350781161	5.21456661658076	5.38818615244354	5.14843317617898	5.21944799652175	5.19226527878378	5.36898125619161	5.45799364343884	5.26037197902911	5.1574334661121	5.26298392147504	5.27477448596837	5.36420317264359	5.42429384221199	5.13413170375484	5.2003366555056	5.30380498926506	5.31336413035743	5.38053384657343	5.24622083059309	5.20818287317181	5.1482311843952	5.17028404142153	5.29650398521515	5.26721761503268	5.6162571316135	5.2657040769975	5.35007062492825	5.1754978062666	5.25920949434613	5.10027636138614	5.37341291273578	5.18681643872185	5.1239209984721	5.29904894929843	5.27128515557585	5.39411597627473	5.01055620939233	5.19023913159314	5.49599605479065	4.98453580361994
ACSL6	3.02362039351099	2.96785158243125	2.99599654265702	3.10531429538004	2.9483621946734	3.00327099740766	3.0448583932637	2.96939685212777	3.02613612417963	3.04515709327046	2.99803122513609	2.98785426618833	2.9721282386972	3.01047225349215	3.0374066032681	3.03065705005713	2.9999622725021	3.09930793186055	3.03729137524233	2.99349181811299	3.07007386746561	3.08780234878286	2.9899497901062	2.95099533681494	3.05004973463485	3.02046338058364	2.96877733976642	2.99401574462598	3.04170032739436	3.00354865404356	3.01997854953049	3.01493401002445	2.99970554416186	3.0061222873534	3.01232481971461	3.04559175196899	2.97817748829111	3.03678340863011	3.04351129439771	2.89275325764944	2.9576152823004	3.02687909329975	3.08259583088102	3.06447775554133
ACTB	6.00247741405677	6.00550364128629	5.99351264124986	5.95491861611106	6.00405072844156	6.00301723642433	6.02042114828294	6.0114191416924	6.00595462485534	5.98369088929125	6.01057509456409	5.94762379566705	5.99374759997603	6.0045152323647	5.97684377253534	5.97991458213713	6.0125117704117	5.98276310000097	5.99256350169065	5.98569243230214	5.98698696442162	5.99237609647054	5.99999693393081	6.00262956939118	5.9908121981995	5.9912808230716	5.99895018643024	6.00753887308726	5.9766811888171	6.00631183422874	6.00272699899261	5.95533475265233	5.97728289520838	5.98272712324172	5.97784204398004	6.00049400295057	5.99177676003661	5.98415397622042	5.98927418825155	5.99560563340917	5.9812637146389	5.97397926486209	5.94923482551498	5.96887689692166
ACTN4	5.18745844516765	5.13424063851992	5.19830355846782	4.97202987401946	5.09172341714806	5.19899563648319	5.2427925335546	5.19392739848992	5.10915916202211	5.1247974571768	5.13069276665266	5.21564885036908	5.17467175608882	5.11385550965121	5.25660520232136	5.15880727082231	5.18446206321787	5.17881274527544	5.11364793205262	5.11386427084918	5.02382300381485	5.01057277394246	5.33862205933953	5.21478010309151	5.21345158209744	5.23659074671056	5.24647500518691	5.2023919937861	5.14165193080423	5.22809646774141	5.14338162356971	5.22894575939207	5.05563006777432	5.15318544837287	5.12957039721167	5.04081669148493	5.2008631122927	5.00923326880191	5.05361787559113	5.04503450340542	4.9774973116005	5.09420855066632	5.16111339713786	5.19530025516637
ACVR1	4.49286940216101	4.56747793078495	4.34686312636825	4.22036300596341	4.3243761639589	4.36218747965872	4.49912484742339	4.37512348849754	4.41079559438341	4.29346641709403	4.29049862203976	4.27141122768416	4.41722828454509	4.41844481606232	4.24560781567695	4.39283578187632	4.37274265845002	4.30837946110822	4.29977966023943	4.31498114221897	4.31229807096643	4.21639038851079	4.4542947679807	4.40588373450676	4.49112928825618	4.29175750437254	4.34011528985193	4.36668236935953	4.24671866187598	4.36020210651291	4.36694209433367	4.40353072445784	4.35605386037368	4.34808329373952	4.38037563591897	4.35202961677881	4.46741821093449	4.31678663677393	4.36834605887944	4.40235304792327	4.25747302871055	4.38356754387124	4.27349758878541	4.28431208904977
ACVR1B	5.13264491222138	5.20045521739474	5.06156926551618	5.03954332637054	5.04166898009979	5.06084919811883	4.99355765076024	5.13308103550798	5.09983814439819	5.04120217177204	5.01498394436297	4.99904710438699	4.97561832982208	5.06192258723774	5.07429504030475	5.16923545635009	5.00857111544566	5.09044823960119	5.13913097660261	5.0890803165895	5.14464854522109	5.13329292343899	5.020711031579	5.06356001290406	5.10571359985209	5.00783149144376	5.038953377377	5.08409507126152	5.12316347607028	5.09654742449141	5.04437572503046	5.1128377872562	5.19184730783837	5.05919585991	5.16725748087977	5.06929162610817	5.10094482136034	5.00911026230413	5.12206723536068	5.05629890151814	5.12188959075104	5.09158928168926	5.12920402883213	5.15010770150345
ADGRE2	4.16259199792833	4.2845849268685	4.01615835213944	4.19201778832145	4.17472868010852	4.02191969704046	4.22100764601358	3.94094030487271	3.96059517831556	3.9882863932236	3.97522597403273	4.02687876204319	3.93131282264103	4.0943511270098	3.84756082181308	4.02786008325934	4.24875812078122	3.87966747848084	3.96572588915144	4.27979066830192	3.83736531972565	3.86877012138644	3.87332990874785	3.90583444703494	3.95134542750348	4.20888093377958	4.03194813127254	4.04415876329357	3.97601745923404	4.07341953702472	4.21459577275085	4.04988288287752	4.12230340193585	4.13472307393653	4.16736484369976	4.07610962584718	4.0188046310674	4.04970884060677	4.21639089785678	4.26888824683323	4.24174616756411	4.05537704089395	3.83780753713783	3.91254629693511
ADORA1	5.23524363976317	5.30132619406575	5.39907231652356	5.21213526683672	5.25953559662884	5.37526152904055	5.3940007868291	5.39327828215024	5.28734789273813	5.43239648308736	5.32598090858603	5.43032185485707	5.32276826067913	5.35471384008619	5.42628613947115	5.2995914750338	5.35517790862289	5.48193920600046	5.38037281583361	5.23818463037652	5.1970596159353	5.23661907795844	5.39559055746093	5.32339524458434	5.2151444861487	5.30291459410853	5.35202660372057	5.33510888316629	5.2945730209075	5.32559479125538	5.25741037038425	5.27626334841832	5.2232533136176	5.20103361270985	5.18968333934261	5.19190618135931	5.24717785843209	5.17551855149743	5.2049418249301	5.17796294689537	5.15775925613465	5.24675179293334	5.19994714371337	5.26136369060283
ADRA1A	4.15736740447259	4.11277501424594	4.21476368252586	4.1280681698645	4.20232013448485	4.21516355914335	4.25174029737327	4.2386887014327	4.19437468932507	4.20242628181617	4.20812096162496	4.2825087665743	4.19663491903611	4.21424230997808	4.30735404739006	4.1491199960966	4.16455462341285	4.24806478084419	4.1973915099574	4.15598034299038	4.17758128122051	4.02655661609849	4.19626795828065	4.19697368604916	4.11811327727515	4.16250752169185	4.1420762781681	4.22278721209995	4.18669993250914	4.1762947494558	4.15267599045481	4.1897944178594	4.12104650595439	4.16514142079044	4.17385958959258	4.15012894850776	4.16481343032941	4.1587649496188	4.16461126741549	4.2074664377759	4.15458701869694	4.18100650497119	4.12749944847093	4.13220489188212
ADRB2	6.40647823132279	6.18839904405946	6.27148127792331	6.22894630422041	6.11479698221873	5.97716932339173	5.97772041576702	5.94790745991329	6.14427424198295	6.19469649165931	6.39209152275984	6.08090963023393	5.9894438050406	6.15698685500234	6.46237526822276	6.34272709553315	6.17871687185331	6.15817172185748	5.98142591155461	6.24207380188261	6.09578636867497	6.04252571194509	5.99155137589889	6.11634277231219	6.13240774448953	6.16771294733369	6.12553699463898	6.08857235765858	6.25527273963814	6.12761033354837	6.14509542172165	6.06497236960829	6.38895136774084	6.12675066812526	6.52026345241165	6.1659024908193	6.08836087199028	6.38624311915417	6.4271011191979	6.32462056246637	6.22662280941387	6.20927372211433	6.09313646851163	6.16292223368926
AEN	4.93135818457121	4.91206293108204	4.92456696521833	4.65174402998512	4.90722601836536	4.87486461510578	4.94902623415186	4.94648458323953	4.9484146203347	4.8984381961574	4.83804770825014	4.91184869723188	4.95785168505897	5.04145600200352	4.92394555997188	4.85831885984622	4.81790665478499	5.05924501140161	4.94232013847044	4.91437989241407	4.87105712519986	4.89621330200928	4.84768922051804	4.8198329007999	4.8627870777027	4.97555747298613	4.92722551777776	4.93023241694485	4.97730726501192	4.92459455547771	4.81208396878236	4.91153964985367	4.88531400104353	4.94041245729579	4.83169865422305	4.85330443297894	4.81936585503532	4.86114480933449	4.89317610442386	4.84825298728823	4.86359124545497	4.87069504862667	4.7912378872011	5.02381916418001
AGA	6.1590603659326	6.29120902573578	6.1780133485842	6.07356532575371	6.18272005689646	6.14826461373908	6.31411761410412	6.30428724206842	6.2912121445697	6.16982061051507	6.12843478221737	6.28816892447686	6.06543904016362	6.26118609489916	6.04652374148557	6.23919020687559	6.15956527860078	6.21136216938012	6.21594564794858	6.21819261240241	6.24259882247078	6.20713233069389	6.19709624207957	6.18515383874284	6.19046580889087	6.24032991033442	6.21448474956841	6.25162574905585	6.05497092945499	6.23390226951005	6.18116547748865	6.28311921405504	6.20146838168197	6.33530237706686	6.1961690186418	6.32941354850457	6.32478996468588	6.09459170040393	6.23933509647522	6.26008565363924	6.25109155953929	6.31773235303908	6.30568999297909	6.29774608087347
AGT	3.71593855971312	3.59692414834626	3.96683426449403	3.90367934084806	3.69328950902064	3.64916041581854	3.65462905378493	3.7252538640547	3.71513899923704	3.61804585580616	3.67246337630213	3.6401113211663	3.74887989340045	3.77648004946825	3.66489919447744	3.67046784369052	3.68435697290085	3.51342866544842	3.63638745401793	3.6506668981527	3.96330325280906	3.9849408816942	3.78048846255914	3.75958179170802	3.7391463071207	3.67514601347307	3.81626746174261	3.76089908190525	3.91760375570607	3.76803991207732	3.72711509225901	3.51342945617609	3.63056897046313	3.90854248806843	3.61749056406481	3.80262964450835	3.97376969135958	3.5389938056981	3.53364205941072	3.58558660985904	3.52722508595307	3.84691601610515	3.78570698794667	3.83184721657352
AGTR2	5.09146749426225	4.9954511012342	5.05203136869655	4.98060776689366	5.03236963010477	5.01529787456375	5.04401109914315	5.05249141718498	5.0906188432762	5.06782107282165	5.03800085731289	5.03368244177179	5.02648356656848	5.06323553712047	5.02868766608497	5.04994493684212	5.05507142959132	4.99495358069503	5.04497897407591	5.05076788340648	5.13375236401641	5.13194578852741	5.08397484240796	5.09453992148801	5.20558068387099	5.0349454746214	5.09423754150549	5.03328425626271	4.96637581241369	5.03630501365579	5.02562757905326	5.06806704557527	4.93967112617111	5.09713449162921	5.04818693534022	5.16031097230244	5.07352381434388	5.10510892986883	5.12141805242045	5.15023435794935	4.99072483046333	4.98729277611802	5.07901469335041	5.15124688741097
AIFM1	3.81789013835927	3.81604644533394	3.89243298956154	3.81600100256933	3.9945849650826	3.8637679850925	3.88632002152668	4.01046062785884	3.95606500106767	3.91560949429275	3.8131197994117	3.88766015280812	3.90917642048191	3.91485370342233	3.94927986192247	3.79600339423343	3.88656191509182	3.91989270241317	3.98949298842664	4.03710181527057	3.80873199383338	3.86339525479213	3.79875666428063	3.84321598038548	3.80715547868205	3.93024953931583	3.9666238390527	3.95031164084936	3.95022054835196	3.91515877503675	3.93234021205934	3.89693771075717	3.88560117820866	3.90455202276549	3.86959501843994	4.01240341184674	3.8798861421168	3.90097030610764	3.97681020758093	3.97832285897688	3.97362929460955	3.8569702416892	3.75422358233115	3.95680984870971
AIFM2	5.05312349733235	5.12254403355896	5.05481342203271	5.08818807667016	4.9683757876774	5.29625321645612	5.04865231334003	4.93799215508824	4.9445389106602	4.96244861364986	4.82442717536416	5.03596609652803	4.97895402837083	4.91831013507476	4.92858415730662	4.91160435448308	4.90267079561565	4.93277560938346	5.05093041298558	5.06611397740267	4.73659652645	4.7296204211273	4.98363845552029	5.01942859428618	5.14238347866365	4.99720693533372	5.04780476855987	5.03908089500906	5.12979607849289	5.03198058848539	5.20220825276361	4.96310320812101	4.94058570817234	5.05035685468632	4.93316939867317	4.96422218793704	4.9997986660827	4.94311136093953	5.06173320519451	5.1281841912082	4.98307450259479	4.93239958955593	4.86116343816253	5.09745658772979
AIM2	4.633464048606	4.9581110411669	4.62309586752203	4.91877882249444	4.85307931721981	4.87403235308841	4.59622450054853	4.41131628048612	4.49582820111363	4.92233529953071	4.7881964203294	4.71334141267951	4.75394994273076	4.44401645673152	4.4296035335021	4.56360603348821	4.98334972378699	4.32517395522296	4.39173586928325	4.80600067791321	4.36275130428221	4.34739822047124	4.31757930888604	4.50652164853102	4.3534557004014	4.43126077291831	4.58195721575447	4.65479506440405	4.5748711619261	4.67272156967639	4.76873107524837	4.65714103057901	4.7364042454116	4.47396767424974	4.47785334901855	4.31364263426711	4.72690187382252	4.76415497568341	4.63188009459279	4.74521934075057	4.34521253869133	4.52738092848536	4.55236029137914	4.73359127926378
AIRE	4.87487522677274	4.81277562321589	4.87293131706652	5.01297674127188	4.90670317856156	4.88876531884133	4.88635434079739	4.89012804740382	4.87846112511352	4.9256513682621	4.94090770271483	4.89738012053252	4.86380600325472	4.87281995910218	4.90838979695084	4.88563899275528	4.87895135624547	4.89268587879222	4.92513613348967	4.86144884044205	4.91557164020259	4.93729350052917	4.92289551804254	4.86327211302245	4.91557765878979	4.88564823518974	4.8742781887901	4.86454029388463	4.76370950482918	4.8402660847763	4.89259224623034	4.93605455439878	4.88979210439472	4.85778948043358	4.90838329426731	4.92705486774418	4.93156463457059	4.89332448867074	4.89815680160449	4.81095921737947	4.75435379642119	4.82977152056247	4.89544037277715	5.00381410752572
AKR1C1	4.62284632530948	4.34204072936376	4.45568862055089	4.50297432795489	4.18994733025922	4.26962231471764	4.41700676098092	4.23983318023638	4.27070375340374	4.18233219965651	4.50792599248409	4.2798931484121	4.26944626418403	4.46462816690731	4.23302502713585	4.56772630682891	4.39361124635805	4.22282871607452	4.22211694994258	4.27665871116313	4.36198919792758	4.28262885113494	4.30770710800622	4.3130946295313	4.30258138983663	4.44762063657638	4.35611803976809	4.29312039602522	4.32352716411401	4.33106720864934	4.17537306516095	4.3021738845389	4.19438000688562	4.28024262626305	4.56718983374881	4.42332170131349	4.6728454673431	4.20172026820836	4.26411869154366	4.35238858616684	4.22055476233508	4.26474988329725	4.23014463694189	4.12809784272512
AKR1C2	5.12486360993909	4.78094196078234	4.84007965391283	4.82534118518281	4.60318015142335	4.59364958551534	4.8207377729998	4.59466860510351	4.66621183978646	4.41331776579489	4.88093155571301	4.59089370457768	4.69094778649749	4.80207333288537	4.55505060034285	5.03922898220361	4.71967605100383	4.52272360516701	4.5415916395835	4.73767817556796	4.84587085562571	4.67920438359674	4.64036730011594	4.68502378339837	4.67022944648338	4.86565849539018	4.55673740992749	4.6659211215914	4.75240413433536	4.72500750437072	4.58590108880901	4.76221222652751	4.63096131473045	4.7536685984372	5.06407479551255	4.89314604496979	5.06241923182825	4.66555258973419	4.68769719676193	4.77741739738735	4.72374874646841	4.6929168390377	4.73576953229236	4.53363648961191
AKR1C3	5.71021513430591	5.67272922039286	5.29100345914152	5.27105356041956	5.04919559281085	5.00374373754124	5.20733795869769	4.9498715037482	4.96155766169465	4.81574710020096	5.46146885732203	4.91373868195006	5.08995200729877	5.05302077753094	4.92935784808389	5.65262622615809	5.23940800157528	4.86545973502857	4.78517110300397	5.22377614980403	5.14331167621103	5.07883187237397	5.11920591342704	4.9979068038011	5.17784793589957	5.33787679002304	4.94899190177994	5.05853121328695	5.17193325262447	5.04837367776323	4.92467623422109	5.21219419554045	4.81404800806065	5.14898808537327	5.60482074534984	5.31907683536684	5.40963191712892	5.01747915506151	5.35469896403785	5.41813720285223	5.2259953137004	4.9985760366027	5.1966767765107	4.67471381200092
AKT1	4.22321267410744	4.25912903329683	4.23945052204318	4.09608850980555	4.27804804173241	4.18696595371468	4.18674764465948	4.31487680649303	4.26955887139957	4.26707490120479	4.17261485030713	4.22578480304086	4.18372825094677	4.22155296583865	4.13270393842117	4.16731386113729	4.23813051971756	4.27166052663373	4.30740889958264	4.20865595822565	4.19527702484967	4.28316032740127	4.15170849316318	4.18569310338255	4.13976196074765	4.30856072580156	4.28573659921967	4.27024842948674	4.22345281996515	4.27502403852627	4.19152689674632	4.09656716928423	4.18581406319186	4.29115135464716	4.17010649063255	4.23604311849393	4.20025417399895	4.29976917158289	4.1884556993847	4.18825908666024	4.28877971375146	4.12812615662486	4.04258537460857	4.19821461153466
ALOX12	5.42097136175893	5.34363054296945	5.39261092440866	5.39619637524089	5.47432913700165	5.42734630852446	5.39434055467272	5.37087607373205	5.42430421184873	5.38976437189508	5.40643633248841	5.38672069705748	5.46225637574395	5.37220118012331	5.42223370568052	5.54411767224374	5.40893133898144	5.39064432407498	5.41304872444354	5.55442305212085	5.51225676461856	5.48678681088911	5.39222423342015	5.41665441587686	5.55239744553785	5.41695698358223	5.39042473128876	5.40749143541716	5.4634893741198	5.46115407915585	5.43155733598605	5.54644924938763	5.58453988737591	5.40193233770275	5.81677774322501	5.48040335027778	5.4585053194972	5.50515864862281	5.48919636769004	5.505358558994	5.56338377798483	5.50864922510304	5.51077328369774	5.58095065712934
ALOX15	4.95057183870284	5.00140112785347	4.97005018793101	4.96778586475663	4.9761380535297	4.9027368795962	4.90459836967072	4.90238274862334	4.91604841496376	4.90924676354608	4.93337689790569	4.90446752055785	4.89491746079737	4.87064409611781	4.92876378519058	4.9327714487468	4.90035670974527	4.89866200530343	4.90366338595811	4.88954046196582	5.04445292304128	4.99778081353562	4.91965013795562	4.90430431467933	4.95210441218071	4.94914406340515	4.8880120936019	4.94053636358703	4.97274322185601	4.92061597950602	4.91825821708223	4.98525035641009	4.90067258235242	4.97952900852278	5.19405209398806	4.92629227044022	4.97021354747474	4.94675006686916	5.0322705762914	5.06358018726296	5.00188228777426	4.9245079880088	4.96857379938069	4.9478535259964
ALOX5	5.7285384311067	5.59724825909202	5.70364842540325	5.85160226809495	5.60936106196748	5.58871480437314	5.42547436207146	5.0625384322275	5.29464668082995	5.53052163866547	5.78664197648958	5.12124730173228	5.30839997117989	5.3772193734175	4.8844832866464	5.61625129924211	5.76107300073676	5.112687783535	5.4628485032389	5.62962623529208	5.15555804995855	5.08691233972925	5.35610069694757	5.40964309969676	5.47611210215541	5.53382176560411	5.37114275013116	5.56235563189418	5.45807397617229	5.52431300856653	5.64490232259342	5.53376684284996	5.61421449635893	5.36195836653678	5.5932942052331	5.35257640305958	5.56058067563358	5.78072480717394	5.71684723491112	5.74942677581054	5.27523078422184	5.4217860219357	5.51003221047515	5.40413396244535
AMBRA1	4.59849099056219	4.60250014880454	4.64384755546423	4.52650969256693	4.52895743170887	4.68916670104235	4.60743638820148	4.67558075320673	4.63070113729771	4.71742280122818	4.63708786979095	4.72679326583823	4.58457523169312	4.67143814510279	4.71508166219421	4.62457907350252	4.66059358732238	4.77166753253366	4.71505899750256	4.57460579617864	4.63378803719481	4.675841243488	4.62772121225785	4.59215675067865	4.54019943193943	4.68980682519612	4.67704670560175	4.65680052206282	4.58422788801329	4.66147938326432	4.62033177669042	4.55705075022905	4.562310579848	4.55980991364837	4.5599538367427	4.63670944965582	4.5515584057563	4.57570083439344	4.53506525515477	4.60954110454767	4.67792631179541	4.60397564631822	4.63182520695029	4.57072901950767
ANXA6	5.13078035700052	5.1683682948309	5.32212063384365	5.32033745240866	5.13275765267089	5.32924769651566	5.16209917611267	5.15417411270705	5.04399129893465	5.25061501115234	5.40800120426055	5.0284782699404	5.25095123550291	5.16317333371557	5.32638020724066	5.23391683129411	5.32243092658873	5.17141593080021	5.19396309574891	5.22388102570156	5.24547581528924	5.24359015542657	5.17779392790435	5.1761508175904	5.07808925860497	5.29911775363107	5.2104364855883	5.17119906672969	5.166513795129	5.17498854153479	5.13915141571757	5.19149239648877	5.11819906899549	5.10740108727303	5.18870538009682	5.27595946639593	5.02706769840646	5.1796148322422	5.27693251289018	5.28120069958138	5.11478975873216	5.08307823260006	5.05529948106987	4.90326356524161
AP1B1	4.72035734471482	4.69795004191591	4.82298369628552	4.76810262965073	4.75033758367001	4.79498889258339	4.82894763134076	4.79343228229283	4.73714071865647	4.82362179459335	4.82774068183461	4.85983344856962	4.7301703240235	4.75638912308095	4.79472698343209	4.76133665371872	4.82221604966287	4.90053868866561	4.79167863726425	4.73122427502137	4.59692063697063	4.62003970555338	4.78864215752637	4.75809559183417	4.64163615629759	4.77130531905219	4.78705251495068	4.77678101964987	4.67992382473291	4.7719997653798	4.70855656380378	4.66927292932258	4.6875917467937	4.73211546207155	4.78234319865422	4.67698557871864	4.73249914677858	4.65143381262674	4.80289184666735	4.77499392813508	4.69942311329086	4.65285387826382	4.72171581049735	4.72018636769679
AP1G1	4.13531242712051	4.16733743998032	4.08783012405349	4.06543554897456	4.09970341894981	4.04607415418466	4.03526888659715	4.19361490256295	4.11150913993135	4.12812123567003	4.2145717657777	4.11495556720709	3.97718120519098	4.10267921310876	3.95168593173611	4.1230878040862	4.05121288610848	4.11162539824346	4.08658885092188	4.10553211060881	4.12239922787959	4.12265980003786	4.13474534731585	4.0626999786683	4.08673327381327	4.09140117689627	4.05071210268866	4.07591718170366	4.10343635715139	4.07852683543828	3.99781818015738	4.12871596682435	4.17533069895233	4.15453733336803	4.13303140045651	4.09243394313527	4.08147318304474	4.09842693852467	4.1485215491603	4.11451469161204	4.14371174830658	4.09217584252362	4.00771880677102	4.06391849598012
AP1M1	3.87614900750136	3.8232794323817	3.91770161018899	3.75942345623368	3.87749875177876	3.9675762797007	3.8614300869449	3.95234108316976	3.9048498370908	3.90908074813981	3.94484697061637	3.92361167282046	3.96838818227695	3.89085663542378	3.94759689613409	3.88306129717523	3.92510133077169	3.92839060187254	3.84506933651302	3.87693471152848	3.80634399054682	3.73592855750477	3.90369536007116	3.90697563304005	3.83655353177016	3.95812878363775	3.94131663410505	3.9108355668189	3.83896390300532	3.91506265319403	3.79282317238285	3.82664407524398	3.86453198337752	3.88180910749844	3.84381074671258	3.83618915249787	3.79803261921191	3.80033455484497	3.88944749918095	3.90823574990095	3.87743507154248	3.79466162561724	3.9294425938592	3.88536635829134
AP1M2	5.83145712568299	5.77473509254161	5.83558569422306	6.14513583069079	5.85436813762285	5.86943706739077	5.81186806621753	5.82962752789321	5.85338402351051	5.82870904723358	5.87332743588164	5.81899770912633	5.81249642398737	5.88708992043516	5.77861850040813	6.03798913957235	5.83471755588426	5.87292832270868	5.85779639512968	5.84477142240589	5.94633638417428	5.90951607061422	5.83474360490337	5.83821628387593	5.91473055950077	5.84288014718129	5.90447055432857	5.82557030092635	5.87215806129937	5.8671007526441	5.85460581874923	5.81861044746578	5.87702025211245	5.93738437535383	6.13535794858796	5.92854869979866	5.91345992517201	5.941465798237	5.8566911832721	5.87308363703931	5.81066385461122	5.83391560114036	5.8573086826392	5.91897191309321
AP1S1	6.75784022773201	6.75731980632408	6.8501916835032	6.68214605682806	6.70014637942077	6.83823224034753	6.79262758937444	6.7627589072793	6.75484762653221	6.76749653016089	6.65614085301208	6.7728910500026	6.69758134852309	6.81612298870413	6.77596678303136	6.76662792367922	6.63707566866358	6.80290821168521	6.78197791960923	6.76181329165887	6.79169281302178	6.9283700159194	6.82219858308996	6.72940174431611	6.92163617874693	6.67481290721622	6.76709117520813	6.7483267818155	6.83855598605586	6.73283049459028	6.69754430266125	6.65128801694022	6.58894288803675	6.84332730287833	6.65529961256326	6.81594092315338	6.71435675808886	6.81613912270371	6.65323926442655	6.66059164261722	6.76474035908063	6.66393675723993	6.7516923643439	6.82888806870912
AP1S2	5.41471016857975	5.38199224061101	5.47535558109749	5.39175144808249	5.63048345576634	5.36400337866771	5.51403626436311	5.5710065635309	5.60176297792331	5.56906875947272	5.41893411765014	5.60361495723079	5.45005208506251	5.58567551886406	5.50207681044871	5.33165074129749	5.40890123066497	5.60871339575848	5.60642973167972	5.50767820472596	5.59179194662809	5.58854794522902	5.5496657074327	5.54778213906981	5.59795126606443	5.49928707515798	5.56439777441427	5.55701590282445	5.62892274350846	5.56200583119942	5.60270990152127	5.56692100949369	5.55097634694748	5.54741468490199	5.37668666350912	5.56515459460744	5.52450549573333	5.57031769234143	5.60082887126326	5.51576447378452	5.60107401498431	5.5865696500328	5.59053388250484	5.5621605296875
AP1S3	3.61500846300434	3.68099768845964	3.47740030485565	3.49770815031941	3.90156439236036	3.5156872225302	3.5827052459705	3.59152729699646	3.63347990806016	3.5700003582983	3.57303250246487	3.61350745155422	3.58847217265375	3.65500618625568	3.5883862830851	3.5940329367105	3.45427944169169	3.47404709347535	3.54558191900749	3.80887874638569	3.47536701771281	3.52804737173766	3.4181002740674	3.43359075037294	3.60416335614059	3.59738692697413	3.53352109438896	3.617779641331	3.87027247872261	3.56124431623436	3.62645137575692	3.68360854671992	3.85915003738681	3.98428594484038	3.73737595220436	3.66356288781408	3.45924203175887	3.51071686918663	3.98187112656518	3.90526574030515	3.88131542009366	3.64205660079859	3.84728133984815	3.71589979911143
AP3B1	3.48306016670209	3.51365681740365	3.4094234029865	3.44856079819196	3.47579010712798	3.44343194677617	3.50009818323712	3.51829277951743	3.49944149983347	3.50994756601007	3.47635916624161	3.46206152209013	3.54193273241775	3.52891504095621	3.45869747037173	3.44095314107883	3.54157672469469	3.54635025949427	3.44009439792234	3.47876792547526	3.46168548603474	3.47519022397865	3.4195108871775	3.48284208201295	3.41772508264882	3.55222104605883	3.51711706293959	3.47340356738796	3.46271000282789	3.46575859790387	3.50871190932819	3.57368983354943	3.51031608933618	3.49844556616813	3.45557857188644	3.50582891123651	3.42601988700914	3.45208297136723	3.52598891087042	3.515354854726	3.52154087097441	3.47750604084619	3.38354046658831	3.44321938769114
AP3B2	3.25897166483474	3.1977285195825	3.37497633067478	3.40361318247025	3.51880505970439	3.36159723802806	3.45784184007811	3.51273095141684	3.4063065698462	3.41387202730686	3.38680689637997	3.46516331281775	3.32599268649821	3.35897191683457	3.46513792112281	3.32545688309866	3.37919156678507	3.55815965113624	3.39719339160497	3.34207231061066	3.21255158070915	3.28536910766255	3.40893150635063	3.44140691312455	3.35022948917232	3.46553795140769	3.38843192674856	3.3742003566469	3.29212986896051	3.35839566167049	3.33130569949967	3.36395169448561	3.22828402713543	3.17657690711154	3.1767667006664	3.23108387615173	3.25746471327122	3.30018633105336	3.26272490626196	3.20565806441498	3.21000370450223	3.35698520630891	3.35010894728222	3.3072624477118
AP3D1	4.5241277771067	4.51453024459468	4.52979520740061	4.52526464497554	4.57533383732855	4.533044848986	4.55719039491583	4.57404191462211	4.53030189211835	4.56523529615552	4.51091638781383	4.60724768681249	4.55437525259074	4.5579339160481	4.56933572084628	4.49772091227293	4.54303804037628	4.559597376806	4.52744738766552	4.56920987986776	4.58349385276979	4.58150160577112	4.56227844930284	4.53647956008739	4.53831220665391	4.5005214288668	4.57339192011116	4.56494590955323	4.56985353836432	4.57965736915042	4.50966306999912	4.59931586733034	4.54997876301186	4.55833625376485	4.46707209846867	4.58595336608938	4.49348746971247	4.53192531833268	4.54574636968099	4.52250934663408	4.52605217300778	4.50486313826932	4.55411617651358	4.50118993949263
AP3M1	5.09593672526287	5.0966012123673	5.09908527266699	5.01578061296617	5.12031346508828	5.0967161321922	5.06243918009331	5.09182351686988	5.15039270929154	5.08466114258157	5.0790765006837	5.08452106023469	5.05338071267773	5.08744442656468	5.15494967993585	4.97933734101923	5.05847041517369	4.96559441840901	5.05472608368331	5.08064405489601	4.97053306358501	4.96437633177277	5.13263982477967	5.14408512178692	5.12913859630881	5.0468395797564	5.10958763219095	5.14049213095358	5.07889825234919	5.12734984601591	5.11200048114966	5.00072612305388	5.08896395531968	5.08368649475916	5.04904417986447	5.11274915152194	5.01380481291482	5.03340717312445	5.05069780019072	5.12932665143259	5.03949847199716	5.04850547375845	5.11471822041822	5.14165493575061
AP3M2	4.78971951954405	4.86055152613178	4.73154699821539	4.71400321148517	4.92379891949262	4.65806623010928	4.79841492704329	4.85423834744582	4.90038759002458	4.93656848083349	4.70532930447951	5.06515547675155	4.80568695088263	4.95534690321623	4.73219679148756	4.69149970483228	4.75630407274655	4.58966387066115	4.97156569143445	4.87966402190516	5.0707614121207	5.01399643934474	4.84675978644522	4.83788799354271	4.74046306493331	4.96389252290359	4.83321197143432	4.8675174080719	4.91580178092453	4.85393384696357	4.84866826572537	4.9325040227188	4.87329999415235	4.88354746921949	4.63578621988825	4.87379626097776	4.77622693246055	4.99366303068692	4.80476084268511	4.84449916718514	5.07199722983643	5.07055586567824	4.87548888556117	4.91534009195453
AP3S1	6.27392146292274	6.28007033093708	6.27775531780369	6.23911992966579	6.30812066708742	6.26593516277173	6.29553346812139	6.2985742904221	6.29066967149498	6.27101374353233	6.27392510474408	6.29364642395497	6.27588925343322	6.30812124321599	6.32596881214244	6.36463926908969	6.28906743567723	6.275889915245	6.31985191532144	6.27622675902334	6.25446535286984	6.25234194485705	6.28072609287227	6.27456299237646	6.25647454984788	6.31090887610711	6.26248553959367	6.28891875114249	6.31359357011547	6.28779976686673	6.28079457113741	6.30169902036157	6.29532991321991	6.28068209727208	6.28575596146908	6.3012445951795	6.27989690257168	6.27315268615622	6.29288814618746	6.28055847265843	6.28069968244702	6.2797349972436	6.33665498889067	6.29595078197448
AP4B1	4.86115375065627	4.93034269847036	4.79697854409469	4.91350100921516	4.89808713599503	4.83311620604732	4.71176988494161	4.77291325151767	4.8046816635352	4.64108359021747	4.82126377261518	4.56281913352427	4.89408285168546	4.64407527637597	4.79543904699533	4.73267608396536	4.78459306725521	4.56365739985226	4.65888554247359	4.8877306716061	4.88091092853647	4.82369534259488	4.65889795293832	4.69871697439615	4.74027663797324	4.70806053690247	4.62180980192792	4.75828314319455	4.91029966333064	4.79835115113666	4.79049133250219	4.84257913732166	4.90741963984013	4.88554917941055	4.8686174559888	4.84100864947262	4.86843575851419	4.93855029837096	4.89800085952426	4.88267702321657	4.88383476156368	4.8147608577561	4.95616015747513	4.96468307091884
AP4E1	4.61089605708526	4.48021439230667	4.46074035583199	4.41125816284327	4.47244857841154	4.41752188200827	4.45220179595585	4.49796105101257	4.51088553833924	4.31243282253574	4.4942753220487	4.35387184856787	4.50434444439975	4.38875567275073	4.37994981786433	4.59789038412331	4.37435389466016	4.30296236568395	4.50304008038917	4.50332858251139	4.29378866559443	4.33193085461904	4.51832543957176	4.41824159458975	4.49781287309391	4.50665769816671	4.39071468362556	4.43918336754945	4.45699375728042	4.47078018913371	4.54144170453427	4.57921509317124	4.52060494702229	4.57241710952259	4.50277995755929	4.40960321156392	4.39839209193248	4.39132470390785	4.50679240610063	4.49660438282465	4.5045694252659	4.60362024850641	4.5211245327091	4.62788050030291
AP4M1	5.15137174473097	5.1660997993056	5.00409809222713	5.1382331328731	5.15737540024796	5.05651270458413	5.0165578455373	4.94716903342397	4.89258857181041	4.8969572848767	4.8639561151277	4.94999095142977	4.95638738629246	4.8188996575507	5.00908710874545	4.93316917543934	4.96030581168283	4.79548457064318	4.81163899139131	5.20524853849605	5.17046295345044	5.20410856902236	4.94577085001602	4.80619492403052	5.07414309661279	5.01795959746334	4.91801774505556	4.95698030325447	5.15548396967241	4.97914947967201	4.81290464870183	5.31781800113691	5.08371271366042	5.16985687579875	5.0829484332356	5.11214160634521	5.14033079496674	5.08131282831158	5.15106945038312	5.13764898310746	5.17784283751058	4.86056692646087	4.99685134470491	5.13019006689697
AP4S1	4.02985599068537	4.06903847233846	4.07153169544503	4.03165489642368	3.94979077263886	4.06066422060223	4.04413373753289	4.02963996863173	4.08329682999839	4.07698379216861	4.14533196906945	4.0635720801643	4.04149074454578	4.07044060930701	4.10744057022707	4.08429256666539	4.06225999240224	3.98451847686928	4.05481796331049	3.97670172720497	4.00636315676766	4.09970989577596	4.10026282731723	4.04874904855741	4.02144207339265	4.09007603537552	4.04828008633219	4.04658936930599	3.98270107161355	4.03367159796313	4.02708840791424	3.85023851880116	4.01752176751291	3.97551360450119	4.05516093230779	4.0419896829087	3.96131603455596	4.04345453245184	4.12749767773337	4.08434128557761	4.0366676836653	4.07012439243247	4.10228648804159	4.08606767484632
APAF1	4.30342277975562	4.29928741286431	4.19469352381783	4.21229309754414	4.28319818253401	4.16876035512294	4.17732277941961	4.12072570068601	4.19799263241235	4.11481395349036	4.29462689106069	4.20158041770257	4.2942904266712	4.14992044528883	4.24745493549361	4.13050333257031	4.28578136472921	4.14423991923809	4.16395845928515	4.20128304417928	4.21123840113248	4.26484835270848	4.20884481062631	4.21326293028502	4.24970324230201	4.14595560234412	4.10568647076658	4.21001262552088	4.11472422827132	4.21272218785382	4.31066221436086	4.34377792363807	4.29319812780139	4.30094118060874	4.13592118248916	4.23833965041524	4.25567835578481	4.24654463737077	4.24008631042992	4.22215200196497	4.27176475055305	4.32767218989306	4.13962310357469	4.17425331797001
APPL1	4.5881588781127	4.48177618653885	4.45497796309043	4.46387180744604	4.51719256675129	4.40431548367876	4.3273562334323	4.48981000224486	4.59954564517498	4.4088756362194	4.50891732869527	4.06272229557174	4.52905074482134	4.43512600794751	4.31359754157243	4.51322222271606	4.53828416298734	4.00076584374389	4.44217225650704	4.45079565447069	4.58962627629394	4.50798787583881	4.43355887762267	4.50755018308865	4.51717273962675	4.48870120378777	4.45028255145589	4.52908465326234	4.44776674579846	4.5177419286391	4.48242591039826	4.65439692192056	4.54206211235224	4.54370075438532	4.47476207224435	4.50298984770041	4.54428970998451	4.58629197122946	4.49427039645201	4.46335071445721	4.48378577454848	4.61181497484757	4.5485609821595	4.48234878167767
AR	3.64189696970398	3.55808812736617	3.56912105446464	3.56360897621424	3.51950677434747	3.49762891841307	3.61585269179385	3.60153552627442	3.68896941744327	3.48838199548624	3.65213133725523	3.46682414583993	3.58161299980674	3.59924891470094	3.4744207477393	3.69574220295823	3.56608413123512	3.48190930401925	3.49699258901448	3.54893170206404	3.50028254509735	3.50515766265018	3.58762989625609	3.62000957211069	3.54773471103856	3.5554081530752	3.63000946711486	3.65822163079604	3.52525351757903	3.60198706503451	3.53954141280084	3.36498076306523	3.43830078857399	3.49726857072304	3.70114745972871	3.48054440085594	3.45864381830539	3.49768592301745	3.4498208320565	3.46808544348286	3.42325931974549	3.53312000478375	3.46018450342328	3.51963355290523
ARF1	6.23446261396279	6.26015551601268	6.24383970179875	6.17289967869725	6.19991497536221	6.23598039327273	6.26706251531409	6.24060128301495	6.19498324947036	6.22526281190377	6.21860108178794	6.2121233233013	6.21379724217636	6.25772114882264	6.24364277988215	6.16086881202331	6.23226293185833	6.18872414582727	6.24219833925807	6.20182676781971	6.2609376319406	6.26600821261773	6.20871668110317	6.20641135564028	6.26207827961985	6.24865436346286	6.23765416396659	6.23159370339333	6.25324463423161	6.23444174476477	6.21826596019237	6.25745641421286	6.24381138518628	6.26138853941432	6.23917088782573	6.26042642009228	6.2510292610295	6.23567127931263	6.22031432863421	6.2363972442009	6.26625341043041	6.18302800253219	6.142705052863	6.23070806587118
ARHGEF2	4.5795370008938	4.53028065301227	4.61706627559577	4.52689035152016	4.5803734285014	4.53866969299939	4.61946348702528	4.68842841280941	4.66831243946866	4.52747181358085	4.5951157625315	4.54573053720112	4.67977435317813	4.61025522606524	4.52336874973609	4.45476665006665	4.56682845795272	4.48310112299763	4.41556576552603	4.5739650520105	4.55169928676094	4.54036590115082	4.51139861398442	4.5958893573969	4.54427393373678	4.62858036104612	4.63996332092178	4.62448319580925	4.61600719364472	4.6387968379153	4.60289118980387	4.39047393692498	4.50733807925808	4.56425785119808	4.45382304448996	4.56878786308883	4.5715707660758	4.61899753447705	4.54252441949631	4.58126029589012	4.55220555744837	4.5524584766313	4.58145289202139	4.6193418059625
ARL6IP5	6.62201667490999	6.57986985263927	6.53496273647487	6.57695395906136	6.49114273614434	6.47668647267867	6.5458886157532	6.44803747501527	6.50866461385727	6.5230246958224	6.57290875074966	6.5639392068009	6.41091267778447	6.53798040678455	6.54713404756926	6.51267695395506	6.51878225908116	6.52350288211863	6.42561750767125	6.50496387791816	6.54169638173879	6.49033689074245	6.54845770176289	6.52836191029184	6.61220827608473	6.45557904808411	6.47814849664657	6.50679593229787	6.47214136016934	6.50085964917639	6.54519881741126	6.60407268923259	6.53456282712841	6.48252810286566	6.48577930072267	6.57991717693672	6.41673733033429	6.56072039240227	6.53925324112974	6.55258275705027	6.53157927169299	6.53147568016929	6.53128776976981	6.42258148439509
ARL8B	6.02031430837696	6.04466606877318	5.9627514766943	5.96025415672419	6.03799221137187	6.03757483015341	6.01004789435266	5.99669315796232	6.03406269950694	6.01455655386147	5.93293922249237	5.95059216441775	5.95479065168055	6.02228753654978	6.01496933652735	5.95260152112767	5.98569100412292	5.98654813575869	6.00554452985522	5.99551986319948	6.02839091743844	6.03375723395992	5.9551624060177	5.99086672457354	5.95170708261799	6.10559947428456	6.00769027727875	6.02948749895649	6.02073191055958	6.02513968265286	6.01073868526811	5.95308284886563	6.01071585619801	6.01491576335144	6.05091734802044	5.99106663867207	5.95132263631313	6.03028787958405	6.0115085465279	6.02162581190102	6.04281018476876	6.01790102868471	5.88823224032811	5.8734893346982
ARMC10	5.3838314810957	5.4881367300825	5.4427425873517	5.27054184558113	5.51894509022856	5.41396588701742	5.55423035945319	5.45330817299017	5.4568366234487	5.46799675552656	5.33285854582702	5.49277387826428	5.45703783061024	5.45197329310501	5.45901992127331	5.38328495564924	5.36213172722218	5.36506331745642	5.46535812485644	5.59903661423882	5.45428128142505	5.43626312173513	5.4352604377143	5.47054993690526	5.51969677454093	5.45420956091815	5.43063859370687	5.45111350313522	5.66309146402642	5.453604905415	5.52889433164233	5.52022405994899	5.3722768853979	5.52245600193173	5.46290172033883	5.46189382418549	5.43163154546657	5.53389701039799	5.43809938088332	5.44649644853539	5.5347915090133	5.46889119689622	5.47875899779006	5.53217164367925
ARRB2	5.32256449001345	5.34983524043883	5.36952989865376	5.39529706982929	5.3752415437577	5.44739165059948	5.33767985745638	5.28020848562769	5.20241274642308	5.37009168842836	5.47939504477325	5.17499437731456	5.35961773211953	5.28734353010759	5.20885531560969	5.31327381569905	5.43942167208004	5.19307766789593	5.26293617183804	5.36690562057488	5.16834119021242	5.17243757142231	5.24727094395155	5.19071689280019	5.3196617657994	5.41476779799649	5.24627242974258	5.24713788481653	5.27128389365783	5.2826822979195	5.21067767763101	5.19696799936435	5.35614815939604	5.28300367863247	5.39323046195181	5.26330960734187	5.27629620344584	5.31374631125255	5.46387748348597	5.4982533609263	5.24774558601943	5.10393229689892	5.23114773314182	5.11401241572663
ARSA	5.2830673329062	5.25788375456121	5.31580046992836	5.24058379636562	5.23772236781973	5.23985485215881	5.20573124241926	5.11005040900444	5.0529393948751	5.23527412294897	5.04708883362688	5.1483439262642	5.10480339858407	5.27594861619056	5.09107548737214	5.16848996103546	5.02397550882013	4.85593081471765	5.13739229252626	5.16131873704244	5.21434789047243	5.21586232915397	5.254042756702	5.12301204658693	5.25400684877229	5.07300843251157	5.13456646592739	5.08338208305526	5.27088579875808	5.12866348369896	4.97449295435613	5.25791963594297	5.29309001468364	5.28515155738339	5.27172246952477	5.22024771700377	5.33305144200142	5.23663127528772	5.24642072158364	5.30357303976871	5.26622617947137	5.09669026776973	5.10872470632938	5.13556597563873
ARSB	4.096341914141	4.12776458251304	3.8174809599655	3.87737276175001	4.02527923711441	3.87267925496842	4.16562891440976	3.84533835068625	3.93918889406218	3.88792457933799	3.8211997136832	3.77558992671264	3.91393768139661	3.94856601521846	3.75084652481546	3.89234065921374	3.96064844966388	3.80688200662604	3.98591946942574	3.98062963740797	3.9599460848836	3.93443268273112	3.89059378040502	3.82769875823137	3.97870891990522	4.02485327009428	3.90573455345993	3.88696522006684	3.95258915082867	3.92712071716216	3.97876315213944	3.94796349968026	3.9662238233093	4.11576158205343	3.96934897935337	4.0444197712857	4.00168383017463	4.014104579146	4.11259761131054	4.11812316103009	4.13104520525938	3.86719992245011	3.69411402568797	3.97960880421747
ARSG	4.33497825418108	4.54334950561908	4.27764524346477	4.45821929473569	4.63911052470522	4.33165268669808	4.31178665086066	4.60339751717778	4.69755012941929	4.30522768216678	4.33837490730327	4.31893598675145	4.30471962520279	4.45702691772127	4.31424608703622	4.3630160720099	4.25343902763404	4.30967263177843	4.35172680874569	4.56337118723571	4.28799111608393	4.3490407804699	4.36900695768495	4.35142031079305	4.47748346961356	4.38378589885481	4.53589350348205	4.55151820839328	4.66267651479029	4.59540270598527	4.39166244790078	4.28535843167039	4.56733130052462	4.5136018191454	4.45781707512921	4.30925103384753	4.39334729879864	4.42375401766381	4.58771847938264	4.6813261008456	4.24205505264614	4.36151030741882	4.31499430301205	4.38764546010958
ASAH1	3.98639220894203	3.9738318988785	4.01753738478695	4.03413749397003	4.07157988525001	3.97154527585355	4.00914178476221	4.0876734831768	4.07136183136594	4.04310819871542	4.00129213042252	4.04074959960787	3.93785663993615	4.0894752836985	4.09386395159247	3.98538952782831	4.03359574836524	4.09069483958877	4.10741510687599	4.07521497520615	4.12330775578264	4.0892923870711	4.01324060171949	4.01882358246706	3.97951656536679	4.10906565268352	4.08083572733204	4.06996252921289	4.00542857872727	4.07934073054396	4.0876603981515	4.06710155266351	4.04580774158634	4.01716401860855	3.96577975247624	4.12135565979948	4.02816693487726	4.06014400230488	4.08858032974489	4.07979866043181	4.13114304801578	4.07936318828499	3.97453010622432	4.04198291609202
ATF3	5.45671130690745	5.52904204486521	5.71148679952343	4.99402015854844	5.41629452833277	5.4382823359284	5.44752127912477	5.41128333699532	5.62724085947972	5.25239465379652	5.61054666130988	5.31713653428812	5.55219060018956	5.41777371233587	5.47092735469187	5.36661612422904	5.59091006168596	5.82008778141643	5.42554898883595	5.60564836600243	5.18475811107143	5.17172703282069	5.56518309408335	5.44958814470593	5.28280445258315	5.41837108803038	5.54186539304283	5.55060361021673	5.3034340995674	5.54522459560461	5.43639891857946	5.4146664977457	5.51170096952219	5.26013817122749	5.91470341934207	5.61804139223326	5.30109375689934	5.44470092211351	5.68413355730751	5.45180008355151	5.3259553900382	5.43950376120099	5.40959860383348	5.57256536026741
ATF4	6.49451383476825	6.53772322089748	6.50175388723698	6.47945570690088	6.49044343364281	6.49770031841102	6.58617883076219	6.48735599809933	6.51729278320724	6.41450859156341	6.44615648931839	6.53586202723173	6.47670009600304	6.52605466556115	6.51816441011896	6.45464829136645	6.45865496585347	6.47194621136934	6.36461760609229	6.49144866682069	6.51001795927552	6.48851629133473	6.56505785001155	6.55806626868502	6.54678669586033	6.40397453165399	6.49697478233345	6.4949449491269	6.45866989702774	6.48718129896724	6.39042281886623	6.42084895037252	6.46887356794507	6.46608516084139	6.52150090782577	6.43033757316799	6.47840276624402	6.48247576038924	6.46829427630735	6.48345726129526	6.52496813595383	6.4279782523072	6.48575352478804	6.47289662307296
ATF6	3.86538863930355	3.80748486146846	3.80208052773475	3.79728049509499	3.82653535313846	3.58146578336512	3.78473804776351	3.90534862823413	3.95043207742944	3.75095695337743	3.87019170688367	3.69459214222573	3.82934445464452	3.85415334229507	3.88538335603733	3.85787128733052	3.75600629324728	3.74509860035479	3.67634060986342	3.84369263510963	3.89931693063455	3.88104217315848	3.82724929151809	3.87761392358802	3.87558531831054	3.82780246554443	3.87920865645064	3.89605678566171	3.82651899336057	3.88826082140153	3.77911600090468	3.74122302356372	3.84006354814194	3.9554185648738	3.8390152190904	3.85658511631668	3.81864421364299	3.84469048987243	3.81278242328522	3.82057906110206	3.8345849402036	3.92444548804556	3.85720551802564	3.90153622108844
ATG101	5.91933417826275	6.05504937379842	5.96231978068132	5.83120984030832	5.92248731188053	5.95757486432157	5.97268434854288	5.94793190325943	5.92569540529759	5.974298396744	5.84045994414923	5.96381951132622	5.89435334440392	5.87251786831391	5.95374853592992	5.76842379843461	5.93412191893395	5.96348325327031	5.89986860755159	5.95368114488919	5.77912132940493	5.75857216995498	6.04357107109708	5.99138667346246	6.05697543412195	5.88216933173987	5.92095543498044	5.91691707133159	5.9235780341618	5.91401840751388	5.87366030824403	6.03514154993759	5.88722305651514	5.92099400548417	5.88301510310966	5.86910722376047	5.93688162414995	5.89886481025956	5.89539998309696	5.89283762776139	5.97761147454802	5.80342068564713	5.84524780159744	5.89616512126784
ATG13	4.6595009165234	4.77728026209845	4.83487764286032	4.61561825309076	4.69583307874658	4.85775861824837	4.86937931531618	4.8604262970127	4.7995990177318	4.8673412903929	4.78986018280364	4.87930784345006	4.78689200131016	4.81990097878335	4.80997584992275	4.80249441280992	4.84479390699115	4.81267946519196	4.80186381269749	4.76934729573232	4.83249649045252	4.82748501451663	4.80708111662854	4.8074970318137	4.81321849679332	4.78533056870411	4.82920128747493	4.77066854167408	4.78409179174923	4.78042390106495	4.79604255536655	4.63811348934766	4.72013418438199	4.6953037566119	4.7966313930316	4.83935863993197	4.75575709165972	4.80686970017499	4.66006165276348	4.77994896773498	4.80967827648479	4.75347205576794	4.63350254768234	4.65178514793436
ATG14	5.18756787888184	5.15774281256332	5.07026972302586	4.91239283176134	5.10132855498664	5.0726664399456	5.09183229513975	5.23429364659082	5.24467466203334	5.1761485449762	5.15360945560287	5.07676787216893	5.17226579802034	5.23442475482494	5.29244204630455	5.15540948859773	5.11294610265401	5.32067407136392	5.11314450851331	5.08513577854478	5.26161725038794	5.20672441662207	5.11941182691592	5.12776132921403	5.02653437362453	5.20771040922496	5.17416814458027	5.16971509343783	5.12794457475925	5.16360632346874	5.16176967374632	5.11824799904624	5.23822256560132	5.20987590333166	5.09541981786503	5.14281452187598	5.05175297506069	5.11382690934578	5.15653373971462	5.20695878594942	5.23112280187757	5.29951218651799	5.33603469617664	5.17223144359422
ATG2A	4.48446299028993	4.56334035549376	4.55400472071598	4.47748066249554	4.49521187298429	4.60470486346418	4.55655411468857	4.61079365065588	4.55225169840292	4.65413730569283	4.5810885717821	4.63297789016938	4.53636082822278	4.55393308262946	4.53966937745454	4.54225304224425	4.56275182314971	4.63429776323811	4.60036629487149	4.59956388906309	4.4480499114265	4.44350231299348	4.57038050710255	4.5379173201002	4.35634365643528	4.57129329975844	4.58251981639328	4.59019684525849	4.51278508097622	4.57808090928724	4.53487456243588	4.42275465168829	4.62846170683283	4.50667668125608	4.5569256949177	4.42722167194013	4.43634024038382	4.41574333626903	4.4922855810387	4.5470003141831	4.55626818015683	4.56112841941524	4.46643100792225	4.44671156666454
ATG2B	3.6577477906425	3.68161277115903	3.58480867201747	3.58321876371413	3.59833078944679	3.39374387032519	3.59920289293691	3.61403346815613	3.61120478589148	3.61454749333575	3.6505972909125	3.54172140853771	3.5769450403967	3.64222788392179	3.70851142840069	3.64835914753431	3.60137066458417	3.69062242404302	3.57900740356748	3.57818411415275	3.64946295107197	3.71536512510456	3.61022618548829	3.58229764387236	3.56184779347629	3.61072656236471	3.53749279875933	3.62675787658916	3.65760264076051	3.62724712776645	3.65394426173114	3.65722440623461	3.63891367182904	3.61465987544439	3.73042935699721	3.66241347156509	3.66190187344482	3.61913457606282	3.70139490263997	3.65497456261194	3.53964114211453	3.76186564961357	3.70542258132765	3.67787661516077
ATG5	5.09780204379553	5.19347037541499	4.96121851751397	5.09284941717076	5.03484868558703	5.16343867135033	5.07107422263781	5.06597283622816	5.11450976884881	5.00626838824617	5.06474013731079	4.78371928228131	5.10851308273887	4.96839237770878	4.96689638949207	5.05852813837303	5.12316457857576	4.78487338397424	5.07080942874285	5.0793961632077	5.00521631997071	5.09316589876341	4.97546924802079	4.94034981375298	4.9738327240858	5.03411993521372	5.03047160798741	5.07331939103685	5.01892850320001	5.06735378688837	5.13081392879397	5.02156687646751	5.05586330081729	5.07615240968246	5.09495407340518	4.99572292871292	5.01833828815597	5.00654426158519	5.10951538503474	5.10812934373555	4.99435138715126	5.12142783190735	5.03366541099122	5.1851144955235
ATG7	4.42651372020869	4.489635744845	4.28544794922558	4.41103909747577	4.38686792870036	4.36799594044749	4.31698938731724	4.1913649342002	4.20040972493165	4.308208664555	4.26537269944383	4.32662188741296	4.29753209142697	4.23998164588244	4.28493159495697	4.29550531364626	4.39921065065607	4.2747048150182	4.26846064980796	4.44824852448384	4.24559595241497	4.30361146898377	4.17567003454099	4.24081566431352	4.28909779241332	4.32552129239268	4.26214811865273	4.29310708877606	4.43345877627784	4.30246342439299	4.31112107559512	4.31421330642718	4.3422993613037	4.3532299307558	4.36250770430942	4.35016678630415	4.33449860799325	4.37730490086317	4.42076275733876	4.38481212026996	4.31532094022319	4.20817179996169	4.3166084023418	4.28028367340037
ATM	2.33764765308954	2.40142938842778	2.59615955085428	2.63456979593208	2.39392220024758	2.49488088318987	2.5406283976162	2.50199346275134	2.38715102689258	2.61488878865529	2.60480092322979	2.62538770156248	2.3305654963185	2.62148672967075	2.53013202237582	2.31758300989308	2.54535182326278	2.52261954837473	2.60220724595296	2.46550033195099	2.45108366452684	2.50044326354575	2.3970128126594	2.44689568705429	2.37559991818074	2.56351062190476	2.45870814706185	2.42667742723069	2.58956784219572	2.43522485227347	2.58643336284306	2.50119787511822	2.35824759463663	2.32291064844249	2.47894931392334	2.43116580425044	2.36223043669863	2.4601083792243	2.43428296244552	2.50504410217462	2.60662514941081	2.43990137050032	2.5009982690969	2.41413316799306
ATP10B	3.77384911307312	3.88388706517589	4.03975605314859	3.63353441329398	3.99434431598702	3.72246402038174	4.02568706484594	3.98265957016723	4.0196702334024	3.72145731187233	3.6599610674292	3.80267860934546	3.88745737386742	3.79832496339189	3.89519644286484	3.93977169374541	3.73613798785682	3.77195849673122	3.82932284536729	3.8971080437814	3.96294087928083	3.96486580427613	4.03882007027407	4.13250324882411	4.03517906475003	3.97691228151501	3.98388333469484	3.97489244302869	4.09098693418842	4.00475238552356	4.10816995068719	4.09232534626192	3.81376198478873	3.92104584500036	3.98427488315604	4.11026142504403	4.15396660472543	3.98712792511793	3.71420601777039	3.57700304967213	3.96114879420145	3.96228620313698	4.03999134489649	3.96162239559759
ATP13A2	5.05784307224401	5.16190169793532	5.3013501556997	4.85505541024121	5.16592873616499	5.11517346909962	5.09204617924362	5.10744101287718	5.00173215364322	5.1428414306003	5.03042583308019	5.08810108742211	4.97174886762996	5.08370590738829	5.0900139000481	4.98944533214666	5.1175021757959	5.13210430229306	5.07173739112952	5.02281421109635	4.87642552482536	4.91319260273113	5.05491767993474	5.00876260862206	4.97399365871135	5.20107493096769	5.10894032825465	5.0791440806734	5.00694698903715	5.06266952253934	4.94916460444086	4.96179443753062	5.04753344146019	5.11051530263876	4.92608248288669	5.01447211592643	5.04028204916677	4.80593904286401	5.09920621422574	5.0888229398275	5.04901797354182	5.01584465706759	4.8907714467001	5.09599470094556
ATP2A1	4.71143456750602	4.75262257617383	4.80832179138058	4.73825451473134	4.84280805684419	4.79839788474382	4.82609140651066	4.87502643925942	4.78404363919122	4.89003595320905	4.79759226672164	4.87115158254519	4.80483373770403	4.84702972777097	4.91684735446607	4.78414612490556	4.78323550497437	4.83402809267133	4.81930963405261	4.76941935372267	4.74276335224832	4.73609985873327	4.76510059913077	4.81877581339694	4.77022655215455	4.79498332778964	4.78764262869179	4.81825278367467	4.90273510367464	4.75263676655668	4.74602996887852	4.85833245806489	4.88768042801174	4.81451802792975	4.93960930065581	4.74530373518785	4.77674641193799	4.71229224659762	4.85140480069087	4.76394505826128	4.96722965042381	4.81850410031741	4.82264700887359	4.74193740007065
ATP2A3	4.58815254712074	4.54354929206407	4.83238731797396	4.90180362430138	4.53581969202347	4.73692445163015	4.56845275620031	4.50814469233725	4.51966364859682	4.69654132848415	4.94321692348411	4.56117215845359	4.4983252945812	4.64666568398841	4.51731305532187	4.57242865350763	4.6881702746438	4.59432796685723	4.55770682871463	4.63976127323418	4.5871964542651	4.51282168868157	4.60866257272869	4.5937111965498	4.56154098220411	4.58321185163122	4.68270350898808	4.59128417206298	4.53941913026024	4.59543498311976	4.63668710560946	4.62385624989069	4.60854957256686	4.45632071295954	4.60792196847021	4.55852815019728	4.56123347613204	4.61301335823248	4.67999483761705	4.74228742207942	4.41034336181915	4.5727651841303	4.48342084854832	4.62123509968455
ATP5IF1	6.49461899808787	6.41965403190942	6.43252469971582	6.56394801597739	6.52238634928606	6.39030813118299	6.37970731529886	6.38164125265411	6.39330124366663	6.35711708536556	6.44589699487905	6.48405472680421	6.47744079677048	6.42134588063814	6.4802380799338	6.54794912275553	6.37677212487442	6.41632755918128	6.41993408789589	6.47957599594203	6.48434802901749	6.45331840088049	6.4428553460135	6.42053250317905	6.46840735960195	6.33044722290635	6.38417862309242	6.425098022416	6.44176865257559	6.40528196577717	6.48234957575038	6.48683580615447	6.5352404290636	6.59760402265501	6.51466808665949	6.5151254849677	6.51478016096666	6.44831089792992	6.55281129814807	6.47705771673627	6.49456583254688	6.55775751006505	6.52543736173638	6.59002444355159
ATP5MC3	5.94596574672882	6.00180615407429	5.91209502532061	5.92868954124778	6.0519049433604	5.93647163211769	5.96753223117651	6.04015000509144	6.07961904447419	5.95147106145805	5.8991081852822	5.96243953354734	5.98221417530983	5.9386039572524	5.94673767274984	5.86629419418682	5.86762182877051	5.9707997974969	6.03736120538417	6.00621948468365	5.99814829891089	6.01819928393427	5.96203735334765	5.97349346162727	6.00478142754537	5.95893518815279	5.98757070665	5.99469756215154	5.95735002488134	5.9837484558444	5.99604164934239	5.99708012535199	5.93139385776727	5.99855669400591	5.94725349985928	6.00587834989646	6.00097875893854	5.99770762431017	5.96861419876932	5.98326180323151	6.01412890818521	5.99047707464663	5.94903184924331	5.93449271223223
ATP6AP1	5.29441405027307	5.25778444326822	5.33342431483183	5.17423397684786	5.31488596644369	5.287310655084	5.28310676567857	5.42866501993861	5.4222374107362	5.31451033446023	5.23971967607217	5.23018012835908	5.25471746104638	5.31857151467233	5.28316495035648	5.25840662710305	5.32574789128006	5.30575953901199	5.36625596304092	5.32151939573968	5.27148627635945	5.25543746116938	5.27019057907517	5.34615003312275	5.28248124744818	5.37365247248818	5.39833767817271	5.37512835932545	5.24196408104193	5.37297563626279	5.28306117411357	5.29784241314997	5.31032099852635	5.30186775020711	5.28707103795216	5.32453115143674	5.35768229349172	5.30197039946819	5.33481367207093	5.36308315164676	5.37029361527807	5.24308206938413	5.09785629078146	5.19240739762046
ATP6V0A1	3.92254044004313	3.87863221587097	3.83171266715207	3.70496918158937	3.88962389070821	3.90518723096995	3.92244527879961	3.93061761734289	3.87298916733121	3.96250513495169	3.8194369842863	3.90332891268896	3.80230047364617	3.99752280230881	3.93646247059909	3.88583988055643	3.84914268240123	3.97936507016789	3.91976100101313	3.92109634339936	3.85799785572185	3.84300212136618	3.96569890654968	3.89207107091524	3.89520925906003	4.00210066611469	3.97321563197487	3.9415906875078	3.87547851032019	3.92651485180588	3.82255206800456	3.91476441886075	3.92849328337791	3.90745826250618	3.80947441155487	3.90214320208751	3.81874619587005	3.84587824595754	3.92799113216272	3.98138277896551	3.9215644486049	3.80785633110672	3.72495126354866	3.70312457500497
ATP6V0A2	3.30256058643079	3.48599137306654	3.18628116996315	3.05024431320288	3.31526231103675	3.23880918762027	3.16123690854809	3.42206014087611	3.42075478875064	3.29103802733462	3.27934533264309	3.03688711451529	3.40682133402778	3.19496603683626	3.13581556189994	3.21696320515892	3.20742554015922	3.13180428907088	3.36537081967995	3.32974333533708	3.21169532489423	3.27272070158756	3.0611476654997	3.19218273560369	3.28700687071153	3.41529085702986	3.29679477892205	3.35144219873485	3.45186004563327	3.34140923941951	3.36068247736797	3.40615317675147	3.34180024052576	3.35647919916957	3.39210488478355	3.22251803026536	3.20045962533685	3.33701688192824	3.33501371694334	3.36355271323699	3.41974082048089	3.26645553711334	3.16431452487063	3.39368322497152
ATP6V0A4	4.69177640098945	4.73494193740181	4.9757972635962	5.00636063016377	4.98931415887611	4.78621135996306	4.71605839050266	4.8264651348019	5.01571930944262	4.92382870775605	4.72285081534839	4.86510600160481	4.70356835163363	4.87335368075973	4.77719994210864	4.75965341231997	4.69913623629071	5.10772048880174	5.12402132622939	4.87936471664344	4.87885279747661	4.83743537005136	4.71355598698049	4.83946271302615	4.8049353882661	5.18757328888656	4.85932443257151	4.82902403381444	4.74868602994215	4.85289104719118	4.92554223132927	4.89013493395021	5.29110087610733	5.10401230075385	5.06803313336126	4.7455641050376	4.77507717581364	5.40540963046632	5.10590009751032	5.12038715672731	4.80450928212443	4.72840173416676	4.78310193319176	5.30380806883125
ATP6V0B	6.05446142644269	6.09279448303518	6.10215657947475	5.97940903834922	6.14664704107461	6.10230318493055	6.12610462588208	6.13129482327176	6.14247440523653	6.09019356906346	5.9866615824159	6.03075416901113	6.06868757079447	6.04381392777348	6.09806132913113	6.01520621318899	6.07261663518185	6.04739204150069	6.14507706492482	6.14593786374996	6.02481403807034	6.03684561870493	6.07080371812727	6.06170332693309	6.10464396743867	6.15932320099733	6.13711392295618	6.13491897624154	6.12851370846785	6.11601769753586	6.07492243389357	6.03997590426088	6.06219478565381	6.13188958558567	6.06211905827648	6.05241523090488	6.05176359604438	6.18465844488474	6.06808347217665	6.09067223837633	5.9871796873571	6.02290698973612	5.90095269381091	6.11895740959875
ATP6V0C	7.38674923308912	7.37258446904656	7.44011238440854	7.3158390799471	7.42658660335484	7.41309650182374	7.43918326476267	7.47187404882012	7.47708765951346	7.41428847009635	7.3621134671399	7.43662333138253	7.3915497112468	7.46695572608285	7.41303341193036	7.33733530725421	7.41744424506769	7.43085932993168	7.45682501158227	7.4373783830651	7.40666212307823	7.39554508883278	7.44123441238727	7.4580255159382	7.45415354391602	7.52109433945289	7.48950012793481	7.48000166850307	7.47071799326517	7.48530384543503	7.45072586640158	7.4240898088812	7.45046033421019	7.44677443112552	7.4162437552783	7.4398292134055	7.37024695163383	7.41969539600026	7.43610136549245	7.44740976116617	7.43724569551566	7.38502983964386	7.28921217231384	7.26860763265695
ATP6V0D1	4.77810603472938	4.76884058626727	4.83681135583275	4.76620240146435	4.80573863488486	4.77748962476002	4.69575318289264	4.84433158162956	4.74740032005545	4.80770828571121	4.74402686311718	4.81906885273763	4.66176602572878	4.79992407306857	4.66287906819402	4.70524322046025	4.80296993809445	4.75160379636972	4.81746376178302	4.83559330993386	4.78663314791986	4.78400843144614	4.71744071439519	4.72940530368338	4.78378841827571	4.75682815328874	4.81359052031794	4.81656494451303	4.74363668440306	4.81482319667536	4.6223878994563	4.73282389054726	4.7724702697092	4.80735301255035	4.81434357611687	4.83591418581995	4.74884796672337	4.82541365909948	4.83293572367801	4.79677358010102	4.83873141164222	4.64526205013281	4.44623333268548	4.58710747218185
ATP6V0D2	5.69048948294622	5.73964422483794	5.89678258680046	5.69795403351669	5.67865596910798	6.02108977328176	6.04235409487799	5.94776739596858	5.90967366396521	5.97230651953682	5.92320323886767	5.97672310302159	5.87670600184548	6.00142156618355	5.94109450607063	5.86719077964028	5.94451059878642	6.09461444043452	5.9710463607922	5.96447244999503	5.86671869161911	5.88160265972611	6.00048287871149	5.93333130135863	5.86417586794458	5.86233106685759	5.99770614792731	5.88984516734432	5.74243664448938	5.89520278686992	5.9185845233575	5.6701498088581	5.74433222833518	5.6797090438549	5.72947243183222	5.89951194242872	5.84455930564032	5.85987420966011	6.22265544925035	5.74706247590971	5.64145454675611	5.86474314724118	5.54082754881864	5.71499770055578
ATP6V0E1	7.21803138443936	7.2555554920285	7.2458847128043	7.22557642704719	7.1966801749004	7.18143894432402	7.26256278619255	7.20077827299847	7.21324814694502	7.22009447592669	7.22883778749097	7.17697764216233	7.20569487025081	7.2375827007098	7.16468166837356	7.16245712618541	7.2304074592766	7.22338799437264	7.19154010655884	7.22002399188109	7.19473787807441	7.16365828891252	7.13690752863309	7.18279662902239	7.20792414123687	7.24237509652327	7.19300572676401	7.20773446606976	7.32711203718251	7.19656271590041	7.22891265011906	7.29181077648837	7.21523207913971	7.21814891428445	7.18398811809861	7.22163846444398	7.19175173693656	7.22494932045256	7.20356018148178	7.25072902024524	7.21137279377515	7.22095227984661	7.09682890094234	7.10010376421982
ATP6V0E2	4.97198409000495	4.84808334054245	4.99056573616004	4.80314538811098	4.88367347955964	4.80899012330535	5.07369707373631	4.84469011411976	4.85045759052025	4.92571700360287	4.84753830002824	5.02077231740197	4.8642065051161	4.89621324241696	4.77396531529399	4.68056832713342	4.7865817925996	4.97961438719249	4.83054785096154	4.9314383329598	4.70903072872712	4.70500752122036	5.09503322630471	5.03097678151706	5.00280246170663	4.90225117313302	4.91200500731905	4.89025756334389	4.8320932136886	4.85853412190239	4.88604408145091	4.83881829024385	4.60918315243934	4.94404382704784	4.54340643804378	4.87259869478597	4.87145313547069	4.76539880192881	4.81404096281918	4.79045119078793	4.79743128002881	4.79307575775944	4.80230463426563	4.79047315320472
ATP6V1A	5.18694746684023	5.1870212715441	5.19707640546855	5.16087345730667	5.20162875363277	5.18697174347681	5.27158026318242	5.25756541411252	5.24819291306527	5.17398239132277	5.19315472095354	5.20550265219837	5.09391875638352	5.28324658138729	5.2636260430157	5.23363695837286	5.2082763425915	5.19771668810317	5.21834024369244	5.1686113926695	5.26212627446526	5.28895478055223	5.18828218909278	5.17390731662031	5.19832468776464	5.17947743914493	5.22573048692168	5.23081285801549	5.23804900718354	5.23702573009841	5.24972450566629	5.23687735712322	5.2004493126813	5.18833089455735	5.10686009099528	5.27500402883917	5.16060334788486	5.21943548337093	5.23420247048923	5.20410766323077	5.22049082136274	5.2590556518022	5.24229721964453	5.22812220291613
ATP6V1B1	5.58066308743303	5.57151763629875	5.67538384820266	5.73924695245217	5.58665769718772	5.6753078571344	5.71888046629387	5.68442395414861	5.67823973784799	5.73860669323762	5.56196771954951	5.66083439115564	5.64310672060306	5.66102006211194	5.70212117633485	5.6056309792115	5.64187886277624	5.83000383526981	5.72963414901401	5.57553317937486	5.48880172578928	5.50090853751552	5.66778290266995	5.69024584358709	5.52306653681714	5.62036340336333	5.65216851254957	5.70860022989066	5.56884698961854	5.65279667694634	5.6090905082545	5.54756729527412	5.48858264957657	5.55544029459587	5.62177854814905	5.45008437205673	5.51146921862223	5.3984442380871	5.56426825957898	5.57605367677204	5.53935090095962	5.65048484362794	5.60109376595464	5.53182461855645
ATP6V1B2	4.84764961180203	4.92402893816504	4.88085385119088	4.76865019057132	4.93475153005297	4.89169500192911	4.96029340873333	4.98381362676085	4.98110215520112	4.98941494154146	4.85047359264147	4.93312744933406	4.87779447559699	5.02899363160523	4.95756517140534	4.87869837191492	4.94530189914897	4.98419300309514	5.00935545068696	4.95196903281508	4.92515682794789	4.91387092433431	4.84857049930998	4.89916140888843	4.74796592410107	4.95071756359256	4.97774307660078	4.96992698885207	4.84344025342599	4.97715424719941	4.95307026300136	4.94464065048765	4.95575022946293	4.98397030365582	4.86792370421981	4.98356435803828	4.80913552663273	4.95959691659111	5.00331420177633	4.99013232394728	5.00475940562743	4.95418465201694	4.64432857729553	4.88743320373261
ATP6V1C1	5.0319577541492	5.11703872094964	4.87230719198836	5.05759120864579	5.15097215001124	5.11363390162306	5.15218627399851	5.20867268798781	5.24442159731028	5.23174486910566	4.92628582227899	5.12643213713541	5.17923379514325	5.17775248018558	5.01440956913481	4.77337309420755	5.11176788272727	5.10173985017712	5.28391686485176	5.21418341736568	5.24446957158258	5.19197861223762	4.93741480885765	5.0825852012417	5.10515628350934	5.24820697423154	5.1586532259165	5.19404052464774	5.12799144412582	5.18194224836457	5.17295509625899	5.24221443043872	5.13602085129591	5.1583946140868	5.07020478421031	5.16889250921176	5.05951958572558	5.24307210398579	5.21563352957728	5.26011624695978	5.24894188592892	5.24361897989357	4.93083437688688	5.06199952690824
ATP6V1C2	5.17404703729166	5.16372357427675	5.25696049697798	5.10810751653301	5.63761154754938	5.28270019349246	5.25576369627067	5.28130902549145	5.31934720633765	5.24151610793429	5.23507995337605	5.25995241144009	5.20555656327514	5.33630506488915	5.18724767726667	5.53539551643324	5.23268615755517	5.28084162256065	5.23880672405026	5.25400570399036	5.32716622195366	5.22484927106793	5.28078121796	5.28231700707402	5.30216089667903	5.29641441572403	5.29427137003979	5.26645208739775	5.81157661825331	5.27594232250213	5.31525926089511	5.22823399774491	5.21292417689928	5.34032086295187	5.8066487455214	5.29196553799969	5.32878320097825	5.30704234098773	5.22888128111566	5.13794055505114	5.32038693934432	5.33849830178577	5.24439400827173	5.33359824102616
ATP6V1D	5.7043205745961	5.7555248232762	5.59261454878891	5.38923126826202	5.65564436296532	5.67342836752615	5.71709069014125	5.72384924533167	5.74672338304263	5.67029148796192	5.47283749051547	5.61777641737916	5.68979105451461	5.79112932656082	5.67100535268932	5.67827361222247	5.67674925244567	5.74087615521782	5.74391337377673	5.67422645880573	5.53644814165045	5.53353976628347	5.66435973658667	5.67840568219675	5.67530194488772	5.73264938187741	5.7087966513071	5.71671286223902	5.55737062673303	5.72249002186489	5.6852262342268	5.64998557914754	5.71810741392472	5.58128753501251	5.59480821602961	5.68858224059393	5.54075585484855	5.69013459287393	5.68765455370486	5.68024858865794	5.69628672477155	5.70056126289571	5.6435328604296	5.7099160503048
ATP6V1E1	6.18184497055742	6.23781349944583	6.19896020898103	6.11224668055068	6.22933488796316	6.15979832767974	6.22866175791665	6.20324776677471	6.18869110948801	6.17346204703888	6.1121189002823	6.19658188124828	6.14096018290346	6.18339378617837	6.103219382136	6.09908043011949	6.1055159523871	6.22369688592424	6.21714477217928	6.20478873443326	6.11266509277374	6.12709340711308	6.16907734486066	6.16800698749797	6.19237474098226	6.16531124141215	6.16966177836175	6.18641036506653	6.23984145381791	6.17306691508177	6.15187826054084	6.17537075567166	6.208400729645	6.25625746785854	6.12881522658663	6.1941799317955	6.140616757369	6.19441228232451	6.178829945596	6.17646679015903	6.19227210623306	6.16080628043076	6.13349748456089	6.21668623849765
ATP6V1E2	4.93943162761311	4.84587085696835	5.04322328437776	4.88457047311724	4.88337953111417	4.92519754899859	4.95943515637732	5.04639181704291	5.0192614195993	5.09101188119441	5.04932992350446	5.22008290121157	4.96595216606493	5.1304886229329	5.0237162521109	4.97702516051213	5.01775449381606	5.0774548902571	5.00904713914659	4.89642250697177	4.95709573424543	5.00635921111881	5.11983395549754	5.06263038627896	4.99678491276249	5.00775432757159	5.07793037891641	4.99873631200861	5.18499543883756	4.9886425835786	5.07892612387516	5.04520319281529	4.96870204632623	4.79811769389295	4.75756574699948	4.93874776115069	4.90213977334425	4.91181338191018	4.90488576288769	4.75993636900993	4.9626530889933	5.00889973582092	5.03882438140768	4.95998692350918
ATP6V1G1	6.06490703034388	6.06216616357182	6.04841586342577	6.09076789148154	6.06377762252866	6.05403722035293	6.10241954757922	6.08423715244201	6.08433337121469	6.03902868957603	6.06785288273217	6.14451240907991	6.05120347449828	6.13101598212783	6.0774050786716	6.09168183950443	6.02112371173288	6.15066966971218	6.09601836403558	6.10792686926066	6.09922881843315	6.11458418376816	6.05714155133706	6.1126742877057	6.13771974029578	6.09069036183907	6.09227180448496	6.09549798477766	6.12174602634024	6.08630650640996	6.12753938434755	6.12378270281635	6.12408052808262	6.14745141086445	6.08920020456732	6.12011562052609	6.04988737529787	6.07586541074437	6.12516307880307	6.05080158553263	6.12254160605582	6.12926727747278	6.08906344515504	6.00358789202297
ATP6V1G2	5.99295975834697	5.9207569583338	5.92013717004157	5.76547912538661	5.82861916743955	5.9328901058258	5.98203407388631	5.92130936775502	6.05393985328422	5.96101219493268	5.94054335518718	6.01301985294791	5.91229447279757	6.04910922524887	6.13668059473532	5.94630675240476	5.95793804968278	6.07244683821924	5.9665183280966	5.69186331357382	5.93426404807213	5.95330993916601	6.00325837816676	5.95832775200662	6.0411539310524	5.94496531066519	6.04023918672812	6.02363539648024	5.71981833172967	5.97505293840542	5.97887639248824	5.8252829176043	5.91899053437677	5.83081321191826	5.83575664781871	5.92652969326613	5.96030182468914	5.92282103882763	5.96852032571144	5.92406329848517	5.90884075250768	5.93806934513496	5.83951946964745	5.77903802503802
ATP6V1H	5.3014316443516	5.3256511688257	5.20298251026996	5.22447171969336	5.37021456295351	5.25946420579822	5.28446506511768	5.41332061974985	5.40481138072965	5.32315102007312	5.23973018585775	5.35011050910953	5.34834873567088	5.36736353957713	5.26265981818615	5.20615886247675	5.28111593033978	5.33113113957361	5.46855703352328	5.35210030535789	5.44999323306211	5.42383535273448	5.35575670503335	5.34650057801868	5.2765946514782	5.35455393708012	5.37885137826318	5.37861465775402	5.35575836033426	5.37153787570105	5.34458568093854	5.40944103598813	5.27566600521896	5.33238580115656	5.29837239057116	5.31304201806991	5.23196730814872	5.3782908475697	5.32616981873336	5.3438828225789	5.41488093168225	5.42328091613865	5.30753600093759	5.30441214973141
ATP7A	2.78943714303474	2.70228354629962	2.66610913480585	2.65781112059903	2.77515542537133	2.58274032147556	2.65760014156839	2.78342622500982	2.75244578235055	2.81750025274839	2.66602825917086	2.70942915911399	2.70685323697873	2.8460775261825	2.8489744081051	2.82416704009434	2.58972764984228	2.9515232789398	2.62950273756209	2.76620874451481	3.07612596383574	3.13202684369526	2.7490763236015	2.66847499979174	2.55574997398679	2.73902132366942	2.63645622015902	2.70653931842792	2.75868449864605	2.73842189600828	2.72604222159116	2.82500318834894	2.84913944218765	2.7423766961781	2.68584632881951	2.7851614607604	2.78884289543654	2.64792318371759	2.8026247054642	2.73814479456028	2.84525152687149	2.97648432944081	2.89323924371418	2.92180088841111
ATP7B	2.98987204381051	2.99947256801857	2.95945134586913	2.83493916108067	3.13348642822835	2.99954206199194	2.98501808217494	3.00346660083126	3.01505162262431	2.96929963987106	2.9921441556382	3.07719338352333	2.99573151398833	3.13084632323385	3.21551687500941	2.95197630202842	2.96258629529767	3.01118699530546	2.98375478853854	3.03175083504623	3.02334846448478	3.11781779164511	2.95221707907039	3.02725094434019	2.98669353192551	3.02010482806888	2.99927161957417	2.99155137571498	2.95481484103326	2.98149787782568	3.00538039662602	2.97686769724772	2.94479570198269	3.2745193291555	2.93073470862884	3.05705582600291	2.97731225188241	2.97175830222583	3.02070685881732	3.064412061359	3.14633700963176	3.28474973793789	3.01342582107435	3.05934215491777
AUP1	6.32794364404686	6.31857755530626	6.32582553107926	6.24591789557719	6.46212381863051	6.34283718148125	6.33193109641589	6.37025344846365	6.34236496908734	6.38374147345186	6.29469390544451	6.37823558130163	6.33701335904778	6.31880411878812	6.37051754469006	6.2267178992003	6.29313308803423	6.43017290124877	6.34790898713831	6.3839157207104	6.36916531361807	6.34410645755558	6.39579077037013	6.36284151613471	6.38385604858728	6.33635588465351	6.33588965590044	6.33008833337616	6.43087398567334	6.34168474860487	6.32929568094099	6.34245839275914	6.29761286340029	6.40675295800948	6.33830036592966	6.33003290479131	6.29402843871662	6.31334714605302	6.34208129613746	6.40156809746776	6.34418148406775	6.26186130918128	6.41174306018598	6.27910482481682
AVP	7.53090575546063	7.54575530993886	7.37156956832107	7.7989722751912	7.47841757026841	7.35121350076239	7.38851886113062	7.28064811760452	7.36356077336759	7.35037776057101	7.31868012270792	7.36339133453127	7.37658965680744	7.26098008331274	7.34896278515068	7.37814925454793	7.27265457727374	7.39110477563438	7.35863201642874	7.61458967351334	7.46611603517361	7.51869230876989	7.36291240743389	7.31722698833243	7.45743714884948	7.35685915348507	7.24583789123038	7.27206863681338	7.5862767863979	7.28874434230352	7.31077818637519	7.53694010540724	7.4902162126546	7.5919985750409	7.71503204940967	7.55128798629878	7.52329234751881	7.50490742001308	7.60557433633416	7.61892462580861	7.6822139615097	7.34836399071587	7.69446521621099	7.61354970361104
BACH1	4.64138694934434	4.66649316347356	4.56511058912381	4.42192320676646	4.45360312589997	4.64814472775464	4.54529730724754	4.45182411207844	4.49213350967335	4.43673794252937	4.52070283900099	4.52556074750729	4.56953243235405	4.29415502009013	4.56149673786547	4.58464724859701	4.62028315001122	4.39409432687218	4.46069673391699	4.51791835088253	4.34620368699754	4.4061250761881	4.70773985442196	4.69029407033608	4.68250853869835	4.57178868024636	4.45246745989507	4.50258554269419	4.58778420042079	4.49748240292694	4.55877665625642	4.60901564923282	4.46722595140969	4.58453910295065	4.6539723801992	4.50004846350863	4.69693795655693	4.53070825961981	4.53474648082393	4.53926853794002	4.45349147648804	4.58608132192131	4.67994039665672	4.56620706288589
BAD	6.65943894427401	6.74032708849606	6.52038223507842	6.37193295702499	6.64092141053795	6.59881620234548	6.61319502353412	6.5168212927144	6.38707417311782	6.42072179200813	6.45856302814645	6.33823038068866	6.38077566593937	6.32326481200329	6.28502441004869	6.47665573366465	6.45989319034489	6.38213400067812	6.44977290218397	6.64940253554561	6.51475882879363	6.48154528892509	6.39463988728552	6.32893229048068	6.5964665930056	6.53484059759178	6.40131041271288	6.48865329441726	6.58983373831245	6.48869918645992	6.24177094989711	6.5630754953227	6.59535284586422	6.60870295205873	6.62541626191401	6.59628803755173	6.52382658448115	6.44017630942001	6.59846806355856	6.63255730021075	6.64159503907463	6.37899041961013	6.48743367913645	6.387367808486
BAG3	6.27717969835144	6.26812178418665	6.19280257627861	5.95404346805115	6.10877472543086	6.22006998036298	6.3159737615484	6.27004628634336	6.3086852140326	6.00446357187043	6.06073565809544	6.10922583253883	6.38237531179413	6.1343882831102	6.08537401741815	6.26914662409019	6.15811754820542	6.05544844715874	6.07653261959534	6.03491181017787	5.96667658475125	5.92825855850134	6.17966804972376	6.22752339467949	6.26270172541077	6.07464753824653	6.20342646899969	6.20720905957897	6.00079503595132	6.20692883766459	6.09896094531816	6.1877770681378	6.2328814132643	6.01534122865401	6.17608499578584	6.0484184559042	6.09951978336002	6.16524176701996	5.95728298133767	6.10395738401866	6.02025490421624	6.05079754901303	6.15274814010829	6.1680242224383
BAG5	5.28691872294109	5.3782529077069	5.29402927727956	5.32035293877021	5.25896786131289	5.24783517216665	5.24694073250399	5.23219760656211	5.30372435395212	5.19641126531123	5.20718934919752	5.20773192735106	5.20709608123126	5.27050091026997	5.29337656511129	5.30655053550413	5.28252678230361	5.25381232730427	5.30425902608866	5.26016785536276	5.2129421238053	5.26261935394792	5.28293914790539	5.29908647260866	5.25774730355233	5.28530144378317	5.26515316116321	5.28109381139225	5.27428660843115	5.28438850742767	5.27454431516167	5.22935110509059	5.28551972167194	5.25326321922891	5.35777489545646	5.21635291507321	5.21690583384163	5.39227890326209	5.34482286910193	5.32638434052966	5.33487598067503	5.30850328608914	5.17940488500607	5.34148138584385
BAG6	5.16475574600021	5.1116559326348	5.1092357169383	5.05834548958494	5.10292529604765	5.20315303363055	5.08707505851441	5.18738867396688	5.13642078185528	5.20754716236926	5.12678962739117	5.15685015059036	5.21445406778994	5.12887356958536	5.25475677619638	5.06951124074319	5.1961240447972	5.24579244722826	5.17943242494241	5.13343060330517	5.10778931796257	5.18503645902749	5.12819045753085	5.11681856445307	5.01505205318329	5.1642980164142	5.1718389794363	5.15480601738786	5.14914969788169	5.15370783425347	5.09151696604482	5.06992089287381	5.15914629615995	5.28513414635212	5.13326237748641	5.14543481613487	5.11607421138367	5.08839715833455	5.1986088949201	5.20297847839433	5.21383328239347	5.04430164786433	5.12998750674643	5.15967751927403
BAK1	6.24099270876335	6.2617629246695	6.29943083780881	6.17770639780727	6.22095993130327	6.40438477447968	6.20816847447436	6.43322297638262	6.3472379179889	6.35008718719876	6.30310529925752	6.33737100251675	6.34621210790482	6.2996848123621	6.39603103288144	6.30396050543879	6.34422387527477	6.30957036835359	6.34564296134293	6.2879788077312	6.26013072391622	6.27222936722051	6.31052910445056	6.27078717744724	6.310893333058	6.31655125295757	6.3663937783586	6.33169769773831	6.1921272807417	6.34389776685793	6.26527255265518	6.17527536631561	6.24019712026168	6.30304044289558	6.17419884043455	6.3693962759445	6.31633924636384	6.35180759680136	6.28934712950662	6.30068621585045	6.27742430355634	6.27575999151279	6.12367986521609	6.19447715980729
BAX	6.07759357682896	6.00031071229975	5.9929859232213	5.96535767629566	5.82694347491129	6.03992360621801	5.76212911217907	5.82934006811389	5.82171294137366	5.84951947336132	5.79909980782551	5.94305302083033	5.82241201505524	6.04023835938952	5.74305439838732	5.72762465245199	5.80084243263614	5.9696153676075	5.87163423269969	6.12349168931952	5.9639760646817	6.23527541306858	5.76988913368872	5.73902160750479	6.26704553183643	5.81825448824488	5.89592930365928	5.9784714707191	6.15949298215136	5.94630258982524	5.73408946151151	6.09406911282892	5.81985826720468	6.01875530055191	6.03459909613284	6.18363424111774	5.64752180584314	6.06364040448893	5.99496190374904	6.05905657388781	6.19852230718324	5.7428084293135	5.93330118756065	6.01270813627984
BBC3	5.63760260267464	5.63497685826588	5.48718247112752	5.56189909106142	5.71491963442375	5.49820724936083	5.34765008219925	5.61061135151554	5.55826169879095	5.44980534106892	5.45151568086045	5.48161721554672	5.3827970391577	5.38531390349049	5.71025835252629	5.43185142715332	5.37946621735205	5.52981555467746	5.40231838872117	5.7326959678682	5.72402557767075	5.66787305703167	5.39984071148174	5.54767876100215	5.56325931512669	5.45573926559958	5.42140464755531	5.5340677838981	5.67492209753776	5.45799894997344	5.40271764316754	5.60887033335031	5.72189342349231	5.67580327303995	5.76042839007391	5.56553499229041	5.51938587048176	5.60652164305532	5.76179435558611	5.72810923743286	5.71468799896991	5.48676795171054	5.70023524518256	5.63528201249171
BCAP31	6.14095961879918	6.17684548513375	6.11826668059266	6.02312510049133	6.19825340329024	6.14359884529705	6.08096747950009	6.15784556867431	6.09335994574206	6.08991371568578	6.06771632093777	6.13199950678312	6.12628848241905	6.11042731916294	6.07580740829111	6.0445772076202	6.07891976799693	6.09287208910592	6.21127664344278	6.17072149382753	6.08988014780789	6.09078078634708	6.05387726279839	6.07310901942924	6.0843210012431	6.14885998274669	6.13798584598602	6.14600145238518	6.12101187065429	6.13690073142575	6.09026386820097	6.15383047844455	6.0569563850446	6.13655270453322	6.1284996601365	6.18427455673735	6.11388878272838	6.08469023329595	6.06586953890279	6.11338463680114	6.25844438012585	6.01847941680597	6.15697971654864	6.09385619206294
BCL10	5.52637143473244	5.57884429439406	5.44034645848011	5.47231985908314	5.34631754086564	5.53359032041759	5.38140257471351	5.33639167529928	5.41950872802489	5.27084262477106	5.45034221417072	5.1323065666794	5.49625072228473	5.37219075254382	5.4699449359659	5.48916401031535	5.45212762669992	5.30234912029163	5.36825925719118	5.59531955922604	5.41670668906725	5.43292756515084	5.30369325102461	5.30449747489908	5.50791937070405	5.45025459591245	5.39558818089746	5.38466655659774	5.32479034242056	5.40263048442761	5.3535789447211	5.37015202211766	5.38704322117192	5.31931904188288	5.37426226200327	5.4891130013424	5.48068622244595	5.58306411928936	5.43369546700876	5.38382678291561	5.39259059164196	5.47160592227957	5.42613856446153	5.32063229618353
BCL2	3.7954416529576	3.71445357007688	3.93986321560084	4.07866321459116	3.90482656515256	3.7808164023431	3.27774535124094	3.90514064853694	3.92769669897241	3.93004360398217	4.09197597803875	3.44260093848588	3.57511516126753	3.73772275104255	4.15427822202203	3.72641969961449	3.62393336013904	4.01436950402925	3.82288173265219	3.97584181528864	3.86785216262539	3.79733659208705	3.54835475545695	3.73894442167064	3.44686513378938	3.80021762961059	3.89044421702766	3.94259968492477	4.00720744940442	3.92192344362619	3.84029661788931	3.94720897086156	4.10886914061095	3.89537119855649	3.85864644693339	3.90219434524952	3.59697627090971	3.84608539250021	3.88936530815879	3.91131254414495	3.97612106027449	3.84346909034551	4.06399761300304	3.92619605402952
BCL2A1	7.4892606222846	7.7827731207319	7.61222635183224	7.57657032594382	7.79459287003002	7.86580270274333	7.55363030629491	7.39704097829847	7.34779960029878	7.80728136971583	7.63414987725992	7.84728698284885	7.72954774107783	7.89751826062554	7.00244508386954	7.24208076403822	7.5357376161464	7.40696391360218	7.62008053384501	7.71251601467294	7.93075844088106	7.88633672811267	7.82240784909162	7.75693911104664	7.5017039137428	7.73934203934778	7.62349699169473	7.65428904693026	7.74633167603399	7.65091337318224	7.75535599924194	7.65883708774184	7.46385472880235	7.71519622571379	7.36978578964488	7.88897041163232	7.77326533849304	7.48522051323567	7.76586149443947	7.57492708858049	7.88955001592269	7.80785662591883	7.50565908054055	7.70358484357887
BCL2L1	5.64144029049764	5.5725217987726	5.55073551827041	5.5618989446863	5.53712285991207	5.64525017532332	5.47720846340574	5.51845801523308	5.48704766427011	5.50463711535331	5.48919797498191	5.58844227099501	5.54716595792876	5.50195976976617	5.57385210606685	5.53655027314524	5.57015226900856	5.57747053282099	5.50924028878998	5.490591255559	5.42287833548697	5.38550882016061	5.42454506933545	5.45905038954677	5.48570246468057	5.540280307544	5.50346425189051	5.51766063164964	5.61159364867724	5.52747637772566	5.41706678225161	5.55731831866402	5.47519396240588	5.48378879789623	5.54357328164562	5.49940778763378	5.47343039389574	5.50273723446504	5.47294223541431	5.53260673615612	5.47673783437223	5.40690940988747	5.43343864673965	5.44530751638382
BCL2L10	6.63983839067806	6.61552220514625	6.53473902068964	6.87558381197022	6.63781313723009	6.56490124948875	6.5758028873984	6.5194418868312	6.55505926109782	6.55736790497687	6.56528992126271	6.54942795075069	6.56008172793066	6.55141132706844	6.55443619849721	6.58462017903538	6.52161381681463	6.55015855642415	6.53533459596988	6.63178358432295	6.54690781650174	6.54604783830445	6.60806422080506	6.5217747891883	6.56727537654961	6.5620386766706	6.54564899832244	6.57385844558376	6.59967687972522	6.53562918983773	6.553810645749	6.6484893300774	6.6233572763441	6.60253950697303	6.64707000854312	6.57426892648138	6.5516731779609	6.55408524301215	6.63325341399391	6.63306616962549	6.58933238983272	6.54873398877198	6.59497160803557	6.67220639139423
BCL2L11	4.76166586807614	4.85439660270906	4.81573368667653	4.90336240533367	4.80127439320009	4.73864658190552	4.68490016375666	4.79860923895827	4.75316453410462	4.81853061819099	4.92347076146955	4.80494213075362	4.77839053323533	4.74528301170751	4.82750252131099	4.7931514776675	4.80783633930699	4.82862320659233	4.70832072027057	4.80588882420222	4.71176039940895	4.85405008054724	4.82373844323053	4.76947443074223	4.69055359169296	4.89633560251109	4.76302769630497	4.79883590803348	4.87151541339558	4.81945137803211	4.95409094147343	4.76185510826794	4.89650532078946	4.81813731201461	4.84681738447145	4.72259537099812	4.83796944820675	4.78032377450241	4.87877179129747	4.85361100320977	4.80354520350621	4.74449136114747	4.9000363778602	4.73352148356865
BCL2L12	5.8488509685118	5.89367052696055	5.92769780510532	5.92796544749292	6.073559479939	5.98655176749842	5.90986179885371	5.94902804592134	5.90941556205693	5.96588160059236	5.91036052362978	5.95420317909601	5.92605805566379	5.88133224273631	5.97720796823762	5.82362206022511	5.94638009702598	5.98344762431647	5.97408571265174	5.8987090790284	5.88436315863798	5.91962331064961	5.90673598416189	5.85480772750225	5.85406779145183	5.99280908839594	5.96300829326754	5.97998090726104	6.02269583133698	5.96595387611695	5.87556336344389	5.84080281087288	5.91618719690759	6.01049864425996	5.86217116219604	5.94074606699488	5.92219706209236	5.89145160881411	5.90600204268754	5.88310704176012	5.9740147902512	5.84763424306094	5.87983417856335	5.89057637644218
BCL2L14	4.52861766026713	4.59141016252595	4.72115378968123	4.57978524729374	4.38385986333376	4.74760238933659	4.61670233668633	4.58959753144039	4.65831992169316	4.60200065027111	4.78192466732868	4.64485156218022	4.64915262628303	4.76113757220841	4.64546451150749	4.62785062065075	4.67715455309717	4.71434039505228	4.66580348505471	4.74828997396784	4.77591235573394	4.77351277937247	4.65098112952574	4.70206454718832	4.6988518869073	4.62054418129521	4.73504853533604	4.66418891281031	4.55603094131186	4.67347157157024	4.7954367143283	4.55817466591902	4.50907978753199	4.49276190685084	4.48291249199658	4.77838824908007	4.66935509171193	4.79051072596135	4.5997363007067	4.47254365411353	4.50993081006583	4.61263202403469	4.55826383828332	4.62570544706752
BCL2L2	5.41539728450714	5.43175056577244	5.27865658767091	5.00002027470231	5.22658395422814	5.30152780096942	5.33861291444431	5.3638502116302	5.37196253121427	5.23775524695654	5.09474055792378	5.24251948899596	5.23483995666877	5.34836464232502	5.24915630717491	5.31777137935223	5.27046815049342	5.32230028427615	5.2165548875817	5.23431811449964	5.21854460910972	5.12904774121918	5.24627637990976	5.25747550875447	5.24144321041834	5.31232613498386	5.31486733856865	5.29874504894374	5.35563509997753	5.31376626423518	5.23989285329237	5.30086437487559	5.36607394334314	5.26164517819163	5.35206919685072	5.24303754031281	5.23936586403083	5.28489658414198	5.33837854222574	5.30342879215518	5.34261661939556	5.29343059440734	5.25844831656354	5.34063623931711
BCL3	5.95502780802548	5.83301768723966	5.98976816640095	5.83431498928688	5.79561956111627	5.94059633519825	5.86506977303499	5.74309123798953	5.74599924127079	5.82320377458917	5.99697835546824	5.80529324642985	5.83443766461485	5.80997969090451	5.75221789951804	5.89077243331884	5.95047495346936	5.87555269192467	5.76579980885788	5.8364759762933	5.57602692678019	5.56370117031527	5.83268517201418	5.81290892366275	5.85525832476656	5.90471205025645	5.76605216062506	5.83224794670829	5.75674071491575	5.8051181444896	5.83733390981818	5.81064943171742	5.70251645977021	5.74861903665076	6.03936785682179	5.72182362788414	5.8965232482454	5.87467812948471	5.9414561307571	5.90846566521941	5.6938288344805	5.75816547719207	5.76728108193001	5.88107274041243
BCLAF1	4.60155416414164	4.60194153889698	4.54925478491719	4.56968936001981	4.48721411337635	4.54063792064726	4.57033050418054	4.4982558657881	4.5184177138789	4.56051069143699	4.66544031105488	4.51429565134511	4.57366695260554	4.49965290111663	4.57083753465094	4.63337544259195	4.57070197445233	4.53905647727991	4.54692426498703	4.46484369209017	4.6238190756829	4.65684371559192	4.57945244003644	4.55816958981955	4.54102340796128	4.53134443245747	4.52284008288454	4.53735300294743	4.45875332847959	4.54227858268419	4.52281815718274	4.55914966561493	4.57971677471121	4.55722840360264	4.52120402687563	4.54505657068408	4.57616715326723	4.48339443173313	4.48382442605848	4.51830896020889	4.52794682399742	4.64277966288893	4.66819071263158	4.56617084640369
BDKRB2	4.50512604770828	4.59640262422456	4.29184542800936	4.12608883879234	4.2697712023428	4.19716113537395	4.38286470744946	4.21732601649075	4.2080929200088	4.22027075655646	4.19942688287719	4.25359564192488	4.22156057928936	4.20137886231823	4.26260102288157	4.4632465955243	4.42035293853244	4.26135872802452	4.19887953183968	4.25661030774697	4.22442267513023	4.16340906547779	4.24929375893241	4.31993035369356	4.35886671430264	4.27609772871249	4.22752436530648	4.28720418411128	4.24109233751226	4.27932456121922	4.21729934134218	4.19473639818266	4.12627946159938	4.3787580625127	4.68498186649898	4.23964493924951	4.2571309671574	4.19811200652659	4.40567857313354	4.44157391043054	4.25118089110738	4.31738654867848	4.21432467837948	4.42604189526986
BDNF	4.53863825840289	4.25932695089181	4.24463709328117	3.92394903749467	4.14210197508315	4.37038186142088	4.27463089862816	4.34290569773167	4.27562256654292	4.36498991781852	4.27354093758811	4.44734359461247	4.40363532962226	4.3671678693356	4.44491667136922	4.2796668760136	4.3991430998454	4.44491428924893	4.37764054406288	4.12845624122577	4.28792973549402	4.26193179454442	4.33303096280114	4.25767045224823	4.20003225638357	4.49097856500497	4.33998413584662	4.32457056273962	4.13203420137487	4.31961772497271	4.34388372824284	4.08143807718775	4.27225651409054	4.19945489241486	4.15760885505584	4.28264346938095	4.26597366198042	4.24082246127195	4.08672743355468	4.05546523189679	4.13790208011381	4.27616032033344	4.23872637516427	4.41619512765256
BECN1	5.0811508647685	5.01478018431083	4.97444029246055	4.92865179090146	4.99736470747853	4.9226013705098	5.03862956633139	4.92453992080611	4.95947963731354	4.96226953593798	4.9158571941864	5.0186857564127	5.00525350000149	5.03919658749038	4.8994461696963	4.94605209957303	4.97616960476544	5.09681267295685	5.00476231790335	4.94254614536051	5.05783888206014	5.04864143663077	5.08355992924769	5.06276563203436	5.08322247686342	5.0274198925735	4.96661651301029	4.98296160439084	4.9225247112065	4.98387272641386	5.03079511964484	5.11447619168715	4.90217117031008	5.02843284524011	4.95455278086204	5.08210045564131	5.04216563657782	4.97081209521062	4.99123906509024	5.01859541076534	5.03178327623545	5.00692087593618	5.18058064053502	4.99648289134731
BID	5.28586025472135	5.3825427417145	5.2629555029276	5.29761965423298	5.33344381777148	5.40411967762346	5.41896936438198	5.28877570778676	5.24993478469084	5.28688860486517	5.38074548985116	5.32972289298033	5.26937808507575	5.23080649839354	5.14396765486781	5.32256650032015	5.34840775387549	5.32777774546938	5.22383053256836	5.31972340538751	5.20592781702442	5.3235096354478	5.39452807652285	5.33986063180692	5.44207063785033	5.19732461244391	5.22690473566791	5.25646488483239	5.31799095670771	5.26401521140655	5.27717182442908	5.22794829829679	5.19587205505025	5.35412015313177	5.36325247715467	5.25024559475146	5.2303774038325	5.21414708413866	5.28600945507588	5.33736521168728	5.30070688259578	5.28003172703448	5.40321531966155	5.29382144263948
BIK	7.04855723976205	7.2047319359664	7.08320216011981	7.28176344806907	7.17214009873277	7.08337756950767	7.02788972083276	7.15993625903768	7.269859007469	7.07918963740267	7.37513554764602	7.09608070874332	7.06056133109854	7.09751635091701	7.07387175280758	7.06060674737598	6.96905503273124	7.25437026724854	7.03575002058974	7.22121679120382	6.96416654685359	7.35976576484268	6.95469301818331	7.0519507227767	7.06472618129812	7.06182453586406	7.16349623281874	7.19673695374237	6.96075739787812	7.20120264935854	7.08045490522895	7.15792788720748	7.28321418671641	7.47782666985598	7.25001338501983	6.96499445286949	7.02357348566184	7.06975959729028	7.37646985275118	7.28957242766922	6.96113042330537	7.07898989400314	6.99135545249451	7.13018073319107
BIRC2	5.61104998172699	5.65423659499029	5.56396424766831	5.54163680950303	5.47911965377961	5.56223806760106	5.60067960057051	5.49168363517527	5.53319388312596	5.53896996653928	5.55659876433995	5.45362162424694	5.58689172800291	5.43609230539674	5.60119522819175	5.50907724384373	5.59083283885017	5.49848309130201	5.50999860370986	5.49764366986259	5.51070083335047	5.51325880679269	5.49954071812508	5.49959355113368	5.56864460031668	5.54051412373914	5.52788666324092	5.56326287366091	5.49970692704403	5.55072338611561	5.54881367111118	5.55244069841727	5.60249261498193	5.48237233878016	5.48936183080836	5.44983806773305	5.51877602348475	5.55404481226273	5.51837826867838	5.5257422875705	5.50583922142788	5.57909265480892	5.57026608626992	5.47455808924098
BIRC3	4.57003170489484	4.71438199346064	4.74182063956169	4.97879260290312	4.46425513433185	4.7293507996839	4.52759212277399	4.49001109222132	4.54158255666181	4.62774998641249	4.92007321867299	4.34005030386057	4.50563259228841	4.44269418074354	4.35230629879289	4.47334944273308	4.70157379997837	4.52304630394715	4.48043722472178	4.661790782344	4.10765082114042	4.11860566113087	4.37850670584117	4.46330218120794	4.17673091094617	4.4850910520099	4.57021640227419	4.59638481059225	4.52743701303033	4.57540654338056	4.70441472136979	4.66415597890026	4.46704886225756	4.42414906764294	4.56676355696076	4.2053096749909	4.27533702623437	4.64093396554902	4.6234977486825	4.72281060033844	4.19908639552725	4.4696160747872	4.65261007093403	4.30518995357698
BIRC6	3.47418203911669	3.45662503149802	3.43725804321266	3.45887298900798	3.45047212201296	3.32624257340709	3.41012009926322	3.46465985940005	3.43059385226242	3.43129302033116	3.52246213366958	3.39623876626816	3.40405809685753	3.45511993982924	3.44279972303081	3.42215657602796	3.46348327574804	3.43712138570304	3.32735500843174	3.34896700819825	3.45589467017103	3.48788530804732	3.47836125984698	3.44736939078517	3.48516526767572	3.42647894884806	3.38173186672834	3.41513930319207	3.4555723629514	3.41890696845064	3.44358180784816	3.40219907636603	3.44985718964657	3.40647646950244	3.31660421489031	3.4588762300884	3.40564912170236	3.41976150109953	3.40514882028128	3.3352217499783	3.33981204162068	3.48938591965894	3.51376989998007	3.54653660663857
BLK	4.86033202938489	4.7190329058338	4.88906363383017	5.29541980634458	4.70703923311719	4.7907877887546	4.57308321843289	4.52196751142932	4.57578480592639	4.60055009687508	5.09098396617566	4.59953437086801	4.52740869002468	4.5463850964359	4.55822198380348	4.55281750079785	4.58528503679276	4.54968979232896	4.55152722272633	4.80650512677806	4.59779983586336	4.55105372829027	4.58889986135633	4.58299942117056	4.59853202243805	4.6184881108423	4.64171532516826	4.66230714914843	4.6900661788489	4.67763551177882	4.54641477637906	4.88532730284609	4.73368698783379	4.75456377681637	4.74376788544938	4.62569741800048	4.63259499780404	4.60055989026394	4.9387708677858	5.02805143998617	4.64269643603326	4.61315323058795	4.71497635365691	4.70447485157096
BLOC1S1	7.05093399156356	7.03001629058811	6.94461125947109	6.97440484911798	6.98505294163421	6.90887649221309	6.90719753295037	6.87858284072936	6.88022041686513	6.97383793116533	7.02152944122782	7.09159466500979	6.91198906946139	7.00588947098128	6.98571525925799	6.9512380942039	6.94019940032991	6.97973495200366	6.98272570387688	6.99924283213489	6.96947105268031	6.95642015821565	7.00914562750362	6.9545116974443	6.95231814030198	6.78121445000644	6.88350113270832	6.91557145390741	7.04107229844548	6.90306422840753	6.97511602794157	7.03667779506732	7.01898130597473	7.03757218981474	6.97440088416919	6.94192624723664	6.8888356307059	6.89028047391754	7.03964016752395	6.90783951077393	6.65120969929187	6.85716485704343	6.90052176649437	6.93922590289801
BLOC1S2	6.22150702109165	6.2666890943756	6.22130986339375	6.24379632534039	6.24123573074632	6.17747148955531	6.19829608668137	6.26715761990004	6.25371820203603	6.09618323944766	6.2157101133486	6.08270320107449	6.11199973651979	6.26118510354707	6.09317394517332	6.268928803591	6.13599064472841	5.8487524822939	6.121499858759	6.17401694490953	6.05151454332228	6.02648060792309	6.02236671874144	6.12523592220437	6.15399507812233	6.15794781823108	6.19426254924688	6.21382130971684	6.08509177793975	6.21945207251159	6.17092392078385	6.21371113733022	6.1492959811961	6.05575256807205	6.16034914508267	6.10506460490703	6.08394269951046	6.13826963479927	6.18238794881652	6.19556420334704	6.08563461392171	6.12953887027265	6.06309323813719	6.17693613560898
BMF	4.87120378443738	4.74503492562091	4.81641172627984	4.92258348917325	4.8075534538699	4.73922974785793	4.63752843187566	4.79418999628845	4.71671499212883	4.78483194334826	4.89878467257595	4.60497286612232	4.67977547490818	4.74448704720992	4.82050066123599	4.84655899110261	4.69115097205324	4.74479496837226	4.71422347003328	4.85163287256359	4.94920481088054	4.9580225385053	4.69832676062319	4.61386804527289	4.73336603050704	4.87012994046312	4.80729121577586	4.774444193172	4.795868161476	4.81147594084356	4.73402211483139	4.85931575498602	4.92965058039958	4.87214784481872	4.91945381985471	4.84990104567137	4.80440830067552	4.83141496397452	4.9213758001617	4.97545982129371	4.77571171058105	4.71932480778781	4.93882109383687	4.83497325276298
BMP4	5.67338783449657	5.46417491076203	5.20053230441664	5.61478444072251	5.31868906403855	5.33134702398106	5.28560755304175	5.12831707202438	5.23101506424215	5.27282189651641	5.46973555619102	5.23584037499437	5.30274254037525	5.28227404648052	5.63396539239329	5.4735867983547	5.23795969347005	5.14591326600342	5.22668629915251	5.49847001004405	5.53937468212561	5.57545905329759	5.23711953674985	5.23199016035999	5.53709327187296	5.5407749244227	5.17834417118016	5.1992959969507	5.38975821413988	5.22889845122127	5.19976799645768	5.50420524343226	5.40578151094936	5.3665286250051	5.60607472608613	5.39512757084969	5.44185832162474	5.52687522590111	5.61642476818814	5.49120101212879	5.63550128376738	5.22776060067204	5.4022339239505	5.4760348179442
BMP5	4.99088402615686	4.87158671549312	4.86948287440984	4.93977888544387	4.87377317336359	4.88288711594368	4.85511040446151	4.86495432075352	4.90520448561837	4.83538505972571	4.8787974369093	4.86541749374717	4.87115798952752	4.88292374708664	4.84778011404184	4.94171400733447	4.87077337501756	4.85228210239086	4.89431807617164	4.92935610473421	4.91064778471787	4.91999956953369	4.9439116201626	4.86931803888995	4.9648804302388	4.85726424098612	4.93618388826787	4.84961504720057	4.85782329830722	4.87252523762929	4.87369377034196	4.93379081542699	4.90602550092209	4.9537244193633	4.83026235470503	4.94327936855205	4.8937952515846	4.98980748800875	5.03922494584525	4.82430357978782	4.9028442669687	4.90436706082116	4.96123073869274	4.95142845813078
BMPR1B	4.34222718409655	4.75296995205391	4.42779018326688	3.98873508845608	4.59258678468798	4.29357909581795	4.34508561623346	4.75858674648137	4.85391701932266	4.31081239473347	4.18420442365078	4.62046427088843	4.49659260393747	4.86234378456497	4.36243626761006	4.38486515334941	4.34314074284952	4.50431969423154	4.34161314406417	4.59599202963758	4.5435265667981	4.25324383697656	4.29158055035336	4.4892895264524	4.36517850901816	4.4810054787198	4.68299622874267	4.73948448454856	4.25196962145388	4.73248728219165	4.44262317595878	4.81293912171482	4.4004043388071	4.68723446740063	4.24276150617851	4.13337451346858	4.09703555959917	4.0836259626514	4.21803470366358	4.66831270762031	4.50141837187364	4.69501986136038	3.97543538715229	4.30684335168854
BNIP3	5.66691244657903	5.60887653120248	5.57705455000234	5.14449275225476	5.69593471371573	5.93571076114905	5.42251912779046	5.5340074693529	5.67447925032836	5.53445573847243	5.40518043926597	4.92877474958544	5.84049274559866	5.55031720138906	5.74003153302861	5.86086673339606	5.53281084970543	5.18772260178476	5.80575270174722	5.66827179495305	5.58417552218785	5.64868169785781	5.73045298110801	5.71588506258003	5.70780968809846	5.57376338434677	5.62390974062458	5.64436676406545	5.44592801964786	5.64919769939423	5.49947398146294	5.69536932288258	5.73614701620162	5.60197730292975	5.62112160384772	5.64933626936464	5.76301430405725	5.43237297944777	5.56285879821568	5.60730365192297	5.54893119874232	5.78689864198235	5.28185933674774	5.98572017367043
BNIP3L	5.72778453326901	5.72531278366445	5.58280311394521	5.68250321208526	5.68076480015023	5.74636809569977	5.68416007343613	5.65061593887256	5.70888182294356	5.6252260810119	5.72153768016189	5.76909659109097	5.73502383268954	5.74343993411967	5.75673772809072	5.81442303943725	5.69319277948977	5.72228159971384	5.82619064718001	5.67939843093159	5.78710492128136	5.7889285619255	5.82303430394774	5.72508028781195	5.69685577680608	5.65886598850381	5.64115350395561	5.68501284219412	5.55030145450868	5.6973525940952	5.67415447560228	5.6914935633481	5.77533940176818	5.65450067531003	5.6978434791449	5.7147141637814	5.75366522578639	5.6548044324979	5.68569650077543	5.72398577687643	5.76556834380575	5.81064749702353	5.58011859600528	5.78710130072814
BOK	5.85189509876888	5.78412014423591	5.70940458817789	5.91604949183086	5.88210071660935	6.16740932989218	6.04112013704534	6.06797310928585	5.95718237824549	5.64027829908157	5.95987178416376	5.79208259620618	5.90675140713445	5.87472027517141	6.11759292001843	6.09290954237123	5.98934857465236	6.08549731614603	5.77658660248036	5.86837467352122	5.70241534933671	5.68391343771003	5.77255588799691	5.85748440221441	6.0939030641096	5.97526755278358	5.95746526195549	5.9789355420119	5.74994439665371	5.95911403203218	5.76471310419059	5.98062961973569	6.24252491910448	5.9840466138191	6.09527129750014	6.01715426796909	5.70910746144135	5.88563284468634	5.77313151134287	5.94259248894477	6.08428817248936	5.84532815278154	5.58371452833116	5.66646854987911
BORCS5	4.70101203194566	4.86368437359796	4.54883036909987	4.74697970487787	4.68351151842542	4.61499982981782	4.63848691719938	4.60010962720218	4.65792003985871	4.59957071996016	4.51952333659834	4.89364295156625	4.70337127018816	4.62943571934672	4.63633961792704	4.49783488932472	4.55943774702874	4.61082943822437	4.63533708075938	4.72427312166212	4.62891512603589	4.63984414099176	4.57848393478363	4.65766479592985	4.79186677533641	4.60539841565144	4.6207766394887	4.63926625388733	4.72336384080201	4.66475979142929	4.65944414364309	4.74228530645095	4.86071712116863	4.71894700554229	4.72373139719092	4.71518905417517	4.63476678348605	4.68724462857534	4.67749149870406	4.67510020786176	4.76674928312942	4.57322170035102	4.67785940995397	4.70554013955963
BORCS6	6.36548979453736	6.36510010596444	6.49677164651686	6.35806347251685	6.40520967977931	6.51827366482215	6.47215109648043	6.45793589539847	6.40498296088875	6.49514254932907	6.51185594709464	6.54743511181699	6.42109292852184	6.45326029246388	6.53603525743524	6.48653090738058	6.49321020236484	6.51223511473336	6.43586853675158	6.39570038717597	6.33270959854455	6.32374856630196	6.46530704173389	6.41427532858419	6.34468103283499	6.4004490885249	6.40532019822714	6.43957720110704	6.30147650883227	6.38243142446579	6.34420035245905	6.42418179903377	6.40124794528186	6.38645201893499	6.42764882760537	6.34570988617561	6.32859282484182	6.32736440706026	6.43850926508667	6.49885594237107	6.43162422890494	6.37064139573467	6.33753834249922	6.38300834116428
BRCA1	3.54744926799222	3.54153299874841	3.45546202736678	3.31817946112864	3.56373484863251	3.48701879573531	3.62007717290616	3.53947509726932	3.53352685817908	3.5885060210272	3.49883264159758	3.61430373877105	3.63726281994594	3.53314644460513	3.56928477404485	3.43923347032401	3.62066458191628	3.63432828299055	3.60095633548797	3.55241469963176	3.65893304919432	3.68854406854356	3.65049407310961	3.61582046231445	3.57661119181769	3.55613563584646	3.51144701843259	3.59396081084139	3.59107324117909	3.58770379513005	3.62543570269248	3.53079108171402	3.50545988733737	3.57077784043335	3.48180995540453	3.63439713386446	3.61619835319253	3.61187680919148	3.66574621617335	3.56417171732492	3.72467119954035	3.65360859566718	3.52861848224814	3.66169478214397
BRCA2	3.24643084671059	3.28366471537377	3.20522052526213	3.12387512831067	3.27476374115113	3.24273403008649	3.25232266754385	3.22273399950129	3.18841637225063	3.18919841978057	3.22744682229372	3.22412125186184	3.26825558974908	3.19829043374065	3.16926138844139	3.25044360942861	3.36907074315448	3.20080255422117	3.35521099767835	3.25388162018591	3.33637283195739	3.37700167016044	3.20301431317503	3.32729212536367	3.27013013478052	3.23907430913457	3.1984682124385	3.24192846812972	3.28637647977302	3.26808913708386	3.31745913190792	3.07613589920916	3.10252901300454	3.1740986291755	3.09372606183151	3.26137481330394	3.32733551219693	3.22600880582869	3.27109825619649	3.2376628682281	3.30676826814069	3.23489929694129	3.31339312565422	2.96590662280697
BRSK2	4.40197816246081	4.36220237656006	4.45242457074734	4.71154498441145	4.61374679412479	4.46365467453809	4.40863365301075	4.46848792263598	4.43283088026921	4.46001391211246	4.43380056607065	4.4657078165019	4.40687673288194	4.50149448622697	4.43646665214181	4.42286120568339	4.44189733012653	4.43509620119814	4.42402935163441	4.44395586711382	4.48199198511389	4.48768879479743	4.5059033253846	4.42996075009504	4.50051558420402	4.42196391386612	4.49125454596443	4.40216239291071	4.47442512733194	4.42180386315185	4.42686942823588	4.35209500581569	4.47384846629293	4.39164047286075	4.38786711885054	4.54038207813953	4.45988048664249	4.49796152192632	4.31481081514649	4.45067569528484	4.4950831709204	4.45755365444104	4.4768351480916	4.43360661950312
BTK	4.42924911505449	4.30221456295191	4.40787206330079	4.47140334679388	4.34372895805008	4.27429286573248	4.1194599737519	4.02254078464992	4.08399972371439	4.28214256135428	4.62959849606588	3.9803177999249	4.06752468959946	4.04058613392748	3.90836542353167	4.29809296641726	4.38597548668301	3.99205026446263	4.36728971793181	4.44172738370334	3.98813335023963	4.08067517170218	4.01769681663719	4.05705124192031	4.19824434931393	4.27125936148748	4.20568831570898	4.21753667941878	4.32046877687475	4.23957091090105	4.34111504237077	4.36402435830551	4.32867336183529	4.31072452506195	4.4608416764548	4.24031848462929	4.25234445602687	4.40653423083762	4.50573450126739	4.4778334578502	4.20674560902992	4.08987971347003	4.26221941965078	4.27906764062441
C12orf4	5.12681268732885	5.06191676714729	5.18985942329636	4.95762457958915	5.13031415409499	5.10796047005305	5.18401946438145	5.13607720947141	5.14361437506725	5.20615361360145	5.12340692087237	5.26660661840447	5.20557619474207	5.07536315655727	5.19919884951034	5.17125378192163	5.23008768726876	5.20480851378046	5.13336810833136	5.09539067945596	5.11445308023985	5.09110090378278	5.23714902442489	5.23108888376497	5.21247822439819	5.16301580058924	5.14110924058027	5.14042559123497	5.02095852921757	5.11381142583836	5.21891623234615	5.22162552318706	5.09947427218235	5.01068645314273	5.05362111557241	5.07876410059563	5.09322359899229	5.04888284594102	5.11556905147075	5.11615718667625	5.0738848637539	5.19662377993461	5.04320789899859	5.17744357235583
C9orf72	4.59570277731598	4.70467036571726	4.40321714554865	4.39584141201924	4.40706939433693	4.50279469272716	4.57480249434835	4.2454113057116	4.36660374817596	4.50894887538012	4.62015181997348	4.38475663448292	4.52061975255164	4.39272016690643	4.34372233552141	4.51709074619836	4.47587203583924	4.40784996517387	4.36598502436945	4.4035647128378	4.55479147359428	4.53928499391922	4.25705712529952	4.34802929722064	4.37959886521131	4.58514462190408	4.3212420970588	4.42767838711235	4.50608205970145	4.40231849830905	4.53010457938325	4.66177359215268	4.56504904172382	4.51818940727643	4.4870924496911	4.5281004514844	4.45980570916627	4.46941623801227	4.58093790210688	4.5479231408097	4.44337993216227	4.5866144311173	4.512563215965	4.39547754420141
CA9	6.56935239846969	6.5604341422454	6.78578584922426	6.88248964673604	6.60123866833956	6.81905802564325	6.72861334072669	6.74029730244534	6.7357925371	6.74851001038741	6.75863988312068	6.79080363850014	6.7462603099638	6.84749146293562	6.75409686608281	6.82188120419756	6.76081856754179	6.67798753405447	6.72781219792282	6.5647648829941	6.71228858795028	6.70970540684195	6.81016004398499	6.8059693608219	6.75227012354246	6.66704334110262	6.77108450029612	6.68685815913117	6.63758129274931	6.66926688803128	6.70370942216496	6.63340612041572	6.63406839835388	6.57863008158357	6.5817988598645	6.72324561965756	6.83375479521812	6.74965587579927	6.50015856430596	6.57314364193684	6.57271736308972	6.66145812325847	6.69530933026837	6.71376639590329
CAAP1	5.87756009300024	5.91787735607143	5.6587128154672	5.9068821507621	5.78463794345206	5.66230636987847	5.89101901870528	5.80640165337722	5.88124379201863	5.89466247956059	5.88429620698993	5.96264720941651	5.8006793092121	5.84237823046845	5.71694886898994	5.84671902022067	5.74397584496036	5.80299743674179	5.77362898081305	5.79216280693471	5.96537011857502	5.98191760997303	5.80695729801118	5.82162217707316	5.99105096314574	6.01815824744008	5.73862404493936	5.80440649573894	5.99787225085411	5.84575318160739	5.88655739171662	5.97069473270323	5.91974398816077	5.8926408769347	5.88961978476828	5.91996210878246	5.93261435821322	5.92455605222399	5.86960024484084	5.85746482118465	5.88177718341771	5.9533744515303	6.04959792451632	5.92627051976355
CALCOCO2	4.66136994129684	4.67394850879088	4.61581598815274	4.64124586277808	4.58152459009086	4.68558812870941	4.67359474192824	4.63605839530149	4.66445889694942	4.69986273607031	4.68896439707253	4.53511690592836	4.6782820172536	4.60282367703229	4.65852179013966	4.69488304238326	4.7440781683368	4.63236058368609	4.60866325878593	4.62149634281164	4.562340722614	4.51821809808268	4.58367351458057	4.62316604544759	4.55280929951327	4.59588513356238	4.65735309724834	4.636392084976	4.51398196846778	4.63198712129834	4.69568062758353	4.66340447361124	4.6986956538862	4.52868900073607	4.67630947024472	4.53520998148949	4.55668440508596	4.5545732673227	4.64932701806916	4.7052132890304	4.62549436363763	4.59695004582395	4.60998615152059	4.50461667072045
CAMKK2	4.70780566789032	4.71580581509899	4.69178401804865	4.73284370397932	4.68333293263778	4.63592184297454	4.59264635534395	4.7426104370248	4.74718572185111	4.68876126195913	4.76238191938432	4.66773100182018	4.63303014517037	4.63628521782425	4.63043926812883	4.75414411332744	4.72358679772288	4.56170550680474	4.59618599795551	4.66440732834121	4.67942952245012	4.65346022074836	4.73139244175015	4.68945135944649	4.66796591771569	4.82105069255721	4.71691432659117	4.69197065419223	4.64960216693272	4.69690552698739	4.66648254516545	4.57151394475408	4.67146845629461	4.6865307747129	4.72375846904479	4.66086959882684	4.62860110313799	4.6554010045216	4.62054750492463	4.74077665616908	4.64330531886005	4.6804255048844	4.68409879372391	4.66145115972314
CAMP	7.61542535373915	7.61790038681371	7.64831950927983	7.84898114815368	7.70610907760025	7.64694036696846	7.61737584912238	7.66820926082746	7.63694633457937	7.61831841999466	7.73025926429838	7.55681994902055	7.60180550469038	7.5740908310776	7.58493573047885	7.62046592937359	7.60674488472832	7.62977180434939	7.7091123360501	7.68024745073374	7.64698499157831	7.58358732014793	7.63103413678443	7.58248412750589	7.61100738029557	7.63498144090982	7.60125773774934	7.5810893086618	7.66508992680518	7.59066845154266	7.62234661326598	7.69534551703711	7.62544614142868	7.61371126318646	7.68383496305971	7.62933371015675	7.74941511141436	7.698035564794	7.70161273182917	7.68367081518572	7.63692713106217	7.58698382546711	7.72898136569509	7.75065510051219
CAPN1	4.56227450250741	4.65374298912732	4.54708904928272	4.55949780495895	4.58698114329289	4.65128493827645	4.49683839204969	4.50086465668074	4.3530155762367	4.47364799624053	4.57437825375282	4.55358964339001	4.32747022728112	4.47620836020723	4.50629643287557	4.67699283877972	4.57724010966917	4.37489280211297	4.57871640194197	4.57852257912665	4.53580063663198	4.54048414580619	4.46439458552529	4.38103986709183	4.48650362877378	4.56728529056476	4.52252660337793	4.54503428408584	4.54066868541325	4.55398707270296	4.31274005348232	4.48481731192258	4.51876488158577	4.58041541551705	4.69253961622123	4.55121309631896	4.43416034129161	4.42003304592988	4.58331683381935	4.66384237699981	4.65220859104546	4.42027667318941	4.47521925964311	4.47512671962756
CAPN2	4.92318127404429	4.95520329724745	4.85215120160356	4.75400256363695	4.78631717477112	4.92393694508608	4.88621225871764	4.91780378677897	4.90409566681877	4.82681034651648	4.78538459058288	4.76331333156683	4.95419905647483	4.87792670503972	4.81755200898559	4.85861493791267	4.86934483121632	4.83828283536712	4.82005273108653	4.81554058396557	4.80093910311139	4.72290618669266	4.7390781796302	4.81320682502051	4.79632645468565	4.80152620205913	4.88116787808998	4.88448982966311	4.79910148396082	4.88587266422602	4.80420312624374	4.76808563378819	4.83093037155542	4.85029337714941	4.80793235179685	4.80862794368127	4.76618528325477	4.74613514436236	4.87163236342518	4.89509965815095	4.83967532901079	4.84119498831627	4.75119478553355	4.90151400800821
CAPNS1	6.30490791920477	6.29573177028249	6.33249053480947	6.20263705563657	6.26423652643861	6.32496241399931	6.24310373839602	6.33491152014201	6.26056966523411	6.27497791096596	6.31601867051724	6.29787781638583	6.25483060728604	6.3420593025713	6.31058235978479	6.27228603916926	6.33218993991784	6.28312852217134	6.3002056342745	6.26921020097858	6.25787165278552	6.26610947881353	6.2824928511548	6.28493082661922	6.32633066060786	6.30214090882824	6.35019606532464	6.32065982973421	6.21173511839937	6.31973754633533	6.2058392697111	6.24364786741435	6.31082614929402	6.33845191851025	6.24503826199398	6.30147650672161	6.30115533162629	6.29118186600123	6.27617996220035	6.28347811653924	6.29254783692392	6.18513967082265	6.15335078602083	6.22052176259955
CAPZB	3.59896027792072	3.58863405618023	3.67291026541349	3.63021006046591	3.55673670183506	3.71792438769731	3.62285170681787	3.663743469955	3.61622254499458	3.6541361957513	3.73206361649396	3.61679429749136	3.64348984639721	3.64630225662753	3.6845060209111	3.71710305088055	3.73355047616158	3.60872077346776	3.68910171899994	3.570449276887	3.66247240599639	3.67810398800645	3.59248568395495	3.6115377264308	3.63027769654732	3.71165345179369	3.66914714998747	3.66142681016604	3.56146130976786	3.66744256904923	3.63600715116713	3.5527310787323	3.55633318336398	3.52455873290335	3.57546558584517	3.69481965701063	3.54631817629161	3.63960780576614	3.60705555671445	3.60759758565362	3.5863126831274	3.55889473584165	3.62205241022029	3.56555691966984
CASP1	5.55906432063813	5.64479593409713	5.61734693400894	5.80525645375452	5.7017334441393	5.6618703950789	5.52069022483737	5.45296240436986	5.46181270448615	5.81461910744684	5.72856898229613	5.94117022051746	5.49208801940894	5.72484654422457	5.44782012408457	5.65645021529154	5.7585435077987	5.54194124005706	5.57827743967464	5.71162451466245	5.45684238911147	5.44291434830207	5.46955358228754	5.60352109806416	5.52033880295946	5.8703321559959	5.72050446738595	5.70982708522544	5.87274290173012	5.69769880312092	5.90836615176439	5.66734768075281	5.64510701999689	5.89277884114006	5.67128335549802	5.8500424680925	5.60683196643664	5.69389784691284	5.69546391785326	5.78102668258337	5.71683302868978	5.57383374917943	5.50543350351351	5.51509905008817
CASP10	4.08360160929255	4.11404316263862	4.29765958832587	4.32085601154067	4.17626667227582	4.26124757405464	4.250320331557	4.32501803374159	4.24642214889495	4.36671077132077	4.25026561999275	4.28328864957465	4.22816494798485	4.28622268803721	4.25474100787502	4.25071855319369	4.31108402355796	4.33512753822808	4.27285631683422	4.16032567563259	4.24675041733772	4.2634975133926	4.28877305617799	4.26416271146608	4.33265570599996	4.2198983742602	4.26505652848122	4.23192468656207	4.2135118839461	4.22685299095092	4.23932433342967	4.16270796787203	4.20631474293833	4.17018657180938	4.09052518089509	4.26696176671103	4.24345291431657	4.28471963823278	4.18269253403912	4.12285831564607	4.19014136187477	4.22369091934471	4.19940885387926	4.29753723654795
CASP12	5.94554937726376	5.98666459794349	6.01902010099748	6.00038937576995	5.96925842683587	6.06068781620428	6.02144848796751	5.99326394179893	6.01107194707498	6.01782066407561	6.05298745539498	6.05085207842744	6.02074267915419	6.04221216233531	6.03081174620186	6.05825885620592	6.08517497832715	6.11928070070808	6.03928744980534	6.02850945236368	6.00102431010574	5.95366825600949	6.02095452384637	6.01026220991971	5.96304577536848	6.20118613529872	6.04315883662152	5.97040679019257	5.9900772504099	6.00799243448314	5.99752948312271	5.99626091476141	6.00608043792431	6.04147647939415	6.04180583237845	5.99681659308342	6.08240637155045	5.95862625385226	6.05363569843325	6.06609609041597	5.99008424707788	6.01357732921899	6.59589125718134	5.95304420778708
CASP2	4.7536720260423	4.72336154355051	4.71640464954813	4.74272793835995	4.74930913530728	4.50566775828118	4.75921702524406	4.66085925257252	4.65655896221936	4.74413361232091	4.75313806426375	4.6651328304917	4.64546975291231	4.60142347737548	4.73805116260152	4.62383785037173	4.64728146115581	4.66173124414452	4.66788474311709	4.81694987062421	4.81212825847622	4.82595471171486	4.76326168998913	4.75395390928584	4.74053098020455	4.70308414505124	4.64997550659136	4.687851670892	4.80484576611911	4.67548329523395	4.70874897683474	4.61012030957311	4.71735430252842	4.80904073976614	4.63418792821547	4.66186074950795	4.74971487162159	4.71511689226316	4.68266938504083	4.67943385257719	4.73184049965484	4.77686874262475	4.74281760986798	4.7939722015275
CASP3	4.69961959981281	4.74635334646142	4.4574409287439	4.73620239549465	4.62775688052143	4.63556083102856	4.62244858027893	4.49022136316691	4.54207431305944	4.48789259004864	4.56017112996125	4.42867147769084	4.6613154140856	4.49614623481516	4.5055169566909	4.58953241348649	4.67443953634358	4.40785869486803	4.55744131112788	4.60079069477286	4.56758902911522	4.65981150464764	4.6380441795779	4.62045081529176	4.70601166474444	4.50208948461282	4.47178916954516	4.53396334738691	4.54319186322155	4.54363462115541	4.62510331078777	4.61627612075384	4.59242472664039	4.64420457008292	4.63441545249828	4.66206728642805	4.71749440292202	4.64288761466063	4.65661674588545	4.63680113575574	4.70731649879835	4.58836581622523	4.63685326643194	4.60068434403818
CASP4	4.74393911096626	4.87245732385207	4.73170915425495	4.90327038092363	4.80260011902606	4.91315218711025	4.80165393236422	4.56899969636302	4.62000303377203	4.90801235403437	4.85691934695704	4.90250891173699	4.90124268472196	4.64912834042138	4.50737501799072	4.84317680884826	4.90445083936978	4.84284085208723	4.75975909209249	4.82019322414847	4.64998471260882	4.63467095775447	4.67844707076616	4.69347626800014	4.62919602296322	4.80066173232342	4.71399578674261	4.76536134589295	4.82450359997759	4.75600976284378	4.88392180590242	4.93001358412718	4.71485170363076	4.8078705663955	4.79624908349126	4.74827121027427	4.78518546568258	4.77546241146205	4.87541358152124	4.88234896862716	4.76649459395292	4.71621302560351	4.87438636435562	4.75384070910834
CASP5	6.35374489543967	6.40738109555999	6.27738837767022	6.29902385080891	6.31483744672139	6.32660703300022	6.30252362430928	6.2670600366997	6.20234979837591	6.27651803221902	6.24026145112057	6.2421622860132	6.28708873418344	6.21614109717997	6.26314550922609	6.2818736759741	6.32289305235083	6.33778418069209	6.27008037481064	6.24072469778838	6.21883244136839	6.20546904144172	6.23473120543323	6.18251887280498	6.268160221775	6.34441285563098	6.22551968935589	6.2738409216512	6.27813022171521	6.27287644269192	6.30920198930549	6.29497770805231	6.25734448750591	6.30270479481807	6.29558198110856	6.26569347747072	6.31343516704813	6.27615175001834	6.32093426391998	6.30620951184723	6.25643773312776	6.27420169373098	6.26473950979517	6.25942311927247
CASP6	6.43639101382912	6.42454538149413	6.38172406709004	6.44952159956282	6.38715576971099	6.44401197040087	6.47164040777313	6.46568532300526	6.40475759521067	6.41266864527344	6.47344984375981	6.39817585585695	6.43239410198001	6.42410578072905	6.49112237128899	6.48623702951797	6.47476078221939	6.47759394941793	6.44269801346355	6.41104572684876	6.59665298928054	6.60219756048244	6.42877622836795	6.4161092354495	6.44365490568655	6.44952878474997	6.44048042731666	6.405791097088	6.33838516314335	6.40939555664439	6.42531674369686	6.33671925681068	6.34658071371113	6.41644421318611	6.38591520590936	6.45430885071406	6.480603683384	6.42270914037368	6.34546147239359	6.4367192007615	6.33234621012853	6.46065703827924	6.55410947009246	6.39410164865929
CASP8	4.60444833652856	4.64771598059708	4.64019489610051	4.73707624916271	4.58478210083106	4.67560741041502	4.65734821124682	4.49875942836529	4.5477673719205	4.66507167683697	4.75166508919871	4.62078986346402	4.55335233831831	4.50825540785334	4.0364183647037	4.57878683092759	4.66071497177231	4.45128340166664	4.61669840250563	4.56498148750752	4.60233366546754	4.54983004954982	4.60516118938677	4.62412237786697	4.72460489616511	4.61964662965553	4.57847615400713	4.65446352130229	4.45751543124975	4.63763629968154	4.82073915063259	4.58751394407804	4.48765210148846	4.49108965143702	4.46990035225452	4.59137674942605	4.67371317653653	4.70417876518432	4.5293122279181	4.59972819789071	4.5511578233468	4.6037454772038	4.59959087946978	4.44660813109314
CASP8AP2	4.42184855352295	4.45314707154481	4.17580441159716	4.20296310968008	4.45411811676758	4.29181775840074	4.34380286738098	4.36158159640434	4.46762863273608	4.34653951333836	4.4790570934172	4.02732058267242	4.50916527472334	4.33175135546514	4.0331705433241	4.20594365746098	4.37507964356603	4.06326518820411	4.36007686504838	4.34102207059045	4.45219172568813	4.56529775259443	4.14330002425359	4.23494734411555	4.24401553189942	4.45068487297808	4.27639430359756	4.40695044732635	4.49215358825063	4.40156518483936	4.41923785715513	4.46727097832089	4.52171963351737	4.41321262758018	4.34722936017919	4.36306067704049	4.52817994361076	4.2911548773685	4.46966174990354	4.49019820965156	4.46922905846711	4.58911184227854	4.53729200422858	4.42544024227829
CASP9	4.99308749543579	5.02032978954514	5.11394324475821	4.99470403680866	5.10634175291723	5.11187285764691	5.13616881696202	5.04715999293405	5.03837746590139	4.99590925805721	5.04426899845965	4.98760374098394	5.02875628102196	5.0717570149598	5.07291348122634	4.99205234687985	5.06753382172821	4.95746257647897	5.06581776249466	5.05009660860548	4.94837549296181	4.98174948860172	5.07009242994423	5.0385233960115	5.06848393079493	5.08874740041285	5.04387233763527	5.06064733278992	5.08398249109815	5.05565843959887	5.09767286435275	5.06034814275031	5.11206444629297	5.09782639913086	5.03391257418575	5.08261458254333	5.05051090054581	5.00301757132126	5.06920873893644	5.08248490088137	5.03658397044588	5.04617107165457	5.04610313386475	5.16628068444597
CAV1	5.98336700787721	5.96058995348036	5.91496452684556	5.75227332735859	5.80708905041337	5.85118288452263	6.01397565193627	5.79690844979183	5.83468560005303	5.96188815131329	5.80152352505618	5.88785835579227	5.88945323332309	5.90887620874027	5.93083114993203	5.93681562381305	5.99684288657217	5.9419002816028	5.54880170491623	5.86840809228713	6.01207780627069	5.92221105084554	6.02732228837888	5.99450935388146	6.06276513274001	5.83590382688343	5.79671211190247	5.80820234164072	5.91257110584614	5.81698114345302	5.76730668576099	5.76933974821789	5.97491244878495	5.84897905678731	5.83058120549844	5.9453158114772	5.96207944893436	5.9388457990566	5.84007358690863	5.87089883424108	5.95475874125932	5.87735926685143	5.89856626270952	5.83680005296768
CBL	4.05429289871997	4.11960981105017	4.06234976507535	4.04336150901476	3.92755262407732	4.06539724634211	4.14819533913304	3.99844102428596	4.0300367794398	3.99057608095012	4.14356232976105	3.8999580609235	4.1647184601295	3.95482836760883	3.94292472086918	3.97755832715668	4.13160698144075	3.90392346664009	3.91619106126332	3.95066903181439	3.99709869206981	4.02123480970603	3.99840847679747	4.05886597769333	4.10961026404014	3.96770831646046	3.9845600001953	4.01021372444937	4.08940206136501	4.00826239962455	4.08953495170649	3.96428727201206	3.91773256991858	3.94954212364962	3.97505546262989	3.95162788926353	3.99675249943755	3.98827537256631	4.02829732716212	4.06585417914827	3.89178617776801	4.02494102440331	3.89580593614201	3.94103114511605
CCAR2	4.93682021103392	4.93547011745805	4.77746607508371	4.77629211241715	4.91714046619459	4.79004950004445	4.70143223242475	4.70749932482453	4.698331876978	4.73177015326814	4.71553656894588	4.85840738563946	4.88075425041523	4.73424116662849	4.83473801456444	4.6789656667995	4.66719204424131	4.69161512290857	4.79817274765355	4.89434112789883	4.93525215726153	4.960305345221	4.85528974468187	4.7592841963456	4.83799120033044	4.85170200157468	4.86658414284207	4.85692983476481	4.89002337482837	4.87976973465461	4.66860749023491	4.85307320222459	4.97087223983455	4.93495959135112	4.92766179039815	4.8437563806789	4.89686049855276	4.85790678008533	4.94202106533765	4.98404454751482	4.93862601083066	4.72519669319352	4.54872025283046	4.77860913308273
CCK	5.79969849261851	5.91195698657752	5.80069899015923	5.87825798221825	5.70001504938554	6.42377646857677	5.86131034275488	5.75541022814557	5.80628078843314	5.78826204833333	5.78904967561824	5.89143719777982	5.80785870763772	5.75972960712286	5.78726928519675	5.891324211908	5.81796455214446	5.79616385047938	5.85545777184754	5.76221918166344	5.81444529228703	5.74426196103478	5.77137330836343	5.78507968390616	5.72233033535861	5.87282170934861	5.84727323572884	5.81424861187269	5.81323402163878	5.80496682810869	5.7012613796511	5.80256277278462	5.77449365016294	5.8244509356309	5.86135348987344	5.76546898189755	5.7051139603523	5.69481977617058	5.80804343683062	5.71939619666623	5.76830423432869	5.78018213471619	5.80837265530793	6.32845283643249
CD14	7.19364562734591	7.03949816320745	7.06805850098164	7.1039062808784	7.03019934325633	7.02275878570794	7.09143650175535	6.87036984936157	6.80880379395999	7.06745498787769	6.95694013066005	6.88090683504384	6.83321208361445	6.85971046964511	6.51404181073226	7.1102761006509	7.22695387399488	6.81475478113403	6.93118847168635	7.09769030315254	6.7069087249359	6.75963260344524	6.88844573352917	6.94595622277605	7.08688763810853	7.14040535601549	6.93005057956667	6.95063981632919	6.96783485476591	6.93596214057187	6.88690032023911	6.94147432717703	7.04599682667157	6.94062900010974	7.17430132261693	6.97964423063599	7.08089820375154	7.07443860336625	7.14074785429952	7.17050379857473	6.89711945655264	6.77140938844955	6.90327976516334	6.72091297941011
CD164	5.20011727708297	5.18884028566461	5.1099796028528	5.15855281926189	5.10329891552057	5.14468512197762	5.13408634178631	5.13342183768403	5.14878553796775	5.13898069914802	5.17725426759695	5.05362719334924	5.05879339235028	5.06875457135696	5.0175657704339	5.15193039013985	5.16356892710513	5.02937243814382	5.10213048295074	5.12678752126773	5.19570831392724	5.21535742101832	5.10895791986716	5.11247341720614	5.16402344022431	5.10406390323658	5.13851899513821	5.13933375887719	5.07032981201285	5.139462142072	5.16398506480255	5.1498036163139	5.11446648197482	5.13520040152731	5.13200935606766	5.13487682384489	5.13032838690359	5.1119065400974	5.14385956302337	5.14982804406011	5.05975691167535	5.16551792310042	5.22616794207754	5.18830282041169
CD24	5.79451928820297	5.73524797747063	6.10085562541378	6.20136133140507	5.66321946191994	5.83457699903768	5.53487906697886	5.40616162638166	5.55163047095316	5.60669200928032	6.27392006802882	5.38829262785667	5.99703595445765	5.7563113499658	5.35381515025149	6.32706499514653	5.586665439784	5.65210962912489	5.48112365052332	5.87151779356818	5.82859969653277	5.55361780426565	5.64609610580104	5.67668093598395	5.50534409848935	6.03458703034864	5.93277824223537	5.89308115982383	5.55822516629614	5.95734716648323	5.65108427241243	5.77327734813826	5.6553998344328	5.88214510437055	6.31331302272469	5.84392035208969	5.38654241336207	5.59361588996405	5.82342792794068	5.84702430057025	5.80579987790829	5.89956854988567	5.61544153996529	5.50465296577887
CD27	6.94502695630086	7.08297506067693	7.20509440897785	7.37565499253471	6.84367906177152	7.0204016706953	6.61158197354496	6.63240544429406	6.7136927983535	7.17531307742465	7.36548649043279	6.75304615420704	6.69862823329996	6.68885679069395	6.66467617925762	6.87195244639813	7.05210864192734	6.64525041831735	6.8915898515402	7.19621933928666	6.6304157071842	6.62795240251599	6.82216113203311	6.79728046678804	6.71810665280207	6.90335536268812	6.95089234590301	6.99239347128308	7.03923702207094	7.0056391635126	6.93618701532598	7.06675588810058	7.09450821187714	6.77971304200807	7.00021360985656	6.66879903064142	6.70578280260382	6.98257567282444	7.08871892968427	7.22545149264545	6.62248412076724	6.79869294552395	6.82780910051588	6.54440852034694
CD28	4.76630161895606	4.73718380601683	4.59932793806802	5.09212979269196	4.44171299962256	4.47701241054054	4.43861846646105	4.3964252534983	4.47634911024056	4.39109132812216	5.02026868925582	4.34262697497146	4.33475552362244	4.34246583137372	4.30411907317148	4.65010345540553	4.50158733480396	4.42693283085928	4.39378750099226	4.71783597502332	4.41358720688939	4.56933626754343	4.32054497781547	4.37443727144322	4.52860902940714	4.71265038815483	4.37416211673361	4.48803825105009	4.54586242303613	4.47577811530403	4.57877828113079	4.67005269282769	4.71342955443255	4.5068674946048	4.80874366155104	4.54050471697586	4.66895360176509	4.50487120792979	4.8730035734147	4.96159792231874	4.68041618415478	4.56987373645388	4.54098427729311	4.35101906389281
CD2AP	4.77609070831168	4.84368684258283	4.6021841293479	4.56316782592353	4.64333195203065	4.85313849641709	4.66390332996199	4.7325816218702	4.78501959036647	4.73957239974784	4.73068112987371	4.66916146808832	4.79167144140266	4.67314382915928	4.84466656861942	4.79418067731177	4.80698235872355	4.78993980151878	4.68347353572942	4.68102750367264	4.7339524271394	4.75917755888748	4.61204257376333	4.65175175532243	4.66694304111356	4.74762893758599	4.69956967383012	4.77883569013491	4.76518500602436	4.77111517408298	4.76217604558834	4.74417611379266	4.75937146468025	4.78797727742114	4.74884917120012	4.80471847278484	4.7567641318469	4.7742754179672	4.74804960042719	4.71005447264391	4.76321507401412	4.81670610096804	4.81375233803081	4.69050761767411
CD300A	6.11100915602622	6.11850591861148	6.09996613629068	6.24280359463691	6.11034215720037	6.14137852046247	6.01942871368744	5.97463052975858	5.93844167734213	6.10565687261401	6.22017098685909	5.99341778992806	6.02790517007819	5.95507910263898	5.89741483771186	5.98104714648216	6.1776924385504	5.9726682442263	5.99780345052521	6.12720084993226	5.78127901140315	5.80264123739794	6.07955724599114	6.06667857515411	6.07201682549031	6.04427739792358	6.02305770135551	6.01042287325552	5.94564534376382	6.02207354548456	6.04355350732043	6.06613608741014	6.09889842467674	5.86821364478727	6.02543821357388	6.0080888381664	6.01620787256131	6.08733888163115	6.21161396418424	6.18009006929845	5.72952766847981	5.94776302212585	5.8210190757257	5.89902079295581
CD38	4.51668173447476	4.71158374301047	4.42012728057605	4.66301704527921	4.55521498108731	4.54330166520027	4.31202016088981	4.48514899580564	4.43634723652113	4.79566245463682	4.67117344092492	4.39363593107566	4.39126581400388	4.45791470575441	4.29711017498478	4.36245204680829	4.76415667444984	4.40099055876274	4.577872098842	4.67474006669991	4.40379376029149	4.38115373178727	4.48165740430879	4.43838762729395	4.32914649246364	4.59673305453556	4.60121295032283	4.63327526646146	4.51981437842175	4.63751938702035	4.8467257676627	4.76144957642176	4.73977874992616	4.31760962207407	4.58270730744443	4.37579612324287	4.50689481147295	4.73477104869421	4.71333233431678	4.74502118855674	4.21250011225134	4.490812351752	4.33417094755461	4.34819915558784
CD3E	5.74753216342159	5.93331105684466	6.09191947217596	6.17874355150597	5.83831953105783	6.02899411847502	5.66972050805434	5.7939616411955	5.82182846769663	6.04058076959726	6.31898046539474	5.7563288151644	5.81274471711009	5.86931939814253	5.78075243170177	5.93425403118763	6.03422346126352	5.75833357710044	5.89505726577646	6.00614989712098	5.8526744714623	5.86469742186529	5.82700867964984	5.85941021716447	5.85747068737889	5.91623232100446	6.03302093258682	5.96752024533012	5.87656210104102	5.97650424885761	5.99974339380521	5.81717512447962	5.96861430925986	5.78557089674265	5.9126449680907	5.86182602723377	5.92670144879652	6.02044453902985	5.97450095501234	6.07532175237113	5.64075354475763	5.80441236895612	5.72150409110209	5.83389297588271
CD44	4.65108784310743	4.70800480812078	4.67324494205713	4.66170745270827	4.63036753278229	4.67714231361733	4.72746238444157	4.74686079013803	4.73854555265725	4.75159668875411	4.70026943017005	4.65710043726927	4.64413845093046	4.71883456420588	4.74479279085784	4.68679281942996	4.69108487315683	4.77587616012185	4.64196886645243	4.67475480998049	4.76313429192948	4.73769122769267	4.5708932023189	4.66527362702132	4.6789453982096	4.65478246597007	4.73480270569232	4.72750353800809	4.67152135125794	4.72686494118302	4.71527978035015	4.6604594295644	4.70159860326204	4.62924596971027	4.6664852712145	4.73589281520383	4.60699158263822	4.70071575543366	4.63871776643208	4.7132537878569	4.72452517687252	4.75192101157211	4.74281234918854	4.54715422093423
CD5	5.62210754006387	5.61625321869412	5.7476946941421	5.81499379057408	5.61821907457428	5.67188372942441	5.601793685605	5.66099828627656	5.64789612190522	5.66994086358217	5.82009818026248	5.62684761305629	5.61426483985591	5.67367882286324	5.68202049361602	5.68159244826667	5.69712160726323	5.6335977162935	5.66752141523605	5.64882213525884	5.78832980910473	5.74419705502869	5.62660227402014	5.60358837964354	5.72383086605075	5.66659855024171	5.69466171864628	5.57520190363143	5.67942791610665	5.61802764317691	5.64001185540213	5.61866570812298	5.65430295206838	5.6193392685777	5.66163626418549	5.75137152797808	5.71012532528239	5.74001002791811	5.71244672459794	5.74087822131025	5.55990422990197	5.59084042401881	5.65411735071151	5.70160084318494
CD63	6.79279585926643	6.80163987368996	6.7801553862695	6.6687164900661	6.79097668987033	6.74029801038681	6.84080100122902	6.83048401140869	6.82033509102787	6.80706159121084	6.71852837824646	6.80091406212699	6.77139792542659	6.81987763739701	6.78110827677522	6.74820141595019	6.78375476380411	6.84187059684131	6.82086773165566	6.77409517688448	6.81493744588667	6.79281408789551	6.82794234755012	6.83071726488105	6.82781953500171	6.80448936623988	6.81531700680431	6.80977633308518	6.79006704858778	6.80896506982924	6.80110183338525	6.80692258265989	6.7523377550296	6.80321840972771	6.6842350261971	6.83452486193715	6.79696824934997	6.80428471891231	6.7703170314023	6.7833459136611	6.81101384608408	6.79138140180163	6.75407891064715	6.79873924463025
CD68	6.24136662833762	6.1760305258782	6.190955238839	6.19653907314123	6.1178581717495	6.31730910029762	6.18145872607218	6.29161823594733	6.14759172243665	6.20823732169103	6.25723872382753	6.05236519386408	6.32264476623756	6.21721945260823	6.04361300210612	6.26410805683387	6.35849854686491	6.23757204932605	6.23234860850093	6.20466614849903	6.07208215195477	6.12744856549943	6.24618224167848	6.16856850176671	6.27821604720485	6.19539998202902	6.10405754324559	6.12569357460971	6.11785351637793	6.18822584890276	6.35203897881372	6.04860130006275	6.14261295704406	6.16015753772241	6.05502424269554	6.33078805976531	6.30528724478032	6.35541263071678	6.39816146642637	6.31413621196852	6.04667286396445	6.20114622681717	6.13199951606549	6.16595857223065
CD70	6.61017560185804	6.76044718361252	6.54910538187469	6.56794956075265	6.65587663477107	6.59845301267288	6.51763603547411	6.49036854581877	6.49858698288973	6.63228410183429	6.51317976467431	6.82261763445405	6.65935860797774	6.47623806176728	6.59859631910552	6.49498421588473	6.61377998064815	6.48390077593594	6.50987804643835	6.57505914871918	6.59008373895486	6.70143198592735	6.58990084209192	6.56701248348853	6.9071363640732	6.58199658822859	6.4925654522622	6.55550138423619	6.59149145441027	6.53830315391465	6.56819374721226	6.73425686687344	6.59041777978234	6.58878373103263	6.63782106164022	6.53062453756905	6.55133997364996	6.62275605442687	6.67846300773214	6.73679317010319	6.78316739321265	6.64786351454062	6.59793873714464	6.61582057593757
CD74	5.91127595812187	5.92210296734567	5.94442625651502	5.9226142716855	5.8787575217604	5.91434528315483	5.88407806077874	5.79941043396203	5.82883988772104	5.96411699701194	5.99460818201925	5.86584974788317	5.74743990256451	5.81387859145799	5.5158445430053	5.93590712247733	5.99116933768866	5.81705247552352	5.85101526687909	5.91670299059664	5.70076887262323	5.68462479300577	5.78550616451649	5.88289230080916	5.81426984578531	5.92843849139095	5.90432150861449	5.89673262697246	5.89290416594348	5.9062074304913	5.94391412251992	5.78094534664768	5.93928107221423	5.78474279336843	5.9423831841755	5.73494460396294	5.83856172793336	5.92403712890527	5.91851338335692	5.96937227682139	5.65864834040459	5.80550225847731	5.82303311691606	5.69765177510529
CD84	4.44677933581584	4.32867868828612	4.53284957758793	4.59829683498283	4.33804990078583	4.40745569177169	4.53378118606347	4.37135040952926	4.32576680773052	4.5338647012054	4.58015009938188	4.29904769670329	4.19298557683257	4.444390534448	4.20293074956418	4.42265624506177	4.59026551683701	4.28427304552159	4.32689583441458	4.47294698452911	4.29071113562038	4.3236159087442	4.38243070134282	4.40568696397634	4.36807715826405	4.45544546117826	4.40717266388007	4.36964892326795	4.33830432459763	4.37098684448168	4.49865494037023	4.32919474968016	4.43083486178639	4.28346464687982	4.43309908207478	4.3856240537059	4.34699191210709	4.48167520827197	4.56246373070018	4.56843403274427	4.11144304825503	4.27656078219892	4.22212564194467	4.2748608243185
CDC37	5.97306877491422	6.02981962446348	6.02618746325387	6.05011927467989	6.07831920552608	6.00376013558892	5.98139031695694	6.04963053046159	5.85218865451032	5.95487031893804	5.99780608032602	6.11702402430072	5.94356589223333	5.9987216870966	6.05021148940655	5.96870630755839	5.9738083964376	5.95027185568377	6.14853887262752	6.05930619373976	6.05879321547945	6.06576812169657	5.94415713531586	5.9020093191344	6.05247020477552	5.98194509628015	6.07094463818139	6.08075381522225	6.09535520773614	6.06388496941959	5.78519047218829	6.04175885643593	6.02245678219752	5.98196511555174	6.053467222497	6.04041732484217	5.9561451572696	5.98657698675464	6.02086055635983	6.04885244449741	6.08313782217151	5.89108094020242	6.10062731729671	6.01948307492742
CDC42	3.10659316233048	3.20676262389622	3.3771514081707	3.23131721137408	3.22262152846712	3.40414749979249	3.23642121572584	3.37385940403301	3.06515501809904	3.33969979542962	3.41336019039953	3.274969908792	2.97133146940029	3.31793970417973	3.33355583358109	3.39211467844636	3.3226249260788	3.31197982503967	3.31745099272649	3.22323523195414	3.09087641389369	3.19703408039889	3.15135896420469	3.12788765036893	3.21549645694288	3.26046481552686	3.26636159902966	3.24858173747898	3.25645350861216	3.27024872337193	3.1181139766738	3.07274366356904	3.13669454626161	3.26933264806359	3.35688325099816	3.21401709195734	3.14705435336918	3.1951010222323	3.20946539154039	3.24009617739105	3.28094219141596	3.13981299104687	3.47964304028687	3.39975855185542
CDH1	4.18503684548041	4.85583068972166	4.60368515273389	4.87221674629386	5.25070106170349	4.28088261037393	4.06993634145258	5.2829334416499	5.28469303610422	5.08440078550749	4.96605215657308	5.31864500167074	4.75919350166578	5.31925943182391	5.03371444083009	5.21899853848508	4.12425598997876	5.15058653484153	5.33253011888079	5.20269184366059	4.81287998498902	4.24692351150061	4.05683753101866	5.10112892894491	4.07870799767514	5.04886385402479	5.27820484750447	5.28504853727015	5.24676247837055	5.27748200850312	5.26525590534111	5.27720021050376	4.96270673211339	5.0726787999607	5.16528091338168	4.9279453261245	4.61766800739377	4.99620841606393	5.12350320169244	5.13570710205943	5.31248082876192	5.084948310208	4.45088913622927	4.11103607534827
CDIP1	5.20090922148588	5.21240762405924	5.39061156311628	5.24668475226822	5.33019432524322	5.29379351698184	5.22757660267716	5.39078790031132	5.38441020722295	5.47384914807084	5.35897815333671	5.29127502762713	5.17260305720889	5.38938777501402	5.17321752026669	5.26678867245999	5.27506568250455	5.34467436131845	5.42137989161954	5.41041030761058	5.27102173113763	5.24765882452916	5.31717408492742	5.30769620407624	5.18427184109609	5.27845331558956	5.37904818416558	5.36634870454956	5.44201819027292	5.36250795149535	5.48067722317323	5.29609989422369	5.39376750050938	5.40711113089336	5.21737697157045	5.30226252712856	5.10043353466042	5.23078669759514	5.32901477715284	5.3650963853761	5.30507982150402	5.31335191615856	5.22205816517994	5.09064122706222
CDK5	6.38608636480969	6.36735701133392	6.38421678199381	6.21352901914922	6.44154079894922	6.15720857145077	6.45329054870032	6.17786077717568	6.14760142132953	6.29855243193	6.05026589715181	6.37950001929354	6.03739977398821	6.26433033491099	6.30786939246316	6.06923235002609	6.12803682291969	6.22349838489189	6.27846878901334	6.48394655807862	6.39353614114813	6.40128286462486	6.37217998262676	6.22043323668359	6.41437379065458	6.40793867486869	6.22956149166655	6.27437759225567	6.46497975631269	6.28005182756905	6.11187764279392	6.22545068231921	6.33463474895186	6.50044178373966	6.25973279386199	6.3602632448764	6.32246826325214	6.39710266383076	6.35425661847576	6.31752695158378	6.37039491754831	6.10102541913582	6.22029542848081	6.41216713259801
CDK5R1	5.11253525837987	5.16513336120398	5.30123232219097	5.01548759455839	5.40836444315652	5.20925229100464	5.20431976269638	5.54062099673647	5.50101873208383	5.61248566107554	5.4627115727938	5.39364142066076	5.3664389380485	5.44238628390673	5.55090830416122	5.29574519516635	5.16912358627006	5.45852156965182	5.42559315423902	5.4477154857688	5.49960314420637	5.47990765481085	5.14894896253094	5.33931511923207	5.1553751744291	5.54418848178231	5.53190202648187	5.53475954254207	5.51043978075305	5.55080315257521	5.76282243249431	5.52934804857802	5.52682748971025	5.70842541516484	5.17369063076195	5.57291578705678	5.32554287925202	5.48822669811218	5.43225341028473	5.51281194202532	5.74045934002273	5.64939158249801	5.72594261533397	5.22118437705206
CDKN1A	6.20632700621548	6.17309314596986	6.06411556592736	5.86728093784814	5.88258916767195	6.01518088651849	6.18182774640107	6.05679587848036	6.14086476781175	5.95312140210345	5.89760935167508	5.96600462978137	6.19885004469579	6.10683879500691	5.86198253400091	6.10188484012608	6.0578669459448	6.08433491118515	6.0105387671165	6.03611255588167	5.97333490585481	6.04665682040324	6.09669428767178	6.12304086794754	6.18335389410539	6.02555119228239	6.07293158950676	6.06932598468886	5.91945329636363	6.0528242389124	5.95888041572157	6.03975332866686	5.86672651972473	6.07631615037136	6.21103261767364	6.12674298292849	5.93742079046254	6.03794815865996	5.98035092299523	6.03428778876833	6.05975400205753	6.05151014617507	5.7968253098669	6.10235704351735
CDKN2A	5.40704093798332	5.39310354682928	5.66760602983458	5.53395883750656	5.73419640038674	5.71637667657264	5.43828297500649	5.67315904713486	5.64136594817552	5.51613791878698	5.47627979703655	5.51206305250058	5.62377305570152	5.70244484989017	5.64462850715159	5.47802075287611	5.64835599204675	5.64719335300567	5.45758397720608	5.74477775959718	5.87546072364527	5.92542084334038	5.45436210843648	5.5852649818761	5.38503617434821	5.79771554687008	5.71862393027264	5.68542532553136	5.36252690915325	5.66422455405827	5.52219392282948	5.67624712479186	5.65011548121029	5.41522143691061	5.49339486649014	5.352931139568	6.00177058183077	5.583513199353	5.65754996908055	5.49248099935231	5.2275357329903	5.80622921487269	5.33293736443202	5.31393629729143
CDKN2D	6.71445639580464	6.71441144279368	6.64786659919123	6.78893931070093	6.72021400494946	6.63978914698464	6.59013537970301	6.64390579526793	6.65538687002418	6.49151920525265	6.61123541507289	6.56019230852078	6.6106850375216	6.53166431807481	6.63676287277113	6.62357633446342	6.51411397108555	6.5290526372711	6.58016113139064	6.67262487064484	6.58070700996099	6.56117391187686	6.48899818438915	6.53365660179569	6.67671743273104	6.58811205384771	6.51604975957257	6.63391801209033	6.68112072249857	6.62519177259761	6.50618463167401	6.67084436183942	6.69627413548702	6.73352432945463	6.77407507985289	6.69068327377236	6.66669714524768	6.62549689400097	6.74123748304452	6.77277784540529	6.76268073284499	6.52340551965945	6.60299341133162	6.66274939655018
CEBPB	7.07232995984396	7.09924993449956	7.0258615954582	6.844089942641	6.973882482046	7.15534591008694	7.03959696865282	6.97061650738907	7.01511054141475	6.94598516486288	7.00760742516293	6.93822323293811	7.06270263527175	6.97927743658219	6.70984205265513	7.05358992102828	7.03766580225211	6.97999893235787	6.95451429777892	6.99647429201528	6.82609049717499	6.69836422246043	6.89216173808959	6.99451303110663	6.95727024679272	7.05137774008614	7.01154618905804	7.02192783334741	6.88243863163277	7.02086157374629	7.04368883379209	6.95587316925588	6.96915390406997	6.92012399629347	7.09877806787037	7.03729336951452	7.00138512030854	6.9889078171121	7.06415174969031	7.00931601024014	6.8668923931352	6.97328157107865	6.77398711279397	6.91392979635922
CFLAR	3.19334329588835	3.30807322455726	3.23680925969207	3.32672927879472	3.19929698836494	3.3815808249888	3.21474563492059	3.1806664298881	3.13146796839196	3.24917576586312	3.3208583807437	3.1444304637667	3.19835798640305	3.22683243842039	3.07532508533969	3.26837961347652	3.29635625731257	3.26825016261165	3.24181963395192	3.19575937293047	3.0961476465403	3.10399403993122	3.09154134634885	3.10789334020366	3.0909631583977	3.20290444761213	3.18744488536827	3.19570351171674	3.16061444606316	3.18905685064419	3.30619824411608	3.21138290423131	3.16052509768918	3.06203597884953	3.21210599740509	3.21863248410769	3.14782834396792	3.24278394557649	3.17173269329164	3.2213271386849	3.08579835821472	3.07118413013887	3.15043738096325	2.8360962979231
CHAC1	6.13218177024992	6.08996017222868	6.2380128885108	6.16031770389971	6.25037708565809	6.20434530497117	6.23220828968823	6.2656872803891	6.35817781417066	6.15260149891297	6.0740471831394	6.15350709588025	6.08434788836218	6.36621442819771	6.27357231519364	6.14685117518223	6.16061390162192	6.19458574359897	6.1235542720237	6.30959436603424	6.06475532455084	6.12867834393262	6.18305768366277	6.19822633060724	6.27143895271604	6.23074311896345	6.21994555881258	6.2594032396259	6.25736883294104	6.19499551492199	6.10162141849906	5.98576476554546	6.13026849644227	6.27697177295115	6.16158024105326	6.26459477066606	6.10125436998179	6.29725063315133	6.12175671217434	6.24637649143412	6.09436210125005	6.15164660447489	5.98128941125994	6.24469354307854
CHCHD10	7.8014688015096	7.85940858963158	8.03295868439199	7.90002414075719	8.01831085130074	7.81326233404557	7.86870016997396	7.9575125994275	7.92827082521558	7.86659786194521	7.945795097097	7.74680006025642	7.84899208343239	8.02594071756486	8.01129083508003	7.84701246108411	7.77339469835746	7.96855865776258	7.99869670423052	7.97175342426103	7.78764624459396	7.7291323286652	7.94466570888247	7.94055364022396	7.91358993837493	7.88560495041785	7.91583388325061	7.89258538667538	8.06561713774262	7.89386083143066	7.98082802346461	7.88081691201263	7.82795718099686	7.82781365563005	7.91340948509523	7.71746130608376	7.89725534561275	7.86762326251876	7.98262259698208	7.81513206637124	7.91353745218518	7.81903868319482	7.84651099875334	7.84604517595188
CHEK2	5.21557956670057	5.28915651635072	4.98361220436634	5.08661490629415	5.21712419039668	4.99142980487453	4.93858892032579	4.84361869409638	5.0222424806272	4.83065179344672	5.00404167840603	4.89073501650072	5.18096311235765	4.99893787618034	4.95158961753625	4.9742402721456	4.95212947496489	4.78950593124308	4.96147037834386	5.124544039779	5.01991994588555	5.14161845827223	5.02364740886226	5.01364567301772	5.09980256673907	5.03329640863114	4.98004584786118	4.9614529585149	5.24533309816891	4.96454620277834	5.12650363844225	5.15384672513783	5.07266740102324	5.22608572874076	5.036519857326	5.15955630700686	5.23414109253548	5.02024192221128	5.14277039826287	5.02814181411	5.1509726962737	4.99136176233329	5.08317278217515	5.36160633130199
CHGA	5.23799312108159	5.24093104701775	5.2365616964532	5.26569041931136	5.30730274029476	5.22775111039019	5.18927132872071	5.27033766975789	5.25263529146081	5.23325395604689	5.20214954793407	5.16321615848927	5.20849772088572	5.24148361626825	5.21930371395727	5.24734218149445	5.19888941823557	5.29407135810381	5.37311976810727	5.32549648547176	5.32590103900495	5.26188109994538	5.27044893963909	5.24342044844241	5.45308709708837	5.21956824669663	5.24157100013157	5.27860518728186	5.29266233448484	5.22336506321276	5.1963413045019	5.30073120929542	5.54686441217713	5.24281090594529	5.28028527049318	5.28003346172687	5.26216719973978	5.34835801327376	5.52263605812898	5.25322888404162	5.21547982362697	5.20421335325189	5.36247091312537	5.40658064174347
CHMP2A	5.89170295474445	5.87788120003512	5.85896978198068	5.89026310621735	5.90335881604792	5.8491585843342	5.83041531633324	5.89618568465176	5.87377023022485	5.89914478920264	5.83481527139505	5.91093538038489	5.87453240027706	5.89090209801104	5.87158427431056	5.89307209442559	5.86075695874995	5.86693287618927	5.9000783273842	5.91652007139145	5.90625313436393	5.89983512331087	5.88702008889851	5.88086868999586	5.91240761336483	5.83052458207414	5.86342061833368	5.86938278425615	5.9116951162232	5.85483205159215	5.86973281799427	5.98422192108414	5.93343131856673	5.9595567749641	5.9185620238454	5.93179015934405	5.84896239952439	5.83737049278605	5.86836903960978	5.96020223980191	5.95394436479898	5.78202859334436	5.97946032561255	5.91450560447406
CHMP2B	4.557237792089	4.69490023264807	4.50942063647724	4.64672092071296	4.65080995072496	4.56208424915096	4.51429531110791	4.5933239551821	4.61989702216436	4.57465375394854	4.64102022617783	4.63355527523309	4.62748725980501	4.64628955773345	4.55409145081913	4.70260714798088	4.63921217257735	4.54642527003402	4.63396713907522	4.58844875387631	4.6586464209359	4.65955672377389	4.56257791225481	4.49616365973135	4.60316705194514	4.58219745653572	4.53569833989458	4.51912471578773	4.61851263356182	4.55318172274809	4.56915881597313	4.66121653216107	4.64492984777856	4.63162668476786	4.64669796794087	4.64193893524012	4.57350662107599	4.69106823657437	4.66868611740095	4.62176026559012	4.64212673774714	4.63366115866624	4.63394497184444	4.654767710004
CHMP4A	6.46538611227887	6.44716735099125	6.42021716425828	6.49515721177753	6.4315685443328	6.37525100593406	6.36176022182309	6.40275070562214	6.40945007673528	6.44010490292453	6.46115756908543	6.3940509253188	6.4372916972753	6.42053726208837	6.37132548078154	6.39738058344458	6.41121577796718	6.46814441686289	6.38217444840009	6.46837977387412	6.37184390116762	6.34264609483963	6.37048958748636	6.36068333540823	6.35800996322868	6.38904340849292	6.44311440543451	6.43862310491265	6.36802675407076	6.43078360259233	6.4801631346231	6.46374669978385	6.47487540591624	6.40713697373541	6.37867975151654	6.42876282236239	6.3124750706268	6.44886712146157	6.44689252971899	6.40758430015025	6.44745976578824	6.40840197251433	6.40058487696013	6.46664140166875
CHMP4B	7.11322501025883	7.07498018079731	7.06970717054644	7.09119782299946	7.10208584922106	7.1162346806965	7.01929132373113	7.06978389850314	7.04737899870605	7.07912597926532	7.12616510847423	7.06837055912434	6.9826928624415	7.06940696471277	7.07997340273828	7.13179593003903	7.08278795223519	7.0954463463723	7.02728309440954	7.06731449607975	7.02860080742148	7.01813936190998	6.96477955140967	7.00786017750259	6.95941250645652	7.10588049712137	7.05946733184258	7.06235696269101	7.05472393424287	7.07031244978761	7.03217960591033	7.00386599573205	7.07120739085942	7.13477120849584	7.11568312670891	6.9231193732374	7.01569611850115	7.00137240551542	7.11745501861153	7.13034984540258	7.09069782332812	7.0510547963544	7.07220164842147	6.98215810889264
CHMP4C	6.03023515140901	5.97426946436452	5.95594213711746	5.94673146674952	5.87462296409869	5.91251989898435	6.00748890901158	5.97082277421271	5.94159074984943	5.97405587681532	5.98321737410166	5.94677805106186	5.94074134150291	5.96231588244861	5.97396608489713	6.67066445099726	5.92371915275696	5.93294908758953	5.93029683468765	5.97081006027634	6.19783812296808	5.88974191963533	5.97734250302711	5.99138125095071	6.00945562082945	5.93992380828907	5.96144818593896	5.96596292227459	5.87443574245605	6.00506629885085	5.94377995093714	5.96740389965732	5.93580337842798	6.11685594795041	6.38031291186871	5.98624085511719	5.91689576269777	5.91276746969016	6.05672880564206	6.00336113032962	6.08599099453478	5.99133407108486	6.10772629137721	5.88064470150045
CHMP5	6.50798858166329	6.52826013301866	6.39500520026286	6.49663807550572	6.39272077410264	6.48335137530809	6.52829527148772	6.409087602251	6.45543725937135	6.49966578193629	6.43302205386099	6.52945741761228	6.46302945598283	6.4722740672632	6.35950513739489	6.43859787647707	6.51168077098159	6.53041906015418	6.43753605458636	6.43979603654305	6.54320653577437	6.54958758285475	6.47468030981326	6.45960944986695	6.56372278240722	6.49696781317687	6.46060400888208	6.48486161322947	6.46812352714342	6.47741560956564	6.5352892356409	6.52539224561345	6.54857059641112	6.45860073561268	6.4169814145633	6.53195696878295	6.49688684822514	6.51364575710951	6.45113017037237	6.52574624587586	6.43354000739319	6.52297182970803	6.55350902877282	6.38987326878006
CHMP6	6.30362692179972	6.29484635402672	6.25167869141072	6.41758693100047	6.33053392553049	6.20862333296794	6.22703981880903	6.39710844963114	6.30525120228605	6.26966874252232	6.30628037623179	6.32875808288087	6.25943938983118	6.24995867298926	6.3314210694549	6.26838959169268	6.19319309442313	6.25904970895578	6.4373858584301	6.29993023545256	6.32471579562478	6.27740153141971	6.18774052802065	6.24436002486725	6.23852093032188	6.32440363228325	6.29372213206549	6.3077338053235	6.22338261569499	6.32571387778417	6.21806165571595	6.29353603840498	6.26483506939124	6.34425868453456	6.30718180894126	6.35608336220337	6.24192333513162	6.29363830104775	6.25980730466874	6.38172636411926	6.40919591385356	6.21450549893577	6.22950847733925	6.28153307591835
CHMP7	5.45216088384151	5.43366074472627	5.4166748520891	5.42797521561064	5.33251856899988	5.40329464768887	5.4181197567634	5.39331851901333	5.37558710546778	5.36893150023406	5.5622466695862	5.41349218908379	5.40230258731983	5.35699354364154	5.39545768016118	5.31187294725427	5.39602491308646	5.39949283959362	5.42235971219027	5.33985954139117	5.27073452179244	5.26722426534905	5.42824355173423	5.38407206488642	5.24024672501162	5.34457346316266	5.35408344553672	5.35350821935514	5.22221845942651	5.35962983721967	5.37196241221532	5.33819903724946	5.31855220688144	5.26687371852736	5.24804600109253	5.24411896719288	5.30665224831608	5.326031178735	5.32894431840801	5.33530855644572	5.27859161362789	5.35576602999937	5.26647419848153	5.34059154406414
CHUK	4.68738738647475	4.6405544278571	4.69849244663305	4.21482255691025	4.62023807431751	4.6532832982191	4.58447166919081	4.67083578017621	4.74783557210081	4.51925570085256	4.52785633368943	4.32783948273125	4.75109811036122	4.67685519774079	4.66342199651072	4.64532587103039	4.63345596958244	4.51387802603942	4.54912375008145	4.56704010064158	4.53249735828659	4.5321990528189	4.25679527223784	4.42946392114145	4.53579794247742	4.66854151638535	4.70082921092045	4.72241878510584	4.47238117219671	4.70577076641587	4.6706510041445	4.57345150159954	4.63686830851372	4.58121483272592	4.5488348231346	4.61365732286913	4.67167813471926	4.7035646027201	4.58691518898356	4.64009837050589	4.53766374817477	4.68526246751216	4.68308143328117	4.62903885777268
CIB1	5.80797214476739	5.98087333321571	5.81607132040923	5.85922945138557	5.89148551784178	5.86256825724874	5.79277979231445	5.82601040646592	5.78643269512677	5.79641456332473	5.86289148563035	5.78104434355967	5.84170293238735	5.81181522812512	5.73071402434145	5.73145867844896	5.81681433305889	5.86727013222235	5.75407279371024	5.86162195648147	5.69047134533683	5.65533304717697	5.83907826933266	5.78312264015736	5.89807605137428	5.90104972400577	5.79346195359052	5.79446946060037	5.86722965957513	5.78245444867838	5.78453109452242	5.90251987635933	5.71628958241451	5.78587401513787	5.77282368847137	5.79465865264134	5.83134478388534	5.77489897385386	5.78149867839485	5.88656641601961	5.73473892069184	5.66092817523433	5.8101508520006	5.78848147756018
CIDEB	5.84484513399149	5.6550622321459	5.94846762202048	5.86671892104864	5.82643476986667	5.93316282944028	5.6810159507236	5.68102867225031	5.75315955979681	5.88006571944302	5.98277697481956	5.83567159505169	5.88748187600055	6.0768918494225	5.97360711364555	6.03625538405649	5.91779455137954	5.88871311758809	5.77968362323356	5.84391941275561	5.84943881794423	5.93429499026904	5.78480973840886	5.88372792887265	5.85566027376733	6.02270983688852	5.86892547750071	5.79835155771998	5.77427473305551	5.82309155865417	5.89252491509155	5.70234249909028	5.99337265084069	5.7785258702971	6.01650664276404	6.0031809857934	5.79010065118302	5.99784096869	6.00485267590521	5.91774780274555	5.75044196212068	5.91225971653427	5.9544156355871	5.79299894155349
CISD1	6.19636499227997	6.17765502288866	6.17972960143686	6.05685227293708	6.22686896098229	6.21645013348074	6.07524709591225	6.20112575678965	6.2458200047556	5.9856941018949	6.08601695712854	6.06363353386527	6.2356940715518	6.04869453370825	6.13604687718662	6.16035759003005	6.03084043600957	5.92921859662564	6.10081252588195	6.13910959915494	5.96112311434414	5.97316357241923	5.79999704997438	5.94327423123576	5.66913734665967	6.01815498110378	6.09065725820027	6.12860709585619	6.15540293086981	6.12812622708115	6.21308179385444	5.98626003378136	6.16145849647425	6.17160677278829	6.11445464819939	6.09963949634332	6.01386485376636	6.04827908635883	6.1475077309121	6.21954334497657	6.1289081661084	6.16234110470634	6.08457831405468	6.1870729382761
CISD2	4.85646110902437	4.8636263193091	4.69963934967253	4.81424465301914	4.89409133237547	4.79592036901173	4.7628883637221	4.81696174873356	4.87434689977023	4.86719364780306	4.73008706520781	4.71776207530875	4.7249010257817	4.79125210381432	4.7858469561974	4.75368608057365	4.75306181887525	4.72224532814131	4.82569179389305	4.86298229919197	4.81356090040775	4.8050031905881	4.79087858177243	4.77341626686706	4.82149497935664	4.74325185628467	4.73151112573409	4.80001241609968	4.77170269020582	4.79551077159897	4.77669840060693	4.89940353374815	4.86601483063516	4.92523439730796	4.83705963924474	4.83397122305681	4.80551509452974	4.81667486565109	4.93318849037529	4.90889211782847	4.94184755121817	4.87931354347494	4.92518835476911	4.92698868676253
CLEC16A	3.70980929926288	3.68860639321268	3.57248529578949	3.80409092017458	3.63365411441668	3.39489411052995	3.59892484556972	3.56306775723353	3.5385271700008	3.49636956614253	3.64906260631672	3.42366998198866	3.51425179434994	3.40751472821584	3.55051935034861	3.58972082074794	3.48937052149709	3.46521329565183	3.64631077336098	3.67391126755721	3.54975560638086	3.58052671279198	3.50562691230951	3.49085458442761	3.60314988436885	3.62412712761382	3.50505029347271	3.60472188078252	3.6929178172594	3.6016244648562	3.58173095939068	3.63882056039365	3.72939694076183	3.69734137438101	3.70225157471945	3.52979964818282	3.57418748344201	3.57709597585647	3.7427654522647	3.6881120627766	3.66749950799953	3.53632168361198	3.65918773793705	3.66851462774757
CLN3	4.23762871921574	4.17926972497522	4.23300413151818	4.3885204768102	4.30804858378152	4.23859332734499	4.20334376208539	4.23979505616065	4.20127540844003	4.28569698240904	4.25100428830508	4.23317176134187	4.18865259838885	4.25474694410687	4.25905199597911	4.19847965661769	4.24478285048813	4.2270155024379	4.19867887039029	4.29148312809561	4.25730290692556	4.27069506964542	4.19598324355098	4.183813450739	4.25096311023003	4.18290425175875	4.24237323074438	4.18320288539323	4.2530017339526	4.2140738727079	4.15782573230448	4.25332530317793	4.26597621621575	4.29483553508021	4.3058464432015	4.30404979407979	4.219007414815	4.31715570150373	4.32079334356385	4.37108978153486	4.23954054099718	4.09920714693949	4.20332936009384	4.17790317987415
CLN5	3.2065329593446	3.17432302195049	3.06888004887786	3.18784041971332	3.22807992925104	3.08329049925074	3.20796281258567	2.95952201708921	3.05190081278663	3.16093031601697	3.14566575246207	3.2512543688647	3.12553664999407	3.18872570748919	3.08438994197602	3.17500184410866	3.17350616784459	3.0984284519984	3.20535135930955	3.20188887961269	3.1965874771526	3.27362837099844	3.13435610567662	3.15686287488592	3.30656420110249	3.10688891226428	3.02937263338807	3.0975207914367	3.14912195614692	3.07833234659032	3.12932424175808	3.21082044977528	3.21224693434763	3.19949785662716	3.13080036918838	3.28911950190116	3.2019981226678	3.17455476951331	3.28835114875566	3.2322396082223	3.23970262376729	3.19220294224241	3.11719905073578	3.23212771956643
CLNK	4.71852871448527	4.74429811772635	4.98450618956802	4.89185329187715	4.78678216807861	4.93828684650655	4.89056770595665	4.91928366734555	4.90091414438588	4.95402665330496	4.93268648128342	4.97066795889349	4.90956861732628	4.9636908584543	4.97746671197143	4.88938792754836	4.94776123983006	4.95670016230784	4.89856442431424	4.76935407789794	4.95058750669843	4.98632960417805	4.9729295759573	4.94134074785135	4.86398253571354	4.85112123799019	4.93920845479603	4.88054767108117	4.87426482203262	4.88887383470736	4.92298116843266	4.775337566008	4.80381885848713	4.70566601275249	4.70629317923613	4.91378287856389	4.87258704320403	4.92983962924308	4.73451322345973	4.69704130387112	4.67349449102987	4.9012075204554	4.89085490054629	4.84689907763443
CLTA	6.60779544625546	6.55173760418201	6.56544524489	6.53987291950668	6.51774778734726	6.56029234158041	6.56101198297542	6.55262525457517	6.5353270895766	6.61698143813459	6.58881273203358	6.63708129783399	6.61437575445042	6.55384883147974	6.60732046633279	6.57314139040801	6.57915809765978	6.60025760882616	6.49938095631982	6.52485093240852	6.56770922747487	6.58732216610381	6.55126691169035	6.55070038488531	6.50173829657481	6.71272714898634	6.57570839398488	6.55236842504433	6.61527109517094	6.56359586877648	6.5544166570206	6.57701572852738	6.56329290612588	6.53166555101852	6.56634657449318	6.60591027956086	6.51722922278336	6.55014936992567	6.55701098345479	6.58183271125487	6.54084324639636	6.5695316304889	6.60174471220067	6.56239199322178
CLTB	6.70421835636741	6.66020787938353	6.71042777016757	6.556885535232	6.6858053506703	6.6231969192579	6.55662413990545	6.69582796083431	6.63907684881355	6.57329733444311	6.56272116074386	6.59426887623037	6.60573308892842	6.63179427179629	6.6397438317772	6.79939774539456	6.59981536130203	6.65524754066872	6.56661554084228	6.6287802989802	6.6163825843191	6.56309615982293	6.58199918977786	6.56282085595735	6.5710926979516	6.64475634413088	6.60877969278586	6.61908256059436	6.67538968997036	6.64957408144473	6.50951102022638	6.56185059280496	6.70011938058142	6.69261116257955	6.85520420908924	6.57975034403043	6.52125714789735	6.61278971355041	6.60993519525958	6.64417382286554	6.65195113860868	6.49594040163688	6.53839889589042	6.49892252402907
CLTC	4.43809439268813	4.46042240562329	4.37562862325417	4.38656092518172	4.45352755791292	4.37647306381808	4.45192349975911	4.48030312264379	4.44654546674089	4.40033659883086	4.40114527148944	4.32063855730526	4.41910113595979	4.41193472449347	4.33664903271566	4.39822075518784	4.45163249805415	4.42259138575356	4.485419483036	4.40324143300275	4.40961146326105	4.37424623815711	4.41902664981039	4.43060306516258	4.37383751593888	4.43048795897401	4.42891985441575	4.44888358639347	4.36623692464937	4.4497929173267	4.41898569984784	4.45370368986974	4.40666929774554	4.41432166133615	4.39969682546436	4.38693656138805	4.3802335241172	4.3611041505707	4.38862605903088	4.43078320629364	4.40312915872299	4.4354340087709	4.37355214762699	4.39474295001217
CLTCL1	3.98545282652082	3.95668881720056	3.94982144096497	3.90247328999177	3.98376893968459	3.95920524599914	3.99647528329398	4.00964452556291	3.99138262302312	3.96256782285103	3.93997975356036	3.99978381199954	3.93913465639113	3.96153373040687	4.05831540104122	3.94925231143233	3.96510382787345	4.00708901198287	3.95514606114127	3.9741615714029	3.97833310722833	3.96707320126227	3.92827787395212	3.97011357789689	3.93506906363505	3.96461323177768	4.00036053019765	3.98167375409482	3.87345282322783	4.0001934523649	4.02315808896842	4.22229093590833	4.00518508357056	3.97994523050566	3.94670153626683	3.98707667329187	3.97557471992447	3.92252316530141	3.91678647126936	3.92615702006954	3.96712050782885	3.95710086618514	3.95312118525218	4.02542542052981
CLU	5.32310141420952	5.28753779035536	5.30464179638373	5.31668823976393	4.84147241087724	5.19150768891374	5.15698872911095	4.7165027536818	4.73855909510567	4.93834147567192	5.33188333412637	4.68295083661922	4.90197927285411	4.83054355825775	4.56987520475356	5.06108614857668	4.94720414882325	5.10736009697905	4.85131330169411	5.1163140301789	4.80684855500895	4.72061562669039	4.89882479417251	4.91081350020807	5.2595450879556	4.78058049067034	4.96784821100642	4.97858369092629	4.82569655551388	4.95684472368356	4.76076244300459	5.09299266757036	4.73485396638597	4.70297118255353	5.16847322645651	4.6477405350888	4.82013533839678	4.61883418053632	4.95067447397481	5.02095686873468	4.7244401628754	4.82979425398796	4.8697359845969	4.53645781800297
COA8	5.42551977162657	5.323828421105	5.46584072624751	5.57330455474371	5.41670005500961	5.46659934412222	5.50340708673906	5.49892420663473	5.3654935325256	5.45270069271628	5.46410539592327	5.48676235977651	5.41205386304179	5.42514450423985	5.50269192316561	5.46332413895516	5.47292622500859	5.54388162539988	5.41345668673994	5.43815489159731	5.5640772526635	5.56489001001854	5.49179936516657	5.46056926994369	5.42612130492681	5.38340968463727	5.41353837752592	5.37652961966791	5.41481534294557	5.38578190326353	5.44080403905588	5.42706582379111	5.36488030933127	5.35546081597065	5.41992947546562	5.49995578119063	5.40981125301012	5.40740879635967	5.42853205816547	5.41089704361273	5.34916053200836	5.43654560451585	5.58013166353455	5.60138237375449
COL2A1	4.19962265608934	4.20179353271776	4.1730128551443	4.23556731788728	4.06856706883464	4.18983892792808	4.21154542538816	4.29782287578594	4.19118303244504	4.23770636336724	4.2080745469718	4.25666113352705	4.15409812334334	4.17590403506639	4.2088626731547	4.2211395117011	4.26601794243685	4.2276460412551	4.27628807098343	4.10166671396408	4.13434905579144	4.22772116541767	4.23275549412169	4.21889188877009	4.09282209333865	4.19953748210602	4.17678502485231	4.22564002211629	4.09869654092528	4.20267389855805	4.18899270024875	4.16401345960218	4.70731607950268	4.12339621353737	4.1245473426502	4.20710480709	5.05325726865827	4.18834382481466	4.19190039519881	4.29233746953532	4.16974934317021	4.20581579377852	4.23826867245027	4.09636083913631
CP	4.07201553827813	4.03946172595971	4.37450702310547	4.58935912503931	4.04325381741624	4.11136613100496	4.07352673333976	4.06183604019102	4.03203786510599	4.07306525724076	4.49709578942691	4.06314370710158	4.06247896823435	4.10138943478456	4.06523825360147	4.40070470334666	4.07695718313161	4.23465778283571	4.04673083475654	4.29586928750504	4.06704859502919	3.92112257529666	4.06479062499967	4.10082299337662	3.99308429024611	4.1038280724969	4.14718036054951	4.08660512066922	4.0924762727646	4.08749203066526	4.06129718668734	4.26583097744724	4.13134272160807	4.07632707950088	4.55151644038237	3.95876264418659	4.02780523335436	3.88080314305283	4.20607376215775	4.08054171387322	4.07637946854694	4.06790207098531	4.04581496175115	3.96291970265536
CPLX2	4.30708747591983	4.33557193676125	4.38541056862865	4.53349753596364	4.30892483060382	4.42856626946033	4.44110529446646	4.41880655005321	4.35676060983417	4.42265307883679	4.35669541345212	4.41784875421605	4.3703107417064	4.34764072858004	4.407893012128	4.3464965090896	4.44806203579436	4.4632707349055	4.40881838534654	4.29802382248871	4.36014696653485	4.31561172414024	4.38421838689417	4.38586621920965	4.33556971592957	4.34619506018441	4.35435244437488	4.37367394393822	4.34964179151296	4.35028974328118	4.35709432990062	4.33600071437309	4.35190992551774	4.33819561290533	4.33857651899867	4.33268680405812	4.34880052383411	4.36018943216412	4.33555905526774	4.33239332006032	4.33822598763535	4.35377032720104	4.3217912643865	4.36174053989104
CPTP	6.03234051156871	5.98406061351729	6.03182517016477	5.96962732646346	6.06861038193008	6.11856318981369	6.00860355006095	6.01648044904687	6.0068161341987	5.94060565929522	5.94248928604342	5.94470732617859	5.95089596000194	5.92927856519201	6.02948597910527	5.9896428120445	5.8770448764728	5.9986163063611	6.01560729483069	6.05846558208271	5.9756004615855	5.96605146355103	5.98836494771974	5.92421866081216	5.86926618045587	6.04576083309949	5.9433308248197	5.99697368518711	6.04418542489713	6.02217374837989	5.98751593492452	5.96424990579056	5.99536097656629	6.03998553161349	6.11447995017839	5.98012804039671	6.05890093408203	5.93510663377625	6.0850424592956	6.12135432611649	6.10473877575699	6.00985543871297	6.13223642466472	6.07272245833206
CRADD	5.31129050321414	5.55523693376135	5.59553017974419	5.36263624474662	5.36412688586627	5.35264794411255	5.33845421984147	5.3490304247291	5.34467404938908	5.20984320974877	5.20792235583899	5.20156556706499	5.39555649287779	5.27658174351399	5.17268632431553	5.27280202173247	5.27429652488218	5.32097514476521	5.28065813772649	5.32195867051218	5.27283419904063	5.24687227606082	5.29639059585045	5.28035620156806	5.42886623051991	5.15346638970629	5.3062224801812	5.23304065777567	5.35258689403289	5.23965892451607	5.23442227751659	5.4123877421688	5.32653658128891	5.34754679915342	5.37687574191814	5.33370781922511	5.26499123185502	5.27050738195353	5.44052150353888	5.28834368433042	5.30140455897756	5.27741309280817	5.44530303355039	5.32067695728912
CREB3	6.97518760465745	7.04972514467132	6.88444797517226	6.8340198170646	6.75599527530809	6.85933235649198	6.83487751896759	6.76701154348898	6.70622221637034	6.84444403231912	6.81954835915696	6.92797116439672	6.72299773055698	6.85540652119254	6.67642241519124	6.75792709499637	6.85911427963612	6.74732728894269	6.73761949592712	6.787357689545	6.78660558000363	6.71757136404167	6.84486524157159	6.75466378771219	6.86208507063266	7.02887518547889	6.77115320822296	6.76941524698072	6.78899577746388	6.78679699927166	6.70250164960622	6.85907365563255	6.89266888993713	6.86400855669792	6.80531084392612	6.86714813120304	6.78854474212767	6.82269207517949	6.78575229932415	6.86119468451318	6.73776955770932	6.68082937762939	6.75741150619623	6.76381743589777
CREB3L1	5.32116664186638	5.20963374601579	5.38959491034715	5.09859010604907	5.2240921588706	5.37780227937445	5.34021057842077	5.37563181854061	5.28262068846923	5.2951434194968	5.29002366255353	5.37078172817879	5.27365080768204	5.4538651811252	5.23473180778503	5.6104951215522	5.73789631944834	5.24524722301462	5.23654167446982	5.21515418232524	5.29275878655416	5.29088116511812	5.27113514856948	5.30797317355541	5.30681429795366	5.2505663391727	5.3185270265383	5.25422432375231	5.18959201000553	5.28113538018046	5.28589641541833	5.07438865971654	5.10656330175612	5.24094848246019	5.5069445217243	5.35653637682188	5.33437612467079	5.3944620637207	5.3005388543166	5.26104249362427	5.28407380111327	5.20952286162558	5.19688124798772	5.26357114369712
CRH	6.71117087746975	6.69270833487518	6.73909329947433	6.93619043276302	6.7044457757278	6.73441769179887	6.74672408404266	6.72308419039491	6.6803090457373	6.74987804490611	6.70687869431536	6.81663581182865	6.75169774708281	6.74136849496827	6.77997109955366	6.73459762150087	6.81113143710521	6.75775994883278	6.72172962050214	6.68010730214128	6.71266439984699	6.70097077589039	6.73059987891185	6.71646095150315	6.7485401507875	6.7217936719572	6.75368006692067	6.68944887686443	6.80160695653327	6.63533308458198	6.62710295900392	6.72127951667523	6.76303278258194	6.74485760610387	6.68537071471961	6.7677980163023	6.67720369604103	6.76327781517297	6.76720234598315	6.64361821065171	6.75830525711927	6.72305472732619	6.65124231134792	6.76925705953693
CRIP1	6.32437442051042	6.22875004621365	6.30611132654432	6.47922041956909	6.1655837976943	6.30457875120687	6.28364354036436	6.15840213764614	6.15885358851466	6.17478605645087	6.51155004075507	6.16085866748432	6.04824277401408	6.33535401298899	6.39459352778232	6.39767694344443	6.39802296442939	6.12524815550435	6.10586297853529	6.26929292259527	6.14547779735924	6.03824912434994	6.12655023932544	6.15763765759337	5.95100347708653	6.13190222957259	6.15875339346577	6.19409600635152	6.16030229027371	6.1790420257938	6.40547078228582	6.15520849683465	6.20372105297333	6.10409940530603	6.45616857408281	6.16973374290054	6.39658466778308	6.19159412009525	6.28598831481166	6.35880627959517	6.13555256609722	6.1204353357091	6.09663035619882	5.72767820952721
CRYAB	5.75848361999569	5.70873129043952	5.74925993950723	5.24166788612709	5.78073550887132	5.53115561958319	5.39760625423306	5.44827405687712	5.48594454793261	5.80359736803494	5.34212794866612	5.63906635262082	5.57866993684814	5.67700714636257	5.76279699765942	5.52309976730194	5.50956729927128	5.67749463720826	5.66568304025719	5.85169838941115	5.87388506013766	5.69847972503166	5.14603494806946	5.50100065336616	5.23199636003951	5.79736857905189	5.58301310244158	5.59612211438634	5.75174594232304	5.57080073745554	5.74453938444835	5.88073028124535	5.75992743847399	5.34001685152455	5.72038096200529	5.74387425159465	5.60618716726295	5.80372227345089	5.69189185072948	5.52533280161122	5.61680912781087	5.65401508501313	5.42893753344236	5.40715518666296
CS	5.16957273437153	5.13312401332004	5.14438181388495	5.07785044779617	5.1479101768758	5.11597560767961	5.09915962268108	5.20528152972479	5.17643122449395	5.17810070092109	5.1531880916429	5.09340069524988	5.1506519896869	5.15536577676618	5.22417944053216	5.13799920222223	5.13963009265329	5.1955247075428	5.11174585853907	5.14615093562754	5.15913061672631	5.17076629250757	5.11718959613792	5.14488533060146	5.07129281382987	5.10344971585737	5.16750064351766	5.15799562141172	5.22157877898593	5.15995738971165	5.12608520499238	5.07275535306526	5.11795412081927	5.13908333301953	5.156314004793	5.14179159514828	5.06606702878888	5.13350430517186	5.13528930291381	5.16159541580433	5.2278888150939	5.12203650750058	5.09818411383312	5.21967442316888
CSF2	7.44427613614083	7.42522812221517	7.47185884789311	7.4158986130986	7.4651008372784	7.44703204239158	7.48759740048255	7.46029939202312	7.421057959591	7.48202314353123	7.45409344630274	7.47938320879507	7.45048126004083	7.46291989289152	7.52074946690857	7.46305433646423	7.49165828067442	7.55150808838752	7.46849965626142	7.42162070601261	7.43628597919491	7.44542635925089	7.46588054825069	7.40527867675426	7.36236206772656	7.45393012934358	7.46012480581171	7.43992882778285	7.47424428861446	7.46322726773453	7.44517642486174	7.45622077439012	7.49510425913823	7.42749290020339	7.46387444956849	7.46508544949404	7.43374235655757	7.41399758988562	7.44456581310225	7.46566528659859	7.48526454554462	7.42179730496093	7.52167501297149	7.5586924209212
CSNK2A1	2.86855668356879	2.85556821046345	2.82506045779256	2.93001942781083	2.83645616465318	2.97011869812248	2.90460120832203	2.87327787481164	2.87135862269375	2.82361835665221	2.87521424247665	2.86006273594104	2.94873025982659	2.83419115492782	2.9026379537447	2.87146314270859	2.93160401282585	2.80660098026932	2.88736352237189	2.86619255400778	2.93507410476356	2.95681108021729	2.79384554440113	2.83704478777423	2.88412188910032	2.88915116168185	2.87737304321081	2.86216682620068	2.93695736044266	2.87967156124452	2.90759392863938	2.89821242389095	2.87292406794562	2.87406077917914	2.86091054206502	2.91463341937134	2.93581541542376	2.98374943645558	2.86442874407146	2.88236506970045	2.8675830744159	2.87528553446739	2.93414055310257	2.82519161090145
CSNK2A2	4.20078157773168	4.24163322014028	4.21150106134878	4.10728139659543	4.15363479731502	4.14582812839932	4.2023850314962	4.13664525618838	4.14704764971305	4.25265391786149	4.15872867289623	4.3465690687898	4.2011348383624	4.1188310282834	4.11014965963828	4.22430132055258	4.10368721404546	4.27263788678693	4.19330204375879	4.13876628611008	4.08255080502239	4.07367419536131	4.15057353925875	4.14339464544212	4.13630419848219	4.11017691330958	4.12512980364313	4.15607340836835	4.16704989217484	4.16788740608663	4.09205207628276	4.20513420480862	4.20105206703874	4.22958898959874	4.34943321790585	4.08468839531079	4.13989870735793	4.12507458449656	4.18276484993307	4.15760867784439	4.26551867414678	4.11382898817065	4.13010318764045	4.15037466256825
CTH	5.73465341506951	5.81358656315449	5.70145918624446	5.52986951365609	5.85743816918125	5.85614460746946	5.73304794976305	5.99542265148467	5.97798197152463	5.73330523984879	5.54570201124792	5.71554292241832	5.79312899961524	5.66932604257773	6.09407853734541	5.49092854349534	5.60140852752705	5.72386768171037	5.9461158934252	6.0466004596695	6.02672213391107	5.97796379782884	5.50422306152649	5.56813882646169	5.48323865407697	5.94119927663999	5.73258695155342	5.85554378036233	5.82098475832865	5.82907732254479	5.76661198626548	5.90070635115561	6.05624524052343	5.92017114974201	5.72074081787579	6.00414144441564	5.90686585335321	6.31119060862594	5.85106570670559	5.85549583029278	6.05843502280192	6.10813101342439	6.02242329693377	6.08939043328095
CTNNA1	4.75627649085232	4.79045961442379	4.73014712037326	4.60023573232894	4.73513199495353	4.66297572692663	4.77587706506404	4.7691720610261	4.74172893200998	4.74802230525301	4.62598108960923	4.68836509473444	4.72632029534585	4.70505441981205	4.73495008992491	4.74988413036979	4.72148181241652	4.80424889014045	4.7458826176249	4.71239842600245	4.74951546535087	4.74851829107598	4.72826523578776	4.75912750903722	4.68965991337316	4.76628483596414	4.72319753427636	4.72577340969223	4.68190476503241	4.73266711200018	4.72671419393608	4.74717616724007	4.73735998181547	4.74838712371394	4.71053862968477	4.67707221683255	4.69596608841974	4.61470671966669	4.73218716993663	4.71797619821085	4.73887340270054	4.75470974177293	4.71091077591419	4.76543494992211
CTNS	5.0828860259192	5.02181651913857	4.96946201392584	5.07704673589239	5.16534665612559	4.94055010590983	4.90455355303674	4.81726334074418	4.92547928987298	5.05776556253986	4.98450649263975	4.83031262139586	4.97804557046692	5.14051202399646	5.17616896023836	4.9454820301611	5.02131775517074	5.10744358403667	5.12276077092674	5.15873680161684	5.14724668795855	5.16770528599637	4.89360010450441	4.93524849924132	5.0689327947472	5.10651387242592	4.89234025024803	5.02487806687449	5.16611112961966	5.05343823479819	5.11201139572716	5.05520111891442	5.23304729665055	5.17199377273445	5.09985653924902	5.18491198020871	5.0264000839311	5.12414391051238	5.16313998005594	5.26600227501591	5.20693548429706	4.94461386960332	5.10445749622367	5.18800013422373
CTSA	4.73316004314223	4.74515883315108	4.72578412734872	4.59849914968938	4.75832556642408	4.81489580570743	4.7659453430254	4.84057357865043	4.78352216852049	4.73132701578982	4.59712955130516	4.62338660303168	4.64457161960221	4.73207746205589	4.66329634846315	4.64461993088311	4.74120816825903	4.85340677345086	4.72532157423057	4.78484571446714	4.6363426335686	4.60112557784899	4.64174611278082	4.70281212497092	4.63647138113602	4.80005064579462	4.81298549606031	4.79798913681682	4.73199333217809	4.80753487529224	4.6506901708817	4.6623739550442	4.76017535589344	4.82331619858718	4.72669167622244	4.85419580713697	4.75666209588194	4.81479382969696	4.75312958212834	4.8226639714918	4.73501680132435	4.65378361181597	4.58578721454079	4.55762716679649
CTSB	4.6896902212884	4.71035964542843	4.61406180583914	4.57740837592961	4.63904102172177	4.67186730347302	4.72918105598566	4.67437408226292	4.6548030011408	4.61807801358376	4.58537846710729	4.63329316727827	4.63053050210594	4.65042434822117	4.48711499385406	4.61741432654271	4.68357439253291	4.59331598252697	4.63858903337542	4.64521653777129	4.57703545525305	4.56928131052645	4.67134374099391	4.6388867237414	4.6629557697683	4.66786104704446	4.65449420577063	4.65149059257645	4.52331279814748	4.65366570391266	4.67690350373346	4.65028534656424	4.63532880508386	4.62575719114223	4.61440496639271	4.66827491000299	4.62434126073032	4.62786035061853	4.6804769634622	4.67290266187803	4.63678428822649	4.6553216301017	4.47031791790954	4.57893309037218
CTSC	3.35283811523339	3.39639827864224	3.27405512974963	3.41245693718155	3.27868388083325	3.26607898291212	3.35522367744274	3.17347371669441	3.18673373486585	3.31428503313367	3.39040050446332	3.16850010784977	3.23048551153714	3.13479952868907	3.11310212782153	3.37366907245608	3.42816474222867	3.16023873973984	3.18830070067961	3.30168563799149	3.1674280552639	3.19147622294345	3.16243642906474	3.20579712412583	3.23554209409365	3.37231232956211	3.24102523711953	3.24378776905416	3.23117260928144	3.24873051399392	3.3644119563999	3.25284489064913	3.2667243102335	3.17779002320627	3.33426256962766	3.26458932692439	3.3244253707763	3.32280969256861	3.35991608289456	3.34092203630789	3.25888093509347	3.18402264555894	3.20437639673607	3.13928568112466
CTSD	5.17892604687347	5.21262730089962	5.22166262438409	5.0394226049288	5.30535989150004	5.29679046752961	5.20556662814606	5.26936059439362	5.11832563866412	5.27066749962322	5.07784067092965	5.20523100175827	5.08493448987879	5.18154871740276	5.07095405896565	5.07265517353486	5.23019349623949	5.2990035649531	5.25091842885054	5.30563874915612	5.17894773072237	5.18219719504546	5.19873684819427	5.16241966231688	5.18986836572857	5.26401663113162	5.276858323943	5.24133563212338	5.14084362859366	5.24457586494933	5.06343215720002	5.04532120725508	5.24355974808164	5.30897183626896	5.19871418578773	5.25612755865336	5.15690413893905	5.21852121687719	5.33826124283537	5.38442915924905	5.20221341370803	5.10758998951452	4.93459235222994	5.03304228195811
CTSE	5.05445049970536	5.04606841153478	5.15158112371662	5.18568628104201	5.07016967864646	5.1571084947632	5.21352267740803	5.18371150899505	5.22654920985469	5.16059799739342	5.21469331103526	5.2186413456328	5.18562634200035	5.2121250805234	5.19768013585837	5.13098935708226	5.18595873104966	5.27491678860412	5.14530342779798	5.08889438707346	5.19207437851191	5.20252477886008	5.26252201174544	5.22796178368917	5.14921077672417	5.15628481173165	5.2437747723436	5.18468417239214	5.10244229599094	5.22204949653138	5.18247551532185	5.11335804119366	5.04447643985409	5.12522801093355	4.99637050757407	5.22540645524507	5.21557425077731	5.20948514835862	5.04535399436241	5.08428089191496	5.03392943714449	5.17139921021713	5.0033927297468	5.14921310890112
CTSF	5.44179197568704	5.47596660005363	5.44326483948416	5.36566290298644	5.49026655061595	5.42582681517417	5.3613514140182	5.55636443173447	5.55920988985756	5.64442147701605	5.53213133654121	5.5856236288651	5.40430791083302	5.47979124848669	5.6045507971843	5.47065917666171	5.37328881933631	5.62387234406726	5.51595783810189	5.51874283665259	5.64486636680166	5.58364022181154	5.5223379358165	5.51027446418349	5.34319506045992	5.54385923349823	5.56134019665347	5.52866747138423	5.53036497670259	5.54149447905441	5.41368522754055	5.37005891703253	5.72319152218514	5.6309668743708	5.46687833836061	5.55065120065956	5.50796512160025	5.43269055275634	5.49708542728932	5.56732346111376	5.67219374737621	5.42438459463109	5.49842682682506	5.33910462420629
CTSG	6.95798524639427	6.68591433931694	6.94102142111446	7.19170215044398	6.63521365910372	6.68861547200979	6.8021390360934	6.76690522097218	6.74849994883768	6.67305764557724	6.86625974802627	6.72337522733732	6.676556745629	7.02200831069219	6.75409972401819	7.30281914760611	6.81552091657335	6.63728765410734	6.71159012672601	6.71395844831115	6.86294172197527	6.83956752395885	6.67564754602633	6.68386937650551	6.74742695859285	6.75756557039591	6.70790474554975	6.70506652260283	6.73636599054865	6.72099027689616	6.70242508581519	6.72190897645224	6.73623774579831	6.93331882530327	7.11084737119019	6.85185111774073	6.75170554917593	6.78158867943176	6.66733734337949	6.66232407421438	6.83680303594207	6.69575997314506	6.72857519149805	6.7446766123317
CTSH	4.08704387525876	3.97016126971691	4.19968553161575	4.21868046600598	4.17381283278457	4.10807990597024	3.87307318382632	4.03807950314804	4.05583100178956	4.12453805141689	4.23574607030532	3.89714949335184	3.91701145342717	3.97857750959041	3.50090923220345	4.09519136219537	4.18066073901599	4.0481605264514	4.02978717003287	4.12309480221763	3.88072178318223	3.73083708113451	3.92451033827639	3.97824580734002	3.83558516289373	4.10678302869955	4.05326787583317	4.06555941502153	4.21929408879802	4.07608992833194	4.0742073825321	4.07227111000897	4.09392882144761	4.18170457691343	4.19091443714172	4.0240841753678	3.97536418002975	4.1235751848912	4.18801403302213	4.18186739869405	4.08691381756975	3.98363447476167	3.91612894325463	4.11837184417575
CTSK	4.79791279631402	4.71174261128564	4.84707554521367	4.57688445146899	4.67679918426906	4.64668663310234	5.03060746582703	4.69911199544812	4.62971561221677	4.73018686064474	4.7651043904261	4.80582045190944	4.78699639734751	4.96525450736785	4.10458719270662	4.93452683295337	4.74113026109968	4.62107914533561	4.95141580242258	4.83009170785852	4.86996883361249	4.68413601457883	4.87492138471651	4.77228839354323	4.42397443727882	4.92434533488759	4.82103375033523	4.83194005973061	4.84641981007148	4.85851798146604	4.86814801325686	4.77598187613	4.55651224459991	4.94687184394741	4.91286501326287	4.95983652441386	4.80481083543589	4.87751925087549	4.61802587014379	4.95300131127878	4.99749582361981	4.85598634402961	4.78972108755012	4.90059950562558
CTSL	5.37080422310702	5.32757478491052	5.09507745375489	5.16341571197369	5.21652325714676	5.28573354767104	5.2653406813645	5.28776191843513	5.20293259114277	5.2215899560347	5.13319653553543	5.09533242431365	5.25758036386791	5.13463333580427	4.96693935486284	5.15879368072245	5.20810536205017	5.27275351750282	5.35326415618736	5.30166735566262	5.09338836839932	5.143183109958	5.20469937532684	5.20964287975647	5.27067764787269	5.26701962466461	5.23056315181858	5.23103808815532	5.12338682062489	5.22416894085733	5.21430339327513	5.25101734630545	5.21487673470012	5.14955248902221	5.12389241043751	5.25004263687975	5.19997606811318	5.16707443327792	5.35460158297523	5.30773571339782	5.24168481694306	5.19017957139583	5.03354291624652	5.13546489722758
CTSO	4.4832308456285	4.59368190624766	4.48698827291084	4.5504887671283	4.48302015582905	4.44937852003848	4.68596391360212	4.51205603739532	4.46238661654688	4.71196346502391	4.68503648205605	4.59971968882627	4.45124990779313	4.69509477316582	4.23095362413349	4.70994134254996	4.65205059851049	4.60652205519955	4.42574650683438	4.52017874473287	4.69459380823673	4.62293847127186	4.68760285216661	4.69991529439741	4.68766587390428	4.46893363293958	4.460559916806	4.49710763550212	4.48488489178829	4.49706971759785	4.54140179129401	4.54596586213841	4.69413530531641	4.62262969168993	4.6676278451071	4.53310988417753	4.69181123064453	4.62136322258262	4.54784517301122	4.66189022573084	4.62523527050777	4.64734021134516	4.57253855816031	4.30110452991248
CTSS	4.90365019859143	4.98938489141115	4.98232392818317	5.1461170025782	4.93579072173046	5.01873703621049	4.83209065241487	4.75188703671459	4.78508746128131	5.11100038940704	5.08578960367004	4.91932824000231	4.79343446231647	4.90806858402945	4.44229062380942	4.99479229294631	5.19133751016224	4.70058155069209	4.9813931560822	5.16543740896456	4.64641281417968	4.71172620720927	4.65390676040937	4.86153122614923	4.83272143569357	5.04247953080413	4.96983503051653	4.97547299567165	4.96680202586789	4.9569112545118	5.13579771982046	4.91151912738824	5.00386313916798	4.99243690274104	5.03593118323941	4.95040263822528	4.99403878978035	5.0834678904774	5.1457473596816	5.21787407862294	4.94641702280885	4.84901365874996	4.74429874275628	4.75283608670356
CTSV	4.57071255075795	4.58228381212158	4.33938445943194	4.38617359947978	4.57441006302172	4.62885893039819	4.45918627007793	4.49367785259031	4.45372991143096	4.43672000645678	4.38459948143109	4.43772281238722	4.50232711231561	4.41220915663877	4.48992340076853	4.88678592237967	4.38130797636691	4.55941126209022	4.55395507201507	4.54963369089712	4.59928568211569	4.60450161516529	4.52515283732609	4.50777738937227	4.57417091608831	4.47719107405562	4.5364664998486	4.43980404196952	4.48855203240273	4.51951849154141	4.43367232004132	4.51425825526899	4.56029849775436	4.5922783355673	5.0295606965959	4.65454952296282	4.57327851766637	4.50872531555288	4.61500914282554	4.43115168077138	4.56331329162131	4.55728561475252	4.49728177730345	4.52005742692023
CTSW	6.37537776230771	6.48209208262519	6.53579642855213	6.56665333397911	6.41496373688712	6.45444219029046	6.29167843442795	6.24692598955332	6.31353184408077	6.48279307834196	6.7128202152535	6.3717564955191	6.31515544728338	6.30599151907293	6.24753260138239	6.54759636222856	6.52252543197498	6.23675865578561	6.42436639160751	6.63976269725037	6.43395844872304	6.36727644283718	6.2271921767943	6.28298455655641	6.40787896583432	6.37235329681188	6.40948401815682	6.36756774867834	6.56418742256254	6.44649433981628	6.57073068748327	6.38502189633412	6.60585794646503	6.37398706329883	6.55912270481963	6.36045940367919	6.39152128225397	6.49708647952683	6.45376967864428	6.7379731329041	6.28319753792933	6.36955035307344	6.43354034469917	6.26755813412591
CTSZ	3.43288608192673	3.29218101849143	3.33257398984465	3.20620009278346	3.25653116306932	3.33819740211562	3.19597675034696	3.27208191826065	3.3369939280416	3.1986399841101	3.00656181477055	2.98955467833496	3.27782994424118	3.24301234993151	2.92589714920108	3.29374160354399	3.30164351211862	3.03407708430492	3.16823734980494	3.29218486936265	3.03764793490407	2.97625607615915	3.24383981992798	3.35735981842239	3.44725902098804	3.19112577357768	3.37170275145181	3.39352150428547	3.14203952779059	3.3774637940688	3.3132326971819	3.18434884225632	3.2454455260199	3.30046433343933	3.23029247232112	3.30417920873889	3.35881950028794	3.38882143343446	3.43965453930291	3.35617259885842	3.23138475858005	3.24904111584621	3.13099064208871	3.19509828312855
CTTN	4.97790799856437	4.91209485194295	4.82581490667073	4.69434132619515	4.82655107158659	4.837038029383	4.9298064448333	4.86107426053112	4.90141753801465	4.81777096435301	4.69189943004611	4.88412322680266	4.97454105447194	4.8691584855087	4.81862144002965	4.89743885602546	4.85579587674768	4.83426645672089	4.8652742886362	4.88327253905789	4.9626761091419	4.89290456725205	4.90795767796877	4.94068078324839	4.84493618808837	4.936377039347	4.88652924999336	4.85964331828737	4.85687593821707	4.89822121722464	4.84904854282517	4.76304812169189	4.85824804170658	4.91682713953729	4.86085423840398	4.83494252225312	4.81271794378662	4.7686988885308	4.81101733876776	4.83695818125349	4.85431800236674	4.92465725855221	4.95112175939958	4.9373134205903
CUL1	5.55691582268909	5.64371519762791	5.46890446493269	5.52173018844993	5.55866864414231	5.42700367266885	5.54335054447665	5.46736113363632	5.47107416298572	5.51957741484302	5.54570511309352	5.58251915878317	5.39076332128556	5.41559156974563	5.36978914465917	5.48958177419656	5.4735681851157	5.39651164049479	5.52322002596862	5.67539410621715	5.5222767346835	5.51668100326021	5.49883390928573	5.47692120617026	5.55161573868587	5.44183990802297	5.43797617298613	5.48352745930799	5.61396990602455	5.47436132571457	5.4875325333564	5.46732449644741	5.58929657271935	5.58831587000679	5.50265661462576	5.41454129004819	5.55574009921938	5.59194495761147	5.52939840922869	5.49435961423064	5.47832772902789	5.49184039585264	5.43616269375876	5.70733327869179
CUL2	3.84544840910679	3.85070069233042	3.68091324533492	3.81618604352534	3.79870910110794	3.82880637346716	3.59644067999154	3.62899004431489	3.76951280241229	3.55688319523071	3.48153555931711	3.4701068907583	3.77720345820234	3.68669049946735	3.71622787474764	3.44554260266564	3.5620157633155	3.3532300020426	3.59025772298818	3.79018790605152	3.65208711897128	3.66170172036745	3.58000578792198	3.72092866613175	3.7961464930004	3.72578145404809	3.7047214663552	3.73570716032806	3.71840805805808	3.73507670686958	3.78570718590862	3.83296661725562	3.79923634054519	3.77137697681275	3.71061077996665	3.7659577674356	3.75583328270717	3.72132500331512	3.84933691438858	3.83441477142002	3.7070639454916	3.70442929628895	3.61205750085612	3.74072210037427
CUL3	4.25628123878828	4.2704999225431	4.18021801984045	4.28309420095902	4.24489544381544	4.20734041322568	4.26818109314227	4.21391652994574	4.21655964532315	4.2175410605759	4.28173727595733	4.22040484064512	4.17914545620055	4.18308117766889	4.28438453411309	4.29495800899942	4.22074171458669	4.25122481154535	4.20014730776604	4.23890037447412	4.19344256402401	4.22305386845253	4.22342981677917	4.21596446928595	4.23570848839789	4.26792409046914	4.2083628777982	4.23363214182483	4.2698909879537	4.22698630756997	4.24108976197181	4.22920011516328	4.21767738368387	4.21836766625072	4.29566139728827	4.16229743346976	4.21284063495424	4.18296693906386	4.26934569833828	4.24306371768949	4.23938637462975	4.2409670299627	4.21483968189918	4.21865657863758
CUL4A	4.67465392812184	4.61615882079814	4.40113196561606	4.49081243720285	4.44432317457949	4.6109028539564	4.55866693831599	4.53496693635949	4.57736996783269	4.56072379189562	4.54355748376456	4.75851873087861	4.6269642973485	4.54162300866342	4.57859699107084	4.57618881201783	4.64770267070862	4.62900854142322	4.65988713763705	4.63520425709554	4.58507602462588	4.60986517206473	4.60329478787512	4.60591684248008	4.5655478651468	4.51490895428163	4.5663179381967	4.57666631384586	4.58529717527125	4.57850202786503	4.625451419055	4.52915788067888	4.62032858326107	4.65759562627047	4.57753824826891	4.52208323601891	4.42798284400284	4.49989790904416	4.66184506570665	4.69102661845741	4.64206910962361	4.65401312183	4.53127097893164	4.65493929086369
CUL5	4.9684677423137	4.98049874923951	4.85877030138657	4.90784890051998	4.77891233039253	4.83121463335979	4.90127093452032	4.80383747894842	4.80802724452196	4.87030334540233	4.9520593533957	4.81884269479075	4.90676336343974	4.81588462305036	4.9305461214789	4.92538746828889	4.86359508758269	4.82138171732897	4.87944315625632	4.7843413583528	4.89741300711068	4.87658349218804	4.93223825368779	4.83267222370907	4.89045183603206	4.90268242731632	4.67494769213164	4.81604618371305	4.88619443264533	4.82499645919331	4.86665654926266	4.85238873846142	4.78058301865515	4.81566336663451	4.8386243970547	4.53282223221878	4.84674715525137	4.79495876146892	4.88261611474139	4.89402745835746	4.92554169591128	4.96443982006078	4.91283059815834	4.83831810786626
CX3CL1	4.86862178844473	4.84704385917986	4.85400780006188	4.78353879240668	4.72968697611896	4.74982975801105	4.93512034232907	4.67790562903159	4.7765844726803	4.78144884733198	4.87624876779992	4.96717708817368	4.7388548644982	4.73686075397006	4.70443976841436	4.87023065614985	4.87244011715787	4.712651584068	4.81973136685879	4.63495365439587	4.94706025613899	4.79231015490544	4.95587569839964	4.88084178211555	5.01223394884208	4.74296255115871	4.77185912576524	4.74962680347364	4.69336659415894	4.76029664182456	4.81881731482845	4.85064658102986	4.92348967269242	4.85189220359224	4.8367544486703	4.81371644505032	4.86527676406723	4.82197148714938	4.76088701127464	4.76875578091535	4.99657100702219	4.68154226798276	4.80232585555807	4.83668169143627
CX3CR1	5.87251349026311	5.29225879555217	5.40703354553633	5.48888577977185	5.35064423979892	4.96042034413404	5.11619219380108	4.98592467979428	5.09949731742146	5.01544100085542	5.65969977221585	5.07419027981882	4.96947259660694	5.17524193955838	4.91940029138498	5.44345912644002	5.22850860147509	4.88136980928002	4.91951674609128	5.28964941882931	5.23064813198074	5.11700948801004	5.43957032193349	5.53021612335447	5.56988659161863	5.08531303608151	5.03874087192471	5.07849870701239	5.39272841507156	5.1589902868722	5.15686775601644	5.10820348851717	5.2992918597035	5.24429601496362	5.79623240488622	4.96968459147395	5.13180873014354	5.63298845292375	5.27621317610378	5.20726316107175	5.21753225440694	5.12338059814026	5.37171580595775	5.01581885773633
CXCL12	5.16893416533321	5.09337228115014	5.27611393426942	5.39422702393236	5.00161389130891	5.02652845903091	5.01709266122626	5.02218934766529	5.00414121776521	5.2152473328615	5.39405074525927	5.05023330438358	5.01405740172031	5.1789199286416	4.39095587621872	5.38301028332068	5.27077413995852	5.07912052666409	4.94743890377615	5.16073517774311	5.03145785574504	4.89603341581181	4.44585247463438	4.88157574467423	4.3105684901418	5.1006087561945	5.0484553595466	5.09129863912345	5.05117475873957	5.07289813270744	5.14732613069487	5.07712086517874	5.06346223289845	5.00003944011214	5.36254941698056	5.07685446717308	5.03084776475245	5.06548418176076	5.15057026939179	5.29747022542359	4.99464927367907	4.94355402939923	4.96071125186877	4.755402729017
CYBB	5.45686442650266	5.32875891095992	5.20941357742895	5.5309143445869	5.41090662294842	5.24116679639936	5.0639305190734	5.00592737799489	5.07017289319764	5.22830755021557	5.21490023376887	4.96008691573727	5.02236283502054	4.88870529489866	4.83579540419553	4.97677200316792	5.32149213801474	4.93976513115905	5.10588493197049	5.47350353402658	5.01504814236204	5.04301393593229	4.86172979348063	5.01800356678973	5.41445557913532	5.21346550670063	5.15721388693439	5.21934029114694	5.41717156271887	5.20713524665265	5.16843440367416	5.26071236098985	5.47018361941051	5.06847350979659	5.42836786933674	5.18196985285828	5.36247774685335	5.48864448793718	5.48126215769167	5.52117617120338	5.07878762579673	4.97019858395088	4.95859555960322	4.79235312599245
CYCS	5.32877090214166	5.38191083322215	5.43760231744612	5.27735288860644	5.4696641973586	5.36666939759395	5.45329122650822	5.46445022272407	5.4624966286215	5.43273964316584	5.33514449427459	5.38147275089521	5.41542483050052	5.43190405326678	5.42961441142763	5.39442785466417	5.38401532651931	5.44501136965621	5.43169301537729	5.42607988271433	5.50503088125729	5.5178089459181	5.35064896958658	5.39369594387698	5.36921536242429	5.45836516989319	5.43257767015098	5.44117076228455	5.49348190518878	5.42791403837882	5.41533878592211	5.42172013662995	5.36500339510802	5.39470860096061	5.36242002876602	5.43676950672411	5.40593056613997	5.45022191780652	5.40578336325113	5.38845200784049	5.42084158948426	5.51475282455183	5.37512970758738	5.49298760238641
CYLD	3.85127251621201	3.93437601567213	3.91467635570787	3.99926387190437	3.75505917761471	3.93558866170917	3.7799320825117	3.71016264861773	3.77827127244218	3.93686180345382	4.03372678768229	3.73833116174416	3.77835174825545	3.63798452904882	3.53448868253399	3.81483795786154	3.99696181711753	3.76980479356822	3.80255730305006	3.86739326660307	3.59028414496733	3.58213272977414	3.81949029935803	3.80964770724782	3.73999220745172	3.70119059684021	3.80081511883738	3.81278728315758	3.71736093249675	3.81668716505053	3.92752065702566	3.88771478033879	3.88528955896665	3.79777682793013	3.86962398320836	3.59697819253825	3.75844227094672	3.84032055900632	3.86281774975322	3.87049600838868	3.73525476983159	3.81622757585785	3.68609585965766	3.60499289812192
CYP1B1	5.09340095885244	4.79645132947889	5.18825002693425	4.85218577481534	4.79153515880249	4.94381543039135	5.22737371189966	4.55980091830309	4.74479338091256	4.79591841972147	5.10566831374491	4.75436366481521	4.86331846513218	4.94004307978636	4.31197887864461	5.21259582886699	4.99996628649279	4.78821766494122	4.82516879246979	4.93662133947474	4.57738828750726	4.58831769107221	4.85727630105676	5.02028516449493	4.52818106519576	4.84670427155273	4.84835208105122	4.88181290680818	4.82911252003637	4.86972232692921	4.97778117431343	4.89339954848728	4.63582637561929	4.73208393900417	5.10898240333262	4.841214098852	4.71217702696828	4.80782486140051	5.05072773227976	5.05916726956405	4.62551119403301	4.75604096102138	4.83010786801261	4.63734861279579
DAB2IP	4.15000249169549	4.0929720671378	4.07639600458965	3.89197794135483	4.08148019143707	4.02839044273625	4.2245871264144	4.10368965013436	4.00837226416735	4.11024336216721	4.07185995071004	4.26633333579496	4.01131039331804	4.09448728791222	4.27352664849092	4.22276309323045	4.11095485039868	4.17229833116575	4.08738403654254	4.06288760918372	4.20648795010116	4.13367957883673	4.37707854027587	4.27361792637239	4.29992587078777	4.17506012880865	4.08720572715201	4.12352736306568	4.05613192515164	4.1077015519301	4.03877296716067	4.09435127800451	4.15491596484561	4.11326172511718	4.1410490176788	4.18250100622877	4.25685421645211	3.93861208356982	4.07127306343307	4.10077147527524	4.11952572594662	4.01952392269054	4.16847200112645	4.15956048088161
DAP	5.97741278539933	5.93777874199256	5.97800648752096	5.81194724790071	6.0107979837419	5.9830314428275	5.95251632170352	5.86168610651626	5.81706562463542	5.92267694545685	5.8977279837331	6.14562813504593	5.97394770317041	5.85972042878204	5.86775978785858	5.9366759931862	5.95890325079731	5.9073414276003	5.94360401950735	5.87670186301786	5.97078403257738	5.91702417553094	5.97994916004145	5.90930084205536	5.91624685421745	6.04610586075457	5.89544046974221	5.87751189445722	6.01678120068212	5.9237238228405	5.9341335886004	6.02440110329461	5.91624113330333	5.9848538490491	5.95005763320278	5.92081456088989	6.07052393977007	5.98994954927523	5.96581300238027	5.98188569731	5.91978871813738	5.78934410647902	6.04743922560776	5.95461372398062
DAP3	5.53109569708323	5.54230082279118	5.49515146051411	5.58255219953247	5.58759091872661	5.48224293528706	5.47089707110544	5.61996700461409	5.61242879078563	5.53527202793288	5.53605433501336	5.58184394668165	5.63114698018531	5.56145197821887	5.6365504883495	5.47731789330929	5.51963621123115	5.54025325428916	5.53915087127608	5.61018482433192	5.60746034084577	5.59814526742501	5.38219814001559	5.50223224245538	5.41897545522183	5.53689170806135	5.58313254333055	5.60214229924496	5.60558008664991	5.59351233381089	5.5533067980943	5.56735359581704	5.59743806933297	5.56399102739195	5.44088460052104	5.58394297442589	5.50624721172106	5.65627967009648	5.56407603327069	5.50794636579892	5.64016559789553	5.59146771239036	5.6077548519495	5.68363130671491
DAPK1	4.36862122729973	4.36141970776338	4.39469661426434	4.44758480119325	4.43387627303764	4.33628576211109	4.33064627224636	4.45391617516465	4.46267751929303	4.50367256373223	4.52719174867321	4.63480939088862	4.28415639433475	4.38125507133322	4.5461344311549	4.38740874016806	4.53019941313368	4.65218952013077	4.48786635436029	4.47590295700562	4.36217419551775	4.39724814654038	4.27305117619152	4.30908270609101	4.25982555037622	4.43041421950107	4.43306901552711	4.42984196917933	4.4269471170554	4.44495615767904	4.45657087694063	4.37597599656507	4.54226287749844	4.46856316469417	4.40138025416764	4.45097982255401	4.38233826224962	4.45098589664392	4.58862099845834	4.52843684611867	4.53524446169595	4.42023682380781	4.25083640532011	4.40671973494952
DAPK2	3.43895451830247	3.40860466298728	3.51038952443557	3.54651086303885	3.32669537359763	3.51849298983786	3.39777870826242	3.51542870768189	3.47538787337034	3.52959492916156	3.50240832107018	3.46494929435998	3.46642812602134	3.47669094431829	3.48143588158138	3.58055868399589	3.56591456239501	3.48773356686965	3.43178405764925	3.34295765700036	3.4651591380401	3.44837595933668	3.51622324657016	3.48524964430667	3.46486889937771	3.46242394198079	3.55084531373884	3.44270642897854	3.38326145267775	3.46440557391866	3.46647273840234	3.22950594019478	3.31691527591819	3.30648211189083	3.5787140353426	3.44286818869227	3.4477900483383	3.49950693550893	3.24286455371947	3.33505084395783	3.16385116738264	3.42050052741733	3.26205075803093	3.50184935902568
DAPK3	5.47023506393755	5.51421773519846	5.45834049312055	5.54516406904595	5.53242754911394	5.52598981880126	5.51037810813136	5.54667277654771	5.45118000777674	5.46273832068758	5.41628097737578	5.58854542377944	5.50157837589976	5.38135012025465	5.60351233585648	5.52055898618192	5.44408931170824	5.59774475119389	5.43400892926931	5.56329932731097	5.3930478526919	5.37276230056211	5.48665278620485	5.44580346297221	5.32602197030627	5.47875914900834	5.52573065614778	5.56838973424066	5.51552832779157	5.50148186972502	5.3751473839686	5.48110000737204	5.50551944524141	5.50192522398369	5.56739958275543	5.34753482019608	5.36325183048305	5.34372494556169	5.53222415085218	5.57713742576331	5.5255006125395	5.42774601866785	5.46863745427787	5.4666968232193
DAPL1	6.56092222338577	6.92545602370336	6.53822222052142	6.60438053452651	6.57721938741644	6.48326531059303	6.4533856195652	6.40555817068638	6.53690408722232	6.45785397334677	6.48817021615777	6.4380416891434	6.46007695913857	6.54179699286841	6.46062556501018	7.21145933071898	6.53865055119693	6.50499019038247	6.55763892121786	6.68856822491107	6.88189761246122	6.58959259056596	6.48013558344529	6.5696887714777	6.57356776136899	6.61844207126407	6.63842513362916	6.5828553011983	6.47737871759391	6.71131063022864	6.52327461718047	6.59967774917111	6.60525069904163	6.88933554117877	7.22035900109208	6.64130066693215	6.56869122299774	6.52344008532893	6.51023215154174	6.54619674682572	6.82070310105473	6.59466870583865	6.59788062776718	6.57928436512121
DAXX	5.81341743976242	5.87955019011589	5.934770684942	5.94367435965432	5.78537257205254	5.99112372447056	5.95192431569691	5.93721906539087	5.90439317493199	5.95558404148907	5.99455768423081	5.92631194989824	5.89483079731014	5.98244026517072	5.94859600586253	5.85575130529582	5.95374751042948	5.98282614582554	5.93005949785579	5.768388489627	5.85209215528472	5.90746985240737	5.92303969377025	5.90159891220588	5.84877079161352	5.87046662847576	5.98288542977607	5.88558653590676	5.82383434069505	5.90073080843638	5.91415041376756	5.7556141617607	5.83690487370526	5.82604187241783	5.78556562046821	5.85565435358462	5.84660302776863	5.87094236627975	5.81311656524383	5.81860191038111	5.84661566067004	5.86699290236909	5.82999578393291	5.78619379384866
DBH	5.48881224593206	5.67667905765421	5.67832994852419	5.85184390638737	5.56665632120449	5.69686341175724	5.74606280249974	5.56672183037105	5.67880348626423	5.6178868241862	5.63496241565193	5.64635909659357	5.62405348018914	5.67332715879438	5.69883715965154	5.61365610320145	5.66861628569225	5.7303464960411	5.6174616117763	5.61405085170811	5.61391337256817	5.50511095712168	5.73854908861065	5.68276024433742	5.68647474131437	5.62840634627272	5.63724746644346	5.70439147888582	5.58268013043413	5.64969183862369	5.57819130333491	5.60321179254223	5.57453548288459	5.5442647780742	5.65891556395808	5.65769028899556	5.59060889371791	5.69604847634891	5.57349541086992	5.58830136141193	5.60580407064059	5.61965154444011	5.65638474436046	5.63048317532657
DCC	3.13816190679193	3.22186750701166	3.25500489975384	3.18873345946077	3.32241339452258	3.2850903348347	3.27181130701051	3.28103129481914	3.29520796313884	3.30047651394759	3.25802526650922	3.30856214399777	3.26801213147161	3.35822840189407	3.28163927751105	3.24713685032773	3.27258293033679	3.3160778364601	3.30203473695356	3.1664765325769	3.28394815449745	3.28903464246678	3.2489249504426	3.30578925396624	3.29437338429522	3.27465726985248	3.3294313103486	3.25768764614524	3.2557060911459	3.25174323102387	3.27970711828428	3.17139461001248	3.30595081852463	3.22507250094693	3.17336402650511	3.25954097528128	3.28199028159933	3.25169533664774	3.17606003140852	3.30386999158117	3.29654119593346	3.26292163065098	3.15686097108207	3.1981159795209
DCN	4.3643395253874	4.22838769667001	4.3226593022717	4.30369277352605	4.19368418037529	4.22882494766613	4.39679939024653	4.27023746860467	4.18929964465326	4.05966375225075	4.34799272492927	4.2529944861188	4.23909270656871	4.31591066966154	3.85931429002593	4.46079990927029	4.39642073167247	4.16480268192267	4.01648516116482	4.27906596253137	4.32567121803217	4.18173903605828	4.21722520051328	4.24650413310258	4.04745738394318	4.08010039464566	4.2621762591581	4.26847088234363	4.33146170801768	4.26728916150403	4.24289818509543	4.056646243419	4.05351087528677	4.24653724620599	4.46414168371541	4.31885343549222	4.31257436857349	4.31840545755713	4.22043072431389	4.40376320593205	4.28469923262729	4.17164636813692	4.24490114720551	4.0353754731999
DDIAS	4.90203513446052	5.03257958394525	4.78486678191341	4.66662785271386	5.00732363210677	4.83003907130033	4.97416470825535	4.83461931334187	4.89562113939022	4.74594571646927	4.73957800915774	4.67192387386041	5.00051122703512	4.71897993335495	4.7217206759372	4.72101426564514	4.84474732476294	4.65120536212267	4.92560977151808	4.98286789781764	4.83954587624792	4.90014633870527	4.80714580630314	4.74635156745158	4.79882362924713	4.86375758827865	4.81055844498947	4.89445098741614	5.02249422195497	4.86646112735802	4.97659184170965	4.7112103234304	4.81948911264615	4.90565151275063	4.76489232543894	4.87680704414138	4.82711300214328	4.85517462585072	4.94242392641513	4.81662922845923	5.01777510559727	4.90413216440359	4.85689496756448	4.94438422080326
DDIT3	7.18942112695593	7.30482637928576	7.13218888762897	7.30731778581973	7.23549701700293	7.14000274571255	7.14191780066619	7.357220450899	7.30402567775571	7.09286941956402	7.05847900297897	7.14211293159214	7.3795920921749	7.25681411156311	7.04854603245012	7.06664013728945	7.06492611566279	7.19793690511397	7.15378624064357	7.23997393328314	7.24539897351756	7.24899092724132	7.25129306073161	7.29076676614051	7.23764067591787	7.16813079672299	7.25471347500805	7.16802069574904	7.19680492345533	7.20115045249359	7.12592843311315	7.35003678888503	7.24091426023742	7.16564522130434	7.1758863465214	7.21343984939183	7.17555065686884	7.23975563402072	7.33402471230301	7.26204306574843	7.20558769360912	7.20646662087259	7.17281535540764	7.31303236129588
DDIT4	6.57655826996021	6.54357054590826	6.58689576603773	6.46523692982266	6.67351148980945	6.84701335480967	6.64335938774686	6.66473998391256	6.71894477365549	6.61713040366836	6.71000529323567	6.61775942191134	6.65853030706357	6.52705482863824	6.7885339175111	6.68854320610049	6.53795188053733	6.49856007438263	6.67957073263311	6.65396265605904	6.45681611297951	6.56811229320271	6.70544328011187	6.75697859185343	6.79583595306511	6.70748292488481	6.70625666502218	6.70174630048546	6.39581983712759	6.68640174647084	6.56276848774444	6.5039898494959	6.7152530756243	6.47974433734428	6.60987056924804	6.67134855204836	6.69604512982166	6.40195326751578	6.6418347454836	6.71306609847357	6.57039278778301	6.55875431355014	6.70775018908314	6.88535412347773
DDRGK1	6.71504127003445	6.68158171844851	6.7730442916289	6.56106277372064	6.79640805027217	6.74428148149824	6.64030890559361	6.72564156614202	6.7197335474052	6.78713388146094	6.68881679845222	6.80410122407282	6.74460728379795	6.74953224703559	6.70440338017355	6.68063627124106	6.71960308490243	6.75775203154147	6.72755197644358	6.78664016402287	6.68117138607085	6.66682567606449	6.65441750296227	6.70276232420104	6.62853683833359	6.72978258435529	6.75528453001264	6.76790105436653	6.82014822291452	6.75107327028392	6.70570067028889	6.77008389534618	6.75131157730639	6.81206207451932	6.7061729734736	6.69434279056504	6.64743795617185	6.80900451166367	6.70093018350732	6.76697123566186	6.76551001343249	6.67058551173386	6.68036400999738	6.70453376485307
DDX3X	3.95659976384013	3.90280711761888	3.94417021607001	3.93375213326324	3.96597510994166	3.92197133671278	3.87145763119675	3.98818675348216	3.95053531285621	3.90166463159941	4.02758015129927	3.90622627443077	3.94443261792355	3.93819367164335	3.97216435713625	3.98953851285269	3.93741599758451	3.99457923310142	3.95316326163157	3.88578954451445	3.97336227304599	3.95129159421435	3.99198555121397	3.95252827318036	3.94768245340979	3.95850630331387	3.91799237152304	3.9373505847833	3.93393805344576	3.93835957002292	3.92704939308663	3.92677844064547	3.9072626047446	3.90700004436701	3.94824958753014	3.97009629543881	3.94967729274434	3.92806986457182	3.97307486519938	3.87677057628007	3.92984114724651	3.9739374583334	4.03332408943607	3.98942729211147
DDX5	4.78792126361235	4.83910889180921	4.79045453812165	4.79306978586292	4.77067043194746	4.73771928146932	4.85197240015081	4.81528904972403	4.8092412901267	4.75157559318092	4.82098229968342	4.75769354221251	4.76976392745166	4.78677349823504	4.75827993952899	4.75052939198301	4.80468341644317	4.85208993700382	4.79284746396498	4.73960276643514	4.80474699119055	4.79565528286404	4.7933493770259	4.81633590164193	4.81839006326027	4.77037622635344	4.78981356898736	4.79008258952155	4.70408183150147	4.78636981419161	4.79039988002481	4.79231622536161	4.72738297051289	4.74470454143407	4.78369295258714	4.79626868803268	4.7815109983068	4.76431114817142	4.7664001224751	4.78525855726296	4.75148727001504	4.81665495965891	4.73102697814891	4.74073345775795
DEDD	6.03273910011242	6.0842963493799	6.04822324187184	5.92132737803813	6.08168280256321	6.06377865834776	5.98488683540852	6.14610096000404	6.15840915272512	5.97937372846689	6.09332809672307	6.02250711043902	6.06311708347739	6.10609844343463	6.12306598367053	6.09541622834479	6.06391438836597	5.905736513611	6.01888391328928	6.046601727937	6.14218461625503	6.08110581161776	5.96542187291532	6.03485349747178	5.98442966367557	6.08183187469802	6.15112850976692	6.09585432757898	6.05032089905521	6.12420170276339	6.04194122427257	5.93838286914048	6.10837484567629	6.18549079148856	6.06528946603299	6.07417586678148	6.06214264187918	6.1617353077585	6.07593055636235	6.0780162497923	6.05837464165246	6.05340104465054	6.02001415284293	6.1333719378464
DEDD2	6.08850884699002	6.13565487431027	6.12815231860007	6.16788704355586	6.17807911819211	6.12530762390546	6.00009476152247	6.03442117720292	6.21539521174771	6.04220854431216	6.14895232474559	6.03464275738283	6.28090296430499	6.04627322596177	6.12508096104621	6.05366340366119	6.07220141240804	5.8954178081712	6.1019449053666	6.16957355601187	6.08774484099955	6.06988506022781	6.06197333291007	6.08371484643081	6.13534331068883	6.09725465875593	6.12302875201757	6.12392997066262	6.06960193349687	6.12870068580436	6.08378415038968	6.17819951312965	6.11389726372328	6.16681869535243	6.17158222878671	6.06712410086135	6.09899663365206	6.09782629975865	6.19180010734307	6.1772576624996	6.09189496730247	6.07734862606436	6.05007624961813	6.13928991630645
DEF8	5.05544454326846	4.91810527133274	5.00305034779984	4.95148034259314	4.99737139087723	4.91483162031526	4.86892845687687	5.06033488868669	5.06322521618192	5.03025143114046	5.08919658713836	5.09594504641004	4.98000383729045	5.09881376029845	4.93055999460508	4.99731572092135	5.00555845475313	5.04051875723774	4.98458087655019	4.98566541545463	5.05485280062913	4.98447372756484	4.97826797085137	4.97989235304459	4.95235643388698	5.0002422202307	5.05995528410548	5.05196908571673	4.93629071562731	5.04603576159681	4.95845651030486	4.9866404366758	5.04142371405655	5.08416134677501	4.98317062179231	5.01405214257348	4.99135063987729	4.99671761007647	5.02421340167363	5.00415474917761	5.1000623772779	4.95972760205546	4.95663550501577	4.99927815561353
DELE1	4.84725439223786	4.85782858034369	4.86734932618051	4.97754072873097	4.86579822400059	4.85422010657605	4.87146870597984	4.84529114738896	4.86007857846186	4.89756696194939	4.88247027186296	4.94816339076925	4.7860865685068	4.93760932932943	4.98766616274358	4.83579600521388	4.85203965845248	5.0094634354452	4.87892446403523	4.89871196733771	4.93445652940986	4.93931204353068	4.87955087314835	4.84120870381906	4.86339458934527	4.89593462238362	4.85316372759751	4.8394155441864	4.9633800835508	4.84824646507099	4.84971787372388	4.91642227875553	4.84482851310205	4.89412253263131	4.8033381178502	4.92196471223741	4.82072603513767	4.89597019957544	4.86245529387577	4.88041086259609	4.9333894403079	4.82989866045891	5.01945450288098	4.87970228072069
DEPDC5	3.26473068049137	3.23549370050312	3.21447612725004	3.28204762788162	3.30283298048141	3.20282771212401	3.16154799668004	3.23946932429381	3.23254860533108	3.12264470982546	3.23601324049822	3.26527016798125	3.18800496125538	3.22499778499747	3.26161838626966	3.15119871097469	3.05985472888894	3.12323817487612	3.20977975364064	3.29786892260244	3.19341622081567	3.22255389678146	3.17920825492475	3.14798937241834	3.18242278912427	3.24345881952278	3.1368302034878	3.22334016947002	3.25341294760034	3.21653814859151	3.21717042690418	3.24992431149236	3.24313816204152	3.26203391256905	3.27104286307066	3.1500216037434	3.23836822597877	3.1103017992816	3.30549202265527	3.2487558284717	3.27782480270636	3.13877718393503	3.27489947575202	3.36525099069266
DEPP1	6.14519013327011	5.96340429478975	5.96927556857186	6.04220275266398	5.81634262432371	6.03097323762364	5.86283394041459	5.72410420740103	5.86611979919146	5.85093122527465	6.01160698723634	5.63814929125049	6.00323810170921	6.02750261804572	5.55489842192284	5.93973442607433	5.8958448057761	5.98554524320334	5.77341545043573	5.95256370948421	5.67974710005493	5.62923558694733	5.73455186441233	5.81647527899943	6.02616575960547	5.91682308325185	5.93130556460223	5.93177731437704	5.84170862111182	5.92277965000428	5.90075050914805	5.92819145445779	5.78707215488361	5.69980933080205	5.99087939787615	5.83231565727989	5.73067110396775	5.93113903747354	5.90466738036177	6.00361192172707	5.67320325420971	5.7911382515848	6.01327197859999	5.82785203164458
DEPTOR	5.99614921759898	5.8552868496315	6.11154949014734	5.99277770868192	5.77101235178059	5.90360896176715	5.88968855623857	5.77880761209196	5.84001664821465	5.92745225710696	6.27898179617319	5.78749800511836	5.81420291981201	5.91234495281848	5.96060250409159	6.05519458131598	5.98381507284116	5.91529257384282	5.81783541899991	5.97694574187205	6.06105119356473	5.94512851221897	5.79461095559627	5.91159919716629	5.8594098570385	6.12766793126424	5.85925993191545	5.88678714621261	5.75812629540194	5.86047434186004	5.8285253035884	6.27380602901107	6.0812124484952	5.77179135386714	6.12559276498817	5.92773973922843	5.98268830065432	6.09896497700469	5.97609352116056	6.12381908402853	5.91831486135512	5.9927976679724	6.10600154791715	5.69071776506566
DHRSX	5.60872401856659	5.70374890909207	5.61153130046845	5.42294787749781	5.74305445880098	5.54962000307366	5.50931047257183	5.54992142790142	5.62254761775964	5.64434337311774	5.57151707653212	5.5190935242633	5.54925551746643	5.63124591677966	5.47082716532139	5.60000118261317	5.6076712152885	5.64029043358306	5.69194446787486	5.64576112771745	5.65038280448291	5.55728645491402	5.69091534365372	5.64322067956981	5.68506499769575	5.52080230796569	5.55468602117409	5.57130563010862	5.4198260120548	5.5482334771221	5.59302383534399	5.66385493472016	5.68870337939104	5.6212813399735	5.58029352045598	5.62587238951896	5.7227070549208	5.57538189937377	5.57416693283798	5.64917939671033	5.5752992402379	5.58636506719714	5.48985237276893	5.5952377619796
DIABLO	4.96408972077824	5.04119894875249	4.96038588657349	4.87117228086914	4.93998789126046	4.92063211775674	4.91954653098479	4.98001374670257	4.97785653000876	4.95218540194356	4.87843155104853	4.93036566461042	4.97089222500795	4.94896295768804	5.05625151520161	4.84788982049455	4.92779781562098	5.00729554319387	5.00700785823837	4.97018036420161	4.96495494084615	4.99732549221469	4.91692345737661	4.9348428036415	4.97939514816208	5.17970629762987	4.97053584416875	4.97561025996121	5.00677829484933	4.97472754064871	4.9215754771488	4.9675482962999	5.02435890476632	4.9494065170348	4.89846341962508	4.99487661048141	4.91683564549288	4.96578464541032	4.96729378834934	4.97862698603145	4.99578189177576	4.88782123756981	4.95567940504491	4.92510864553032
DIDO1	3.83612939944251	3.85749550657793	3.83173750749024	3.79374272174275	3.81134010422977	3.75558718486185	3.74934026036749	3.82562510979558	3.84894331318309	3.85417080491736	3.86620183816296	3.79113536977109	3.76679180505771	3.70265042506524	3.81864324765675	3.82201151011161	3.82300069710933	3.80752718931693	3.82680472850737	3.7746152950024	3.92271581821746	3.90074946107407	3.72944833415743	3.7654152806744	3.74805845901578	3.75518020017605	3.83120439870162	3.78729180956319	3.81710092898447	3.78481943545672	3.70429476683832	3.67940667447684	3.76372331811663	3.89721896778217	3.79320553670189	4.04116962151559	3.89156074248749	3.78949773975373	3.65854645154551	3.76026966251417	3.78436119347853	3.77126707424804	3.93484619433449	3.60142593757918
DLAT	4.57005503157159	4.65187929765613	4.44185299424203	4.42074817100781	4.47286876444837	4.558471227349	4.64878753572776	4.61061582116976	4.63915404259553	4.64035338148907	4.54436946570348	4.38331612037267	4.7257646535306	4.48928385166585	4.61106263401201	4.51725032206514	4.62096374761927	4.50592503446271	4.74155545247592	4.56420031999547	4.64904137688	4.70774305904651	4.31566263433931	4.52291224206929	4.59098637483965	4.71609669660102	4.52763928002473	4.58614096079779	4.70990371654725	4.58675645354677	4.68879164256526	4.58464684902157	4.51475132729082	4.58870240268687	4.56386719567571	4.51546619508185	4.55989214338842	4.61904572798685	4.68366974181978	4.68186157851236	4.68659253454886	4.71877610407286	4.47331558130762	4.55924360563
DLD	5.40581110858972	5.38807855946206	5.34867642877761	5.38244642430776	5.48160614814321	5.2441914259817	5.44622017608645	5.37837022942444	5.39711569443144	5.45203387363145	5.32487666402206	5.34157941447326	5.40067690223112	5.36962885504094	5.37813380415695	5.37808435154471	5.36362007138159	5.45851241879445	5.44917417998987	5.51180010222142	5.49208115233687	5.49032908958617	5.35555866112664	5.37682284947564	5.44800330044649	5.3967335252974	5.36331214303426	5.39234069364748	5.50658464779727	5.38396276895595	5.42378399700391	5.32188894640609	5.36088356488673	5.46228146088707	5.38524164886928	5.41246440673523	5.36872300565593	5.44546688147243	5.41283977442903	5.40590788022452	5.44005038838869	5.45907030433375	5.4057030664444	5.58786164003812
DNAJA1	6.40732852331493	6.48504727348924	6.35792770386587	6.38267369905149	6.40699049403265	6.39867714090399	6.4168005615122	6.38411134872563	6.44678569484272	6.51258938023737	6.38726656588638	6.45017651408215	6.42748876724352	6.37803503580932	6.35955644629214	6.2617257178673	6.46930849770012	6.4762302856859	6.45925197154812	6.42752811628938	6.38842865546095	6.4287668356788	6.38532733856071	6.43282642443114	6.45525774122341	6.4808642440275	6.43128729298095	6.44384541028111	6.45140161469254	6.43480552968215	6.50477941154671	6.41462049391316	6.49642139801938	6.40839189859904	6.43364471229872	6.44898321087633	6.37806668838813	6.43119773977207	6.4396744160766	6.46923314645233	6.3689474537906	6.46896872543969	6.34736626147479	6.44518379294298
DNAJC10	3.10694635921081	3.17094086919485	3.11826876602395	3.12915077751176	3.08175601112644	3.10920118219326	3.21799425296591	3.1688028654703	3.1676926057429	3.14597680284053	3.19042154849588	3.16560909614802	3.1710658511008	3.19395715621234	3.10459987413162	3.10730615852185	3.16405795731788	3.16889305569518	3.14117884804858	3.11154213431486	3.1817162505596	3.15506859547276	3.2018400520172	3.20011916442978	3.18127314219526	3.09029840602149	3.12582664204621	3.15446378221113	3.01593725581376	3.14417740015524	3.12787201790272	3.19676241510385	3.11176855862016	3.11680925119322	3.07197378334042	3.11496694098984	3.23123333289996	3.09699441161465	3.12494954269473	3.10332424999944	3.17009740428372	3.16719551122336	3.22193184455289	3.06697499257896
DNASE2	5.53850673856403	5.58492493470854	5.63316174642505	5.65587596814921	5.65392968507859	5.59111271293663	5.55689912878036	5.55813147954879	5.52563473406725	5.62050628171072	5.55090505953754	5.60462310647164	5.54059793932878	5.59557913102143	5.58800252221133	5.50205512466255	5.63149083069977	5.49166071238593	5.51462717100329	5.64749667267051	5.6608125737677	5.60809422783623	5.67015581073484	5.67067059827995	5.68129377930403	5.60390156762178	5.56383321616174	5.53293245791341	5.58100774711232	5.56474588001697	5.58489160883042	5.61954821417674	5.65707560934877	5.49686342993417	5.6335879845008	5.63164373899343	5.47284834283097	5.62688602910337	5.71469784094761	5.730261346693	5.62792898030125	5.50120107440667	5.55935951994819	5.60501702818423
DNASE2B	6.1556289516983	6.03829401132667	6.05141162366496	6.12445918163942	6.32558234918762	6.02164636506183	6.01114426006826	6.11678052588295	6.09017991438359	6.08674713576771	6.03945026961963	6.09932781574607	5.9760761082347	6.78569132923917	6.02921250444159	6.02160204219986	6.05993285152224	6.08180994768099	6.08311045823748	7.08091139276987	6.07625020123238	6.08367769301091	5.98963822633803	6.03504761097856	6.14618578839121	6.17538829131885	6.08630304223893	6.20340893626614	6.31205685591635	6.26012262376153	6.07420333356412	6.07350745309556	6.12722865341854	6.51680345071679	6.1555106285856	6.19345581504558	6.29152056018337	6.71860890571829	6.06121169371525	6.09816248140566	6.14404004852135	6.0908065628682	6.15798000102897	6.61801008077969
DNM1L	4.77077153905713	4.79948300307534	4.52966074359168	4.5914204093098	4.68958254325292	4.51988708107865	4.57661699984615	4.51341074897538	4.56519526590242	4.52653647601936	4.57608452961586	4.76077020480325	4.64867623563218	4.57244213750671	4.56413523706167	4.62504299315604	4.61792477469855	4.43862112412819	4.60057443787197	4.64395222862909	4.72054826363445	4.71913014844248	4.66045822098156	4.62772051018232	4.6796873652137	4.642322755345	4.55665306960828	4.59665353143788	4.74125049946666	4.58218171160295	4.63488300495291	4.74214322856917	4.61041255381752	4.65899326729701	4.64998897127762	4.70724718888562	4.59300777863783	4.62175936194223	4.69767631527354	4.6801237276489	4.7164186867466	4.68635720931211	4.71820049844172	4.77385507239688
DPF2	4.42102071725122	4.48413173768737	4.40829850836998	4.40141599364103	4.41674595378981	4.42272389196477	4.45069367714976	4.37496205044223	4.41000766354792	4.41004080827697	4.37802569836661	4.41647123029237	4.48352780000226	4.32998538039951	4.43264791604608	4.21330201500657	4.37045279338923	4.30990980999024	4.45458503746201	4.47625003257519	4.3549196876069	4.40035245717175	4.27330164417382	4.37863742683609	4.34430307332272	4.42885311834158	4.37281011695376	4.42180909167897	4.53756975755791	4.40496678679395	4.43424120767378	4.36507990912843	4.46231700929995	4.38547288155274	4.37926171703572	4.3440362691229	4.34166650559522	4.33635645788447	4.48029669391186	4.45000464702198	4.49183998425737	4.33546856300509	4.41068260167812	4.38946081013677
DPP4	3.51614858737865	3.35106125110249	3.49465098038235	3.55448646388106	3.44238875591371	3.43854527416421	3.58481395967628	3.43511212803688	3.46061481916546	3.37457811930626	3.54091349888326	3.3936189589247	3.39822191674494	3.52564755966037	3.45550978527594	3.58080544975109	3.4347070639548	3.31850818769474	3.43029403757521	3.57495613467964	3.42373331533718	3.40707452942522	3.42692381963783	3.46806158014974	3.38926708529439	3.42992839387009	3.4456797827375	3.44528051336608	3.46100907791263	3.45856555904672	3.45398744598548	3.28757426909861	3.3451265959989	3.39939709311766	3.70813138073297	3.37813104294337	3.39678248976609	3.41432926119756	3.51670652040981	3.55939339165507	3.43691096142952	3.39155512350291	3.34471766441602	3.39167860194531
DRAM1	5.68073594132903	5.6992906826713	5.55313673967685	5.52737736306726	5.66944630535911	5.74596974540547	5.502382656491	5.4641881997436	5.56055557697407	5.67790334797562	5.59390811118737	5.54540948825034	5.5362880951275	5.64053053082892	5.40722725375725	5.63976190828803	5.81764262799483	5.46851589437133	5.58894288008116	5.68601891390646	5.39965618426075	5.33100043402999	5.47207738004509	5.52707648434606	5.4452062032821	5.68493158736701	5.57705721725844	5.60162005116995	5.70773229855637	5.59003307520799	5.69083047310992	5.6479248369605	5.68077490185332	5.51899377204012	5.60975637551451	5.54113696147717	5.58342047964843	5.6605168913495	5.61131561927358	5.75345809124151	5.61149678052494	5.56266563834454	5.41961366725289	5.5351035258031
DRAM2	5.9059403198467	5.80537297227949	5.87996129414464	6.01693058195159	5.88401719301957	5.88258182959855	5.79041921898189	5.77432628458281	5.83991916449912	5.92203338414486	6.02173568666154	5.93296087008285	5.84816806186414	5.802976148176	5.96052329130193	5.82051099838537	5.95579275953103	5.88299278024909	5.81870150796575	5.88902589841624	5.75631356389042	5.75434412815739	5.73463330848856	5.77360861543381	5.79239252974831	5.87117589338648	5.77761757902101	5.82204622179	5.92765523013735	5.82418736922849	5.84961822453338	5.82046153353569	5.89906347283466	6.02110476797481	5.94714069387159	5.84997316103974	5.86393192622098	5.95767160681652	5.95111717669457	5.96610347838434	5.95719955052438	5.87691334387028	5.89971069418073	6.00585038542041
DSTN	6.11349776785337	6.10565343240248	6.07340286534401	5.97577157946853	6.07652294096098	6.104464664505	6.08790348018267	6.08706531084865	6.10488789087193	6.00666478817847	6.05595132708204	6.04816994200812	6.07879139854803	6.0830960900774	6.12315847669837	6.13224180954681	6.07056634517401	6.10819228710968	6.06064432936605	6.05297772733473	6.02810555926212	5.99357288547403	6.03934107067943	6.05921710224053	6.05070724143832	6.08496617881038	6.06825919761407	6.08987607015055	6.07774063545257	6.08832738112099	5.98700625494926	6.05231356189877	6.01441068171412	6.10916336116345	6.08291489064822	6.05358987206337	6.10169493183724	6.0766649968288	6.05541781942929	6.0556408827503	6.09583540297632	6.05060063301452	6.10186543847916	6.04620491680499
DYRK2	4.14065154432391	4.14722467087696	4.20951095436533	4.18471074449826	4.12741850944407	4.17810911114936	4.16904794747772	4.28801300948541	4.2687311595551	4.23437166033619	4.27266607360453	4.21295843619918	4.19843747395028	4.27646822386775	4.20726698556033	4.18967481982941	4.1997532482934	4.27417045605362	4.21955176589844	4.10873165433758	4.22910527778314	4.25527227872155	4.21402837792605	4.21066643265338	4.18979422525324	4.37648062887342	4.26536360613123	4.20140749676851	4.14216562049814	4.20397429555565	4.22091687711888	4.13474620703263	4.11931313230648	4.13811766113018	4.06258329944847	4.27160975045827	4.19688079480344	4.23169482569303	4.14690480082855	4.25797822408144	4.08420254320826	4.21403702974498	4.24184517372859	4.16614065641918
E2F1	5.94481516665843	5.99064999482153	6.05655703290811	6.01569992066741	6.13529418572964	6.00973343405348	6.08518516632897	6.0699662208218	6.02394937394093	6.06815926254045	5.98189561090759	6.06554717381389	5.973884294304	6.06505784628153	6.06315758173497	5.91185678978511	6.0067715630842	6.09920449992183	6.04105077792192	5.93243580886421	5.9640838679764	5.96813738373365	6.06107804863233	6.01638511752725	5.96047630446936	6.00047165060452	6.04889588264826	6.01779109906024	6.04173649514764	6.04162877362798	5.98346497579007	5.91991916925905	5.92133265000316	6.03041366864501	5.90340797540273	5.88621608723929	6.04153353114896	5.99766238166249	5.95992241750534	5.93045330450289	5.99806226757112	5.97629859064718	5.97577752078243	5.95581047860847
E2F2	4.86474293412915	4.8524077579741	4.98390618980494	5.04787613793747	5.04153882538102	4.96939275162439	4.96396853116524	5.01271789804619	4.99057514047507	5.013049736595	5.02328640098907	4.97228769699178	4.95822419266839	4.98522997706152	4.96754191625158	4.97175706074349	5.0193455833927	4.98742518670452	4.98060112170598	4.91799343337249	4.95244583798896	4.93644616375608	5.0501207798399	4.98093850232075	4.9187699144716	4.95378919373653	4.98274933275815	4.98377120888139	4.93308327765005	4.97495974816184	4.99118271243116	4.91442809431298	4.84725508256109	5.02415168513823	4.78161238467852	4.97391630789284	5.03093203270435	4.95294958107369	4.95168395346751	4.8428913389436	4.88962270720892	4.98274486989004	4.89446815531677	4.96736765296221
EDA2R	5.25580211983726	5.3335570040458	5.43951049731415	5.58486414806525	5.20386696044891	5.42922137477459	5.50001586607237	5.49842671233095	5.42119239799011	5.48830828667752	5.39718257480553	5.46402129952439	5.42833829976768	5.48662730619768	5.48821034135295	5.34802225527238	5.46043982625219	5.46062775422724	5.46026492373775	5.31598344354416	5.44761429856672	5.363635728902	5.46642485357082	5.44134772771393	5.52785550777374	5.40345931259585	5.45658798519259	5.38203745880888	5.33504198930955	5.36525845917937	5.40091837528733	5.32151825121812	5.31080973921771	5.28893293690024	5.17366255674102	5.36200878752918	5.40004131010584	5.41821230819721	5.27293131079502	5.24706781729265	5.40190210561521	5.40691585990768	5.26385064802623	5.40124875450706
EEF1A1	4.82983795767114	4.82989229013307	4.81467775903386	4.79806987022701	4.80694288194027	4.82139035779627	4.83689172279798	4.83073383663321	4.83562348986827	4.82621139021296	4.8361481113986	4.80790910731569	4.82496034702466	4.82740960218212	4.81318463564349	4.82181094177509	4.82370160379242	4.82345568213146	4.80711888429517	4.81783223087309	4.83213924608677	4.83815000360367	4.80803220922371	4.81186126989059	4.80646846211342	4.82935744166324	4.8230266599961	4.82644623660787	4.8245001138843	4.82602682834883	4.82368059165698	4.80649199245935	4.82198704082668	4.81938739388222	4.81686785634249	4.81478264318158	4.81235127302001	4.79738952059707	4.80425291670793	4.81191971293622	4.83976288541299	4.81965706523378	4.8397850469833	4.81352202840431
EEF1A2	5.01091075029508	4.93376462101607	4.91962003560307	4.95867875621143	4.81909173928189	5.0979925352988	4.86984687918328	4.93081303311401	4.87762920273216	4.96796048770335	4.82490028392912	4.99335457143569	4.85137040992823	4.84866619842777	4.92420101152163	4.94284854228016	4.85579878374148	5.00911166780474	4.90034379822097	4.82191676438023	4.72618014274983	4.73621480201432	5.14165795233503	4.87980572535852	4.9277065455012	4.87310004098121	4.84792333975127	4.90028438783657	4.88644590357071	4.87632341730927	4.83272372694249	4.91111103711377	4.82129168507571	4.83026239369354	4.85507357372738	4.76290681929091	4.80082330787233	4.7498035913666	4.76714385897022	4.87726857091802	4.87127244819793	4.85386919742641	4.73323531194091	4.72832476891459
EIF2AK2	4.21939814796719	4.20695786662668	4.28287665760331	3.97897929990339	4.266576611916	4.3081562487047	4.2247323454148	4.18874172606064	4.17672367795235	4.25445002235956	4.26720829672043	4.2249396017478	4.25633288132601	4.34710613669049	3.98686027330517	4.29368570327584	4.3300091470645	4.10335076523351	4.29662313257844	4.16823471366905	4.28427298645182	4.2630012018882	4.27095400062037	4.30561592534585	4.26994860881072	4.19518235052159	4.20037519444411	4.22601615702145	4.29534045067772	4.26573255564967	4.32936333615534	4.11457856199324	4.359169833348	4.15237307751406	4.13080731107015	4.24552960184884	4.14632567936568	4.29939639163613	4.26044463080801	4.31766737382201	4.19077156455323	4.32160909906836	4.23383573252087	4.25108704157618
EIF2AK3	3.27063192918162	3.29255580027303	3.26639539112105	3.25169125817895	3.30903321834116	3.07567892688628	3.36635944426087	3.26015863493336	3.37491173702461	3.2897322969642	3.28313670114393	3.18036287097586	3.19620120730116	3.26025322633568	3.16705650781669	3.16801954793897	3.27066079648098	3.15045218982275	3.3291054906878	3.32980131622505	3.32935178215892	3.28244423941777	3.36126869180259	3.36283291275984	3.47949518602851	3.36400258392224	3.25808974093147	3.32194667305962	3.22005010791496	3.32079267847743	3.29211890572298	3.44470850923547	3.2566267743907	3.32682424049906	3.23088978077445	3.24370232367915	3.38699128922198	3.32554438543357	3.27183391127421	3.29152756312924	3.20965589393287	3.29029698558458	3.19555437950355	3.23840715555561
EIF2AK4	4.00921110196305	3.90804693743185	3.88106388263673	3.57080735216727	3.86342515824352	3.83275852306209	3.85799808481161	3.83330578369265	3.82617638977855	3.61932350169711	3.79493229232228	3.87169553408848	3.9116882969152	3.89439420455798	3.6461630270005	3.85392900077545	3.71793481453554	3.64421795455097	3.93365344042241	3.86610639523042	3.94901534826829	3.91375550325189	3.9236841714341	3.90220037212109	3.97051609041161	3.91373405929739	3.77573065542383	3.8703054681294	3.93495822191315	3.88779721074811	3.9525110853996	4.00113844743863	3.82775898325953	3.88968972522882	3.77560874149978	3.89601798317136	3.86662799767865	3.92335500062625	3.74655091271888	3.83406001333026	3.87404705585879	3.95651135148026	4.09903520125374	3.9895192512835
EIF4G1	4.6166721746495	4.63809718712534	4.60413197540599	4.45057863313867	4.60212353926106	4.64237214105195	4.66767626662525	4.62803176988978	4.43364590475985	4.57010955987212	4.56283060152112	4.65158308874674	4.4832854180785	4.55689209989392	4.58829260007531	4.57280535087468	4.61118960122348	4.61190508593784	4.65555867478236	4.59040343787208	4.61039262466523	4.61770678632318	4.61372880437912	4.54128779469506	4.62007193443422	4.60859912507237	4.62465060531577	4.61191887121672	4.57524608292199	4.61223358355881	4.46459974061272	4.59341376335097	4.52550732870816	4.56438725279097	4.58916511490713	4.57656118875212	4.64183457703959	4.51888546079091	4.49546699002435	4.541384124051	4.57133725731585	4.46370276891961	4.42469534522368	4.45099575838703
EIF4G2	4.93594590679972	4.95614658124092	4.90283461365214	4.88499519546187	4.87733787899089	4.93050359037395	4.95799415536027	4.90116029016014	4.88240637242064	4.8874200681737	4.93082518587051	4.82730281166473	4.9277776127659	4.90018192140171	4.86920974002515	4.93848294398787	4.94794859690299	4.87217072175597	4.92365018914563	4.85762119635991	4.92718492420387	4.9223934930959	4.90097836320157	4.9143441150708	4.92404093698599	4.90541303786956	4.88114235882301	4.88826354874862	4.8847399659987	4.89047558286577	4.9153511101691	4.86620929720077	4.87391955413361	4.85762445338477	4.90494109290065	4.91052011528066	4.90891921457323	4.8941975692414	4.8685721063879	4.86968899672388	4.86966891670391	4.91896415522284	4.83713322111299	4.89904773097757
ELANE	6.84463480148614	6.83171686242564	6.8785711614411	6.98903201749192	6.87418981342632	6.79872055179978	6.80587756938845	6.81339557124473	6.83706822107429	6.82502400260916	6.93284848433083	6.83308759184329	6.74970420685382	6.81951343570047	6.86041540291343	7.01627028785392	6.80567187787239	6.7294549180538	6.77723280580288	6.80890796268585	6.81990331189568	6.86895596322703	6.78732472264423	6.79363556089819	6.88746411590782	6.81739373574276	6.87580493564304	6.8337063908974	6.82209577315288	6.83822720707459	6.75323737042564	6.88376558119961	6.83738562009652	6.82387559407521	6.89818652500523	6.84067708764566	6.83666546543141	6.79457149162418	6.85397519422471	6.84274823587953	6.89002765335694	6.80350610118849	6.85633401391027	6.84778136565976
ELAPOR1	3.81010476782486	3.88733780543269	3.89108817291465	4.10269526255438	3.8648581401057	3.91230936887953	3.88262745432892	3.86295438918198	3.84575955177408	3.8913251384508	3.92673140585609	3.91493476738939	3.87606631898897	3.9300718674489	3.86560483944018	3.85229297339806	3.90100129236595	3.94919332148083	3.85371379318194	3.88029518853975	3.87099996906395	3.85976967657777	3.87134757897437	3.84324348698278	3.88787240709978	3.85531840705673	3.87447512153007	3.85015435249268	3.97643852050331	3.89839294386396	3.85372082700491	3.84404897206882	3.88407415282571	3.85491689797682	3.83671003020004	3.82793351306234	3.87780918291345	3.9588590737439	3.90693693999995	3.85045853693362	3.85733838115617	3.84280122632491	3.89594993548144	3.88457750631227
ELL3	5.78728889923594	5.7687384019315	5.87059892501393	6.1814869585776	5.77094065061919	5.84950114456106	5.71206979962022	5.78015928564746	5.82182199356464	5.72523097327762	6.04368746074313	5.77724984722311	5.74777874780403	5.95542224056871	5.68979407960334	5.94639299999185	5.70049644664829	5.73506094590784	5.77795135704528	5.87633802320999	5.90406677354963	5.77675533973071	5.8104190060042	5.8145536868496	5.86492941883198	5.79830168068799	5.88272934595555	5.7837995419345	5.85015323410568	5.80332249650044	5.79241255552498	5.84133549038627	5.98508335068231	5.86615367049112	5.90964178172936	5.85724679210049	5.8233097421369	5.81968065683908	5.7710099807412	5.81127499250112	5.88282282445679	5.80463474796072	5.80089638486399	5.82441287793992
EMC2	5.01692899246651	4.97621762870333	4.88527274560777	4.91097006777638	4.97803361203875	4.84473469538201	5.04082666608431	4.94248118741166	5.00364271974101	5.03992730759921	4.92297053462524	5.02511868776442	5.08306883440868	4.99790652940773	4.94613767251236	5.02884810867796	4.94444100156859	4.92376609473548	5.05121953753836	4.96814014679573	5.26435830763099	5.21389506086965	4.96263171486439	4.9677637010871	5.09833785737795	4.98185856129131	4.95285548778493	5.00296066266253	4.98080258768064	4.99024776066543	5.03145078878079	5.15672186764841	4.94784373023062	4.97914165646294	4.98470967345871	5.09146269031248	5.11301019960539	5.04480270829206	4.99494012133626	4.9647803576003	5.0397167933868	5.18196849250468	4.97487830684097	5.05255830853658
ENO1	5.60526013597568	5.63247941655174	5.64017866424019	5.48813743699695	5.62273157005091	5.65703689770894	5.63090753766749	5.64113728722785	5.5992723474323	5.60023426821993	5.54897536285071	5.54821522120893	5.64441622960134	5.61077225923803	5.62030640829777	5.59382841000027	5.66455870740451	5.5651687108923	5.6955866014227	5.58004199285232	5.61176133624738	5.63447930358972	5.64124443583446	5.61089241719789	5.62194958450166	5.60476834511075	5.62727077622605	5.62379172937851	5.59461771109126	5.62774150989903	5.56933407451249	5.59572971835046	5.56875185581251	5.63553204059679	5.55001256323387	5.60759413064527	5.6461596673811	5.52730354410466	5.62280800361806	5.59434847867554	5.58861404311136	5.53795769116868	5.60563068152676	5.67725082698047
ENTPD4	4.84130882912413	4.86620830744851	4.74188262948109	4.87476613561219	4.81565030100139	4.85358161961372	4.81046394979208	4.8029133878656	4.8356777687017	4.57015267298902	4.76753474361829	4.67663608314053	4.78734818985155	4.82596684009547	4.69391469538614	4.63393929689891	4.74822923652794	4.61984049949912	4.79430500188815	4.82791433988806	4.85369444407764	4.86822189645055	4.85588994499152	4.84351408162116	4.87378142321396	4.8105906764475	4.74798601527788	4.81852207696121	4.7911440095524	4.80490653511808	4.74917336116118	4.8025628914746	4.88772832165984	4.81228167087252	4.71014674229129	4.82883298370911	4.80822580082812	4.8284707553917	4.81819447417794	4.85711373915426	4.82272456353463	4.89738296660295	4.80294157896938	4.83064531651276
EP300	3.94395151326545	3.88696706059605	3.94018989763292	3.46185827249945	3.89913144829277	3.8812044992413	3.77372602689059	3.99194528830006	3.98551317032684	3.82123592985993	4.01922048209601	4.14596233127905	3.92548390087587	4.07661275294614	3.99207554520603	3.98955290055272	3.85204764061281	3.86518940433332	3.88043525138412	3.79613290271347	3.8958534152114	3.87946911757567	3.96189638892039	3.93586276295499	3.94982712028593	3.84413190898702	3.9116632367874	3.95051029890031	3.73422188495552	3.95267530941194	3.9725682838332	3.85671319347347	3.83332696468722	3.89944470468066	3.8807705001109	3.95201548999938	3.95741569921961	3.882905471663	3.83518697723487	3.83846284418837	3.90081528925466	3.9499752280898	3.95205570499884	3.95751629325111
EPHA2	5.5783855767666	5.29159284018611	5.57725371871211	5.27770129915032	5.21560302286434	5.52937921012942	5.19515188980633	5.13078503167796	5.13435992536484	5.28285275316714	5.28143039798589	5.22959036878905	5.5678626186262	5.16100618912182	5.37875948715734	5.2252870834622	5.36209651819554	5.22487591387535	5.24833342065353	5.08258971830555	5.22432661970818	5.28340361600227	5.29123396790542	5.30044128281052	5.59736737407352	5.45763462679215	5.24493467457902	5.23793971880419	5.4780487809686	5.2276292085211	5.20408046431003	5.04595917924205	5.13729570825464	5.62066286208574	5.58937426954316	5.12202680494539	5.37423984630912	5.07085950811659	5.19797256745653	5.11204133597497	5.29925619105064	5.3258598705352	5.21599840143681	5.24104230578883
EPM2A	3.14036005335982	3.00451809397203	2.99079212511	2.93490222574089	3.09962982058498	3.13185800982459	3.05868493254585	3.16271576983065	3.20163315897938	3.22742446507829	3.06226696112835	3.086049015223	3.0707741858194	3.17268083439739	3.15584469337265	3.06049453235512	3.06853923235843	3.18969106234019	3.2529652034879	3.21330659224906	3.16584052643006	3.278177592811	3.10165889952452	3.08345482382704	3.02362411412375	3.17829151914522	3.16290309994494	3.1639394671758	3.11668205550747	3.16770405484989	3.17456500675793	3.09577644580073	3.24319416126252	3.12005128428432	3.04245137230797	3.13746443755777	3.01845115654814	3.0675800799135	3.22688046161845	3.17689495644098	3.22444327139418	3.26154525076218	3.17392822064551	3.27338522967756
EPO	6.31166193802045	6.33881538333831	6.4617897662135	6.30488950302994	6.32850793759616	6.45581786630501	6.46711757736561	6.4502459138503	6.38482227236741	6.52947706526815	6.3810340186313	6.44223421763595	6.4006555712356	6.35493767831953	6.54025385766658	6.37300913791143	6.44048156845012	6.58126763521713	6.49384691158827	6.28893477782886	6.13296494299228	6.10807379952193	6.4451424582202	6.36788384061864	6.17287771270936	6.3977996051504	6.40834470405301	6.38788735735078	6.26602162927154	6.39471021147284	6.36115451483554	6.25866213468389	6.27019773343747	6.21887671702087	6.28152893882136	6.12150888811913	6.18059893141608	6.14759623586438	6.31724192794681	6.25756520819817	6.23260331107235	6.4259460378412	6.39455149414967	6.22983354800762
ERBB3	3.76907881990034	4.01438569347329	4.26675997302561	3.41607163236184	4.3583602384503	3.43884190006975	4.2977006037577	4.42929417917546	4.4357154144638	4.38709712136832	3.53717883020011	4.48435366831737	4.17495950963139	4.32523097211134	4.47403561983101	4.09667895935744	3.48123251920705	4.44198980653239	4.40073967162554	4.35469891693097	4.46830706988678	4.45115283389384	4.37836527313718	4.40089562457541	4.19773376107317	4.33384549975781	4.39145563746148	4.41218903906724	4.44908782681	4.4055704363826	4.39716195564981	4.32953575264566	4.49491763198684	4.47860868484706	4.34038317804497	4.46294345797665	4.39445998240173	4.45647852138866	4.3686169162203	4.44876373278715	4.56684884377555	4.43188096591312	4.51514775123864	4.46144039576727
ERCC4	3.10937711741224	3.1140154730352	3.24377844878849	3.01511886534694	3.08643855027657	3.19555721727586	3.30252277000966	3.27665925524111	3.27287319628911	3.30866320835731	3.30681298514007	3.34199818085987	3.2428706088075	3.28471826964963	3.23182510002593	3.22877350139838	3.41185120866634	3.24506237189089	3.30215200336944	3.1205124910917	3.33628495013876	3.31143323107	3.21761053383363	3.18750743270821	3.25899809063619	3.32753141197724	3.25142290938876	3.16357572878546	3.19303185079886	3.21806894250818	3.27864692297168	3.12146066548053	3.13297899739544	3.10892537907319	3.13699410858521	3.25620365757053	3.21515542615882	3.29367676900271	3.09895693423628	3.1377083252555	3.25956947526346	3.20518925876397	3.21523382583595	3.05372898004114
ERCC6	2.8573841324654	2.83790799510427	3.0758859772482	2.75381329920792	2.82628079972574	3.05502785606293	3.02495299636065	3.1154151124301	3.09261341244942	3.10045184896606	3.09224349050405	3.14742930948276	3.02986329640971	3.10652439485933	3.08387289816151	3.03624255614539	3.10140110269344	3.1716367313194	3.06290545486854	2.94612725164366	2.88054083760136	2.87002303858301	3.07038077614686	3.04681130298975	3.00450327643455	2.94751961306051	3.12830050735944	3.06830479770231	2.91710072490531	3.04486483575093	3.0246885950736	2.76375214629211	2.96844954717786	2.84499042397013	2.84326546251279	2.91998293212838	2.97848533281517	2.93964660273485	2.80478406533405	2.89386871478543	2.86172611389769	3.01535211482523	2.93202418718862	2.79945508581306
ERN1	3.23229036333876	3.36373576303129	3.33211202349125	3.39740517238833	3.26013312071701	3.20325083511062	3.18969766265709	3.33036240676302	3.30068295161313	3.33940358862323	3.4051526671703	3.15907415323367	3.30006496975941	3.24393123802081	3.15494712161483	3.31191504473768	3.27354053391166	3.20124825630662	3.25330357915596	3.29447163917656	3.18919165309045	3.20000443667032	3.21415595529526	3.22329717059878	3.25139363787026	3.25833859871269	3.22271021467625	3.2477335719522	3.17531788446871	3.27417813556439	3.29513508504251	3.33983169036973	3.27674928449625	3.25831010527883	3.319081146849	3.16799187632379	3.10465067252821	3.13966288879723	3.32683222990333	3.34340175073667	3.18107855132032	3.27339496904462	3.27632264540067	3.14351306296777
ERN2	5.06463224622013	4.99941206499308	5.20054139446667	5.22818067750243	5.04640386347522	5.16569547045675	5.19776082025549	5.20371511510208	5.08350969139151	5.18084341189105	5.18673244200332	5.21126516759142	5.08058004577209	5.12676092551471	5.1951039066203	5.17483068999731	5.17573205025378	5.26406740382734	5.10679411760798	5.06814397873837	5.09944404646247	5.1288555715835	5.18490537565014	5.14101694882556	5.12075227596282	5.12222811534115	5.1176566855189	5.1258215003737	5.10149206770813	5.12519881421697	5.11094884183365	5.0497368988461	5.01997863628531	4.98965082039335	5.0730338305823	5.10880101549635	5.08011071315461	5.07585879662151	5.03429898260167	5.0475479299848	5.01636907511846	5.11904198974121	5.13613600080707	5.20659341912864
ERO1A	4.82536300976623	4.86102928166585	4.77875550807856	4.80038899495934	4.80794262602496	4.89928632741712	4.63474300645006	4.82518758960902	4.91544810960413	4.7551287468021	4.68206105350045	4.67197594332452	4.82432597558748	4.90254851816476	4.75094548808768	4.64478289719442	4.77171965796012	4.60463910915125	4.84670703693434	4.82407870061476	4.58108533939538	4.66616182757757	4.77761587814442	4.82591010737054	4.78190483343783	4.82727092247979	4.85600202475405	4.85972466171454	4.74317523584959	4.86090350236093	4.80036588491093	4.72180917386931	4.87692116724572	4.82298178536006	4.78082755299366	4.73785752616693	4.76900593694532	4.68891216568249	4.85274949014281	4.85047662521449	4.79653980381354	4.86313545943439	4.70077205287939	4.86977714621248
ERP29	6.20828368064755	6.16046701322288	6.22829967572921	6.26400299334677	6.19868892221756	6.21179682109818	6.16986031881471	6.23171650973596	6.23177006682712	6.24023671951585	6.29092226804144	6.23134480146357	6.1587389501432	6.18381346399405	6.27439918676413	6.1445984186583	6.17333299108031	6.30176755711127	6.29726027564498	6.22628682276771	6.21303553703346	6.1736096712243	6.24920353038887	6.20626361485537	6.19635526059527	6.30363406124405	6.22675915522148	6.23480295829623	6.19049698403668	6.23908285304709	6.14022523686407	6.21309795439659	6.20686586594687	6.19479886485357	6.15431814516144	6.19291503966106	6.10588739762973	6.21074022068416	6.1676074534425	6.20268424829831	6.26023939414539	6.10968970597301	6.19690933009017	6.22039313465396
EXOC1	5.20475938345027	5.24034471297404	5.10018419311947	5.17582556308177	5.19051997935216	5.17220322420283	5.17648248085771	5.14666389265722	5.1833619912886	5.17594901408117	5.20602246995073	5.00329310626834	5.17002986130205	5.14158454804219	5.18753243004571	5.23923913931532	5.23618201418679	5.14640715898751	5.19462140906344	5.19379164416262	5.23197351719817	5.19802960716256	5.20296972777552	5.17060313804755	5.12438380627861	5.10340533596492	5.09293365178391	5.16249790491681	5.11090738990289	5.16432528819732	5.18506606133934	5.16838302456615	5.13567780364979	5.18150881604953	5.19284222576942	5.18451561859954	5.15310891967845	5.12206253254588	5.2227347188105	5.22367666360795	5.22524872402204	5.26356421711425	5.22866882397294	5.22202159109543
EXOC4	4.44496425101136	4.37971019198306	4.45699734841876	4.3475065697479	4.36393649956847	4.30076465691965	4.42209344527954	4.29698895377929	4.34917597717285	4.47916998107857	4.3652088657327	4.43817834132805	4.40596303201361	4.41369455209864	4.4624663926665	4.38903192353256	4.37368928814969	4.45028698131693	4.36729126659376	4.44089305719667	4.50745276829714	4.50875913029192	4.46898768138783	4.4830224215603	4.4187700050865	4.42300176696947	4.34742636827345	4.36435117143148	4.46873004747875	4.36413379613446	4.42569110973585	4.3669214355745	4.42095552805768	4.5246349706788	4.34729233002189	4.48323420680744	4.44287213274832	4.43351858832492	4.35887605777421	4.36372930223567	4.41537126562461	4.39738851654953	4.42465457086346	4.45262983519436
EXOC7	4.31130939829296	4.34300574866242	4.28806558839517	4.23823820854977	4.367878077238	4.24761500489623	4.36953607959113	4.43213052413313	4.39459561000848	4.34325154589629	4.31517777130906	4.30892259888844	4.27971817976131	4.30136074246332	4.33896261945208	4.3532266960809	4.32254159486967	4.39256111909019	4.4286546503483	4.31083905293542	4.3259809021939	4.26444139851661	4.24157163318623	4.29105356950581	4.16965742421141	4.34957895511207	4.40093445882129	4.38093026547169	4.3083287953826	4.38023318101575	4.32271807144072	4.27625677371615	4.2923515226583	4.32009758590793	4.31712044767448	4.27926353824551	4.29580049094152	4.24515528938617	4.31710948764882	4.37601267415047	4.32621506777742	4.31179528950279	4.38217008464625	4.22153547506548
EXOC8	5.05460852043852	5.06006305711357	4.89812503563337	4.96741455103164	5.02083287186506	4.83065603555311	4.77240950797874	5.16482863632568	5.22813850030314	4.743346911922	5.01566993748423	4.68228795224362	4.98628156741793	4.93360593807283	4.9754871885344	5.07705667476709	4.93788580663495	4.69808005734304	5.03586624342435	5.03074914668598	5.09257193425144	5.07284148762335	4.75784442596014	4.93243921552667	4.99659834799542	4.89297226773694	5.12196888296849	5.16834005414115	5.02664804904603	5.14231413099506	5.04653696911779	5.11562769846165	5.12394149510938	5.06685346187223	5.01309727524933	5.0699920989786	5.00230905424189	5.05193258424955	5.02500890339156	5.08816474672439	5.12955319940652	5.15288372474622	5.0492918987426	5.18234897604408
EYA1	3.92608166858391	4.05048328182161	3.84722890533083	3.82389662412322	3.94138351386575	3.82921437387174	4.16141078077202	3.89434211864241	3.96100936771752	4.25636982527687	3.81771917933458	3.88545343695908	3.98529160949611	3.89728918252224	4.42795486793715	3.82500809530842	3.86908277132159	3.99457229463055	4.0298469437865	3.98979168650656	4.54242294061449	4.43806526092132	3.92935050362645	4.02124443825662	3.91907330838314	4.30251995665681	4.08667098807229	4.12372339053201	4.2407051865701	4.1138757484291	4.26357126889607	4.48941848671492	3.91094622942122	3.94327810006098	3.8145644149422	4.36234103185698	4.53484060778966	4.29482768835063	3.82991171562144	3.72436124523985	4.47917354531604	4.14806861676751	4.40349625648257	4.2648722348643
EYA2	5.31504425549319	5.07504111653373	4.87161656442717	4.95965348745922	4.77193194906358	4.75955986229363	4.87823557619629	4.78642495188486	4.84331323814484	4.79640814280571	4.97800830763342	4.83653984842068	4.862261041644	4.86739286256083	4.7912679835401	5.10815007464888	4.91749017968831	4.75721056625877	4.80983020863465	4.88686182582934	4.87307547951881	4.81955860624212	4.84957359255058	4.92350008310119	5.372761204613	4.83273986598965	4.87363067644969	4.81989410590478	4.98430469160334	4.80753316339284	4.8469561706667	4.89802674577726	5.06258842794004	5.00040113750699	5.15887066121497	4.90204361576757	4.88417778043024	4.95365856180872	4.9979765815411	4.93905647921742	4.97683531354425	4.8468264980607	4.78884900394126	4.96190099149999
EYA3	4.88238322031943	4.91169163714418	4.82105108981456	4.86326264322852	4.84786123243446	4.91608473773967	4.77255804055129	4.85421115913617	4.88960968005206	4.96037012837903	4.89137110460984	5.02536030058184	4.92530145720728	4.92383538423981	4.9274209738063	4.77324988433422	4.93254058186113	4.85491983966614	4.91600680036659	4.87388070629215	4.84001837372135	4.8744097077016	4.86564341699242	4.91276476833134	4.78978702507627	4.89612567047842	4.90322504883502	4.89033497872517	5.03315578645439	4.88703818830514	4.95921616585923	4.80189241824066	4.95180781116042	5.03136979377646	4.91053249289859	4.82904328256096	4.86036446318005	4.83444448387824	4.92123095390515	4.85498713822876	4.96834253213699	4.9063766314631	4.88768939573981	4.95141767732552
EYA4	3.47849169567031	3.48790022511784	3.02257054638375	3.12224194334039	3.07317538594732	3.49817709461088	3.24515555029857	3.02494450462744	3.22928641811119	2.90924021620084	2.93558238850654	3.07249533986262	3.02347505800266	3.09502343983286	3.08076311189531	3.15310976292592	3.01491153280417	3.22165771752117	3.12985734392291	3.54748885003986	3.19939377247161	3.40758979268729	3.45390128140003	3.38738747544161	3.5369111568584	2.92525090848467	3.27527235405118	3.23845478626093	3.26552159999702	3.25700704187322	3.10366639373462	3.04369844632235	3.56372869418626	3.05316936636933	3.08939864013444	3.66354287515608	3.6883410259765	3.19691712978752	2.88064406178508	3.46131330988246	3.11855606097955	3.32461539548911	3.67456554023122	3.85354329806816
FADD	6.61684021794301	6.86518807340831	6.7958735565845	6.65381764762287	6.80838009563751	6.83363865424931	6.78645124783364	6.79695074617718	6.77127462186119	6.80420341028314	6.74429496226066	6.80115789650928	6.68308286656728	6.80871681820349	6.81141633202906	6.7275215234723	6.76599562367432	6.68223888911225	6.82147327738278	6.8258870196428	6.67947671135722	6.70563536751206	6.72633984214927	6.70062183072197	6.71969953588468	6.78419975936533	6.75568987418143	6.78958349182639	6.74396685290511	6.78054299925143	6.75795681746714	6.71959212939938	6.73037879327826	6.71044915350895	6.65583807362474	6.70688791027503	6.5698787091803	6.67479904465532	6.76686511771442	6.80641339051451	6.81420970117555	6.73012639598381	6.72064148074381	6.7716051063665
FADS2	3.97328697851034	3.92734666166286	4.05780447858397	3.92772433564051	4.01371349917694	3.91465338305978	4.09611077617487	3.82815540131468	3.96524757931038	3.92252572557338	3.90957525171038	3.90053181376332	3.99116203290842	3.79546955040623	4.03582889865078	4.06735022928006	3.93336950703225	3.76740109790944	3.82545404259501	4.05243571093547	3.96048682910117	4.00153171353057	3.96721134436316	4.04616418208456	3.85889515375105	3.99372583901223	4.12613475532043	4.13716048014922	4.08045577959031	4.12146027352597	4.07261173381195	4.10604695167806	3.97923166679435	3.97248261641802	4.33195626672595	4.12556743418687	4.11151111484766	3.92507239275541	4.00034847756937	3.96951548450682	4.13544588838072	3.99881405073161	3.8935793634817	4.05895655691143
FAF1	4.67867947883375	4.65830797502097	4.60990968239707	4.60974770467256	4.70850612932008	4.69131914913286	4.66272624232287	4.63629556070524	4.67759524478516	4.62872572961263	4.58101120154218	4.38324235459674	4.75734875198323	4.67470155107948	4.77489218917904	4.67692116486869	4.6084744535335	4.57725789494991	4.69441936767233	4.75334784912662	4.64232519375324	4.69530013305193	4.57004500614737	4.6166846977254	4.52867390808498	4.67594844525708	4.66448018414085	4.69045119637326	4.78957497612656	4.69644476911966	4.75066923192798	4.6522288243765	4.65521042694227	4.72037174858926	4.67483970062215	4.6606830258404	4.64570460116472	4.72192261930268	4.73000287721415	4.71320788362722	4.6367003117774	4.77514752157699	4.65707630466533	4.76925766504116
FAIM	5.32069465324588	5.35062290076217	5.29182270668235	4.95591067085851	5.29431989361501	5.38716113105112	5.53338137986156	5.36148820136963	5.35332505469059	5.14698907978474	5.20870002447154	5.31451453985809	5.36401463755804	5.35051103610629	5.23175481376339	5.38528627683164	5.29952275217578	5.09607471915866	5.20292380125454	5.28068384781989	5.10104544155675	5.24831803686911	5.49850641836651	5.47551892168292	5.6446816775977	5.11596908119126	5.15564747564468	5.32720277758346	5.16423118198502	5.29683602840498	5.35408606745119	5.41690154876152	5.46540758175666	5.44164032924472	5.27142448995651	5.38351227101928	5.45115343318754	5.26716434895077	5.26848128916005	5.34270339976156	5.3524246395653	5.51667363497784	5.35986849490042	5.35785381278078
FAIM2	4.44530600784666	4.51240210789148	4.40519038010682	4.6417413013052	4.49536905456582	4.48512366855239	4.480821532446	4.51877321474253	4.47159871967042	4.51413790011132	4.46503889518389	4.43804896096009	4.4551683537683	4.41714348947691	4.6070150435989	4.44651291668396	4.40654644573274	4.53741943047702	4.48155972935022	4.41250365809278	4.48982345500453	4.4762738003459	4.51005594892949	4.40262431811234	4.49720937745208	4.49107691986653	4.4027300539863	4.49178341338881	4.43578525471693	4.48363453644337	4.42479183409495	4.40800841990689	4.48410159219157	4.4986457632694	4.55382184633361	4.4254707132473	4.47408793829912	4.40144292697183	4.38262577745302	4.41279869796902	4.45826506763549	4.45704798665713	4.54392100340644	4.46272508644635
FAM162A	4.34638392341699	4.34893344248103	4.19758878732167	4.33304495030682	4.33492888516002	4.37585889771469	4.32931005531423	4.30681376188649	4.35570191407086	4.22393781216727	4.3052172392655	4.30679433278081	4.33537858540023	4.31745249826285	4.38218951349245	4.43448999562453	4.21985027102583	4.24855783276145	4.38012226843247	4.36349049161994	4.29584016669506	4.3410062623684	4.44494665296068	4.43675458227498	4.47430368245138	4.20363736587347	4.27949643918952	4.31948873434219	4.42171295234439	4.313027130205	4.34348567419316	4.40080698928795	4.33988715670396	4.36769581546949	4.40240990320276	4.34215274439112	4.30220231596582	4.2440555050219	4.37067731373594	4.36141929162728	4.35396503862096	4.42725140581051	4.38363643418349	4.42385439878672
FAM98A	3.61508594830418	3.53909013665832	3.62629432357785	3.41796922936527	3.75860629025886	3.53282252034768	3.62526197525666	3.6159494152222	3.59755004748185	3.59226929290868	3.46093107630172	3.58880803807011	3.63075933250461	3.65865281663029	3.60941977027815	3.59810636948764	3.62418956862314	3.57929828520958	3.60157844869997	3.63291073498568	3.63187160985145	3.58076950245747	3.65807005513287	3.62669590013429	3.61996822231215	3.56758845213828	3.60973736662989	3.61095283323972	3.69392173050427	3.60841034665618	3.61089923041215	3.67232859133718	3.6514733185972	3.6316393132544	3.57888590101878	3.59035662858499	3.58624468263066	3.68037230553045	3.66785480884547	3.55813099013147	3.61799723614011	3.58023714944784	3.50700216796228	3.7048592000353
FANCD2	3.61608109792508	3.77654069140997	3.7815947524705	3.6796994413883	3.80332525764094	3.75099868077914	3.72749762392731	3.80061967597569	3.71183213571093	3.76047620358333	3.71573487885073	3.82816245919961	3.77112862546081	3.79162614682244	3.72424388863948	3.71735428340135	3.7678453643753	3.76310072307819	3.80199919384575	3.82940565957903	3.80063819655149	3.8599899677304	3.80585112790479	3.70417699023231	3.82331349321193	3.7777417957338	3.81804198287391	3.76395391422515	3.81316828049867	3.76542955997237	3.88456272486688	3.73235654225326	3.73143499978158	3.67275586539884	3.61895049993323	3.7985068372627	3.83768058634632	3.81267430496754	3.81913346036392	3.65376452715194	3.87316471188088	3.7480404614685	3.65245687278904	3.6581325219305
FAS	2.89304552513767	2.94194970653864	2.80136480521204	2.96203394508486	2.77217529883698	2.87416831322123	2.81292125790972	2.62625579249006	2.75124027929793	2.82057951865595	2.93046721636205	2.52044913266645	2.80315677083211	2.74966017216525	2.37685843465382	2.95913726524861	2.84234692068711	2.66482655547367	2.73414092654174	2.79198019513651	2.99592741600627	2.8924529978799	2.92424990497906	2.89401717308575	3.09762944801727	2.78834028352432	2.67160023055626	2.7461018601083	2.91962948324201	2.73853932483149	2.80358944783757	2.92711175292064	2.72838815539011	2.80853930294812	2.91764944245748	2.88135846355829	2.79308937617831	2.90616304616239	2.77964360811607	2.82858324200013	2.88918235503769	2.81238207615202	2.83480780910977	2.76057333405868
FASLG	6.09369717876876	6.30165813125855	5.94951519920536	6.3436430876991	6.18410103978835	5.93733469112112	5.8175543983769	5.82310930127908	5.92580916846081	6.07473015895397	6.02489320251048	5.90382905986849	5.91452867578114	5.93946980109699	5.89787327746184	6.04796976591198	6.0676394839486	5.83291995146552	5.90978911858166	6.24621505883052	6.03229222135864	6.01962056901352	5.88820566442873	5.91127772213369	5.97313621798326	5.95513480005035	5.99221357032915	6.01829056706108	6.29092455518866	6.04365241457616	6.2023426472022	6.28740862627805	6.33548063899901	6.11208500688933	6.22682144307698	6.02440752930553	6.00819509312819	6.24062366827052	6.22297830799922	6.35928608992445	6.0537303005278	5.91766679956718	6.14290638061938	6.06465429472124
FASTK	5.55627536444209	5.56333210273683	5.71469507566649	5.59234688816495	5.71010947456542	5.55402155305624	5.69376936960915	5.65642517137348	5.59338519244132	5.70692866496577	5.63087505833646	5.73736622993568	5.57594922740702	5.67006059602568	5.64125698597913	5.61929842065128	5.57818388641401	5.65381977331265	5.65225875459834	5.74241585157753	5.70457381718882	5.64344386031509	5.68139901968522	5.61012129481075	5.68910127857693	5.6975303112776	5.69051339034491	5.65590541385773	5.77645101290033	5.66060896292541	5.52930134311702	5.59958296410493	5.62044195049346	5.7490325389964	5.66277007326819	5.68090699873503	5.6409525541169	5.72214419934251	5.62728442086139	5.64743932566514	5.72054354881387	5.54396115870083	5.63084128747608	5.66448130389632
FBH1	4.67569972090883	4.63317699892804	4.61418733802177	4.58100618220109	4.64753374916692	4.56709652790487	4.55772532565822	4.56993498570049	4.60348921309552	4.4784809452049	4.60003100029123	4.45270632021545	4.58868570741678	4.50974479407006	4.58737817998442	4.60326976719507	4.52682774935181	4.43333241973573	4.53941006226409	4.62428899941785	4.55986990623651	4.54320124346754	4.64105215048158	4.63390178112291	4.65032065015977	4.65382883634446	4.56146082067096	4.5998681476672	4.6047849462955	4.59854918705551	4.55400227947795	4.74654329181833	4.68388019820565	4.65907673069418	4.66490170454268	4.59071752065135	4.61556162788875	4.55399427501149	4.64070349890637	4.61588324991182	4.55965859157182	4.46214653660883	4.70512537153849	4.65869611548638
FBXL2	4.43381064927991	4.52353456860458	4.46309288328784	4.09694882938649	4.41302318779572	4.46350483290899	4.34049850546017	4.51366876882456	4.52949963365091	4.44845156175904	4.34763241063543	4.5109696418078	4.43165943695177	4.4930105436518	4.51824250309275	4.37204295590172	4.46848268634705	4.2376793163606	4.53075144375225	4.41235128996698	4.49807393486206	4.57737768748124	4.57860736518966	4.49824867986695	4.57869765176023	4.49429919706311	4.54882381123761	4.42059571637139	4.29376391137085	4.43587456115738	4.40650962992434	4.35272796562699	4.49652716917777	4.402912544842	4.21757118101173	4.55732880003999	4.48212668451225	4.56894598918053	4.3921346075625	4.43302552916548	4.42557933721752	4.49952437833016	4.44019048567303	4.34213297877239
FBXO7	4.65538583211365	4.742361768217	4.7828584225505	4.65615832211657	4.81664811300073	4.72521270359749	4.75316107256971	4.84002024251003	4.85666432594828	4.84906869452477	4.74154871352223	4.91432663493053	4.69295028574974	4.84669512071595	4.89256929076336	4.67850338667957	4.69182382970155	4.89548462532138	4.85874662405403	4.80569122829112	4.78976982221048	4.84160451579968	4.84874045339261	4.85869023449339	4.72183963590839	4.73227955826054	4.81800645755585	4.80839202775491	4.81083597478681	4.80681219491509	4.7844121546675	4.70694860496185	4.90883048415106	4.7933634356642	4.68049502157846	4.80829366352361	4.86300440490657	4.81484096045115	4.78894627283698	4.75989071784499	4.92853299348377	4.8143126022676	4.87622239850962	4.85831354746632
FBXW7	3.97027079581418	3.91457966924114	3.95777226236936	3.87272375353662	3.77789482481459	3.88540599972825	4.03856459123727	3.95900639723366	3.90076569159465	3.9562166021094	3.99199938949621	3.99930031432497	3.88894816566841	3.9051072234931	3.97784240944206	4.09783625709719	3.93533778674508	3.96632752948617	3.88976791176772	3.89083189981822	3.89716046007606	3.82227228819594	4.08029136718481	4.05667388112617	4.10709662245043	3.87229375984722	3.9147120650415	3.93470182939847	3.75465439178002	3.88225954448502	3.88081884055943	3.86594334828379	3.90345362472045	3.8816878172446	4.10109401414351	3.79693464513954	3.89458983371236	3.73108049194088	3.88213499039589	3.88543245801797	3.96088941289261	3.94232615608085	4.11136540111865	3.90002664477731
FDFT1	5.39252064823378	5.34369368046443	5.38892384272834	5.41176797981045	5.48928741961092	5.28191188716815	5.53506372396549	5.52002107925884	5.534629865677	5.43135002461561	5.38557648091204	5.56215662316054	5.598908329805	5.47184324704647	5.5683524828528	5.41808968895651	5.37489510890557	5.54799932468484	5.5568346314948	5.4807337573817	5.5925993107743	5.60490925857231	5.51834922343279	5.50639287950718	5.50064985838648	5.40324713778971	5.5047791703016	5.52011258915815	5.3941598014853	5.51149017033789	5.49017426390644	5.57511942693374	5.52119073118966	5.52028854444574	5.39706787071075	5.52422237243777	5.50550739539098	5.46094697853218	5.48857161500808	5.39709145890124	5.62698137208912	5.58427501442764	5.53930048917204	5.50090245264494
FDX1	5.95193401346301	6.07380467117139	5.83602114052468	5.92997534362368	5.9334262050752	6.00982058849937	5.97267339915444	5.95908950101749	5.98782808354871	5.9725115113147	5.95355023798546	5.98889239044377	6.05412652814546	5.93221739864114	5.84221625514407	5.97174465743013	5.96713051961049	5.83600401716827	6.09981273821538	6.07495297221822	5.91360171232657	5.93157484914317	5.89155819276926	5.95818670531088	6.01093325539804	6.02153934631795	5.90144413960263	5.96336308680464	6.07119714085109	5.96760446320997	6.0303950212963	5.93561359579659	5.89718185855923	6.02122469427529	6.01886518786855	5.91089060544654	5.96290866687448	5.9123746271127	6.04081136275795	6.06009815740433	6.01507324537069	5.97281893807595	5.8136704317158	6.03117345463045
FEM1B	4.57466664358815	4.5987939910148	4.43088516288771	4.39943389937501	4.61261307526499	4.45522887714538	4.48080668141108	4.65491571130009	4.68208245793591	4.67978683400919	4.51803126843923	4.55426595386793	4.53050595164601	4.51801384661635	4.71432142498171	4.46980024001215	4.50721889593251	4.7944928688161	4.64813448643542	4.57799804172106	4.62252072502494	4.58337538407417	4.58693446876886	4.5877460715435	4.55797627567769	4.60691245994698	4.61222409135133	4.62218845296177	4.72115987147272	4.6045918240251	4.61965316499043	4.6443488225897	4.64714246416095	4.6238352462816	4.57185896811884	4.58160394851285	4.59410563381515	4.56318165257777	4.63834683731513	4.58428466788128	4.66493924761627	4.66746552190771	4.64048611811122	4.66955623256026
FER	3.73091868498757	3.78389479026355	3.64551821429501	3.48880269753306	3.73517225000276	3.57384694843763	3.7996146618829	3.82412169124588	3.8377149957339	3.69395874033001	3.6564224858002	3.73175054781863	3.72219961985179	3.76996803654483	3.80762943666171	3.70838246096937	3.58827735386494	3.91589329456954	3.78251866978851	3.66955697981763	3.75703840101899	3.66411241876272	3.79082136806043	3.75619792763763	3.68762078297954	3.76822237310665	3.7583059377986	3.79016432853916	3.70368260963973	3.77015227971245	3.72772218488577	3.81822754590316	3.78954374107788	3.77528930668405	3.70322453944418	3.73354000755255	3.70128571792368	3.6277564578947	3.69396802152249	3.70108115755852	3.79214647567385	3.83043685224872	3.76791751629024	3.73970906765273
FES	5.25130149368338	5.15829764921562	5.15221724106038	5.22304379846669	5.22655694213738	5.07109177191868	5.06656560503542	4.96038739752764	4.95610399449383	5.02623353832411	5.27568687396249	5.25258596076045	5.09068478804756	5.20095805860242	4.99784819123436	5.16725067578293	5.19955493293661	5.09969756225802	5.06622494658432	5.23478309904779	5.20490707788112	5.12655548419053	5.15951701210317	5.05821926090705	5.15475158022841	5.26823313773111	5.06724350729457	5.08139328450905	5.28470875175425	5.11216452591538	5.0780818285775	5.33888357659922	5.16777352173131	5.21875301529153	5.22805587586063	5.16691107408769	5.2463736007337	5.18546365792981	5.24141775172367	5.28545652710198	5.42445398394143	5.05181615559778	5.08542516893466	5.24741961261689
FEZ1	4.57789899762073	4.44487134798173	4.59952051291494	4.32748816450193	4.40001611921868	4.1076823368263	4.42443748921207	4.14847361449538	4.29315654163146	4.2486039388156	4.45882500490715	4.0917132560269	4.42213617741665	4.44361010189132	4.19533150363103	4.43170519738605	4.37946045184458	4.11095480279484	4.29726223019282	4.38340451703852	4.52734457669784	4.43130010934781	4.71668136363415	4.67868361610172	4.69965908673887	4.3473222191374	4.29595076736195	4.30328075562844	4.28298418771065	4.35494034680514	4.23498572081069	4.40142139314477	4.33009388836227	4.21011672212007	4.36873064964631	4.31610447003268	4.52028814814606	4.39381294314568	4.26781596621479	4.21402384996197	4.28673739865423	4.33754062136161	4.21175296931143	4.41116549154847
FEZ2	4.72708524933955	4.71142418102791	4.6017895761073	4.61604547233208	4.6084452278403	4.64623816748119	4.66571544885117	4.55518260894074	4.57257293472059	4.58586150165317	4.6695789706975	4.54884827010196	4.6649138665046	4.60644910920062	4.64801390716669	4.67947696345293	4.66132599995465	4.57796962257392	4.5879186024549	4.58890670180162	4.58108553841176	4.63619878846866	4.68259455308601	4.65761755056238	4.68536792493391	4.66418933390797	4.56303876856076	4.5684957135572	4.50433453938233	4.59153580677808	4.60922494770981	4.6278996860465	4.62105326093489	4.55164847404418	4.6316514173791	4.60830570991348	4.53311904626496	4.57502203935029	4.64056094920619	4.64076654154252	4.61251569286522	4.65509044468021	4.54114052117327	4.66393984323895
FGA	4.99181148527174	4.93393452762932	5.17998645962504	5.15901082072748	4.92535369544779	5.07095568504602	5.02708043163065	5.14745684775351	5.0555543474514	5.06210293096703	5.00901462530793	5.04578705590181	5.03202642226934	5.1838183493082	5.02413278004269	5.03068686280328	5.16085495406776	4.95155132340599	5.05750901438746	5.00051791700958	5.06214430813591	5.05551625683788	5.12992256743825	5.05632438040125	5.03566302892843	4.98156284877541	5.18386932458488	4.9994523068594	4.97370912655758	5.01186206753406	5.01942417003329	4.91580996134983	5.03698466123262	4.95982289986962	4.87127303402539	5.0366984879938	5.0295499599224	5.02482831406074	4.99941636187987	4.85474602696541	4.75095262062441	5.03804649767176	4.93558584917428	4.94798941995839
FGB	4.72763735356129	4.75457162667007	4.86407603961361	4.82436397058414	4.83860428315289	4.98209624032736	4.90003977607291	4.94889801950242	4.88937574478699	5.03461267796798	4.86915885620608	4.97695067366182	4.87210153066679	4.87655633206276	4.9654402551968	4.81679175459752	4.8925192132914	4.93768559366831	4.87842834727652	4.77915852521505	4.85789625083648	4.85024062510531	4.91852125539303	4.92224553208747	4.77589215802407	4.8964582493149	4.96111598916217	4.87184032672551	4.84664903104575	4.87434893304041	4.87239003296839	4.84696891132092	4.88055238796206	4.79935382231429	4.75010677806375	4.86755902750971	4.79319505680678	4.83228117297668	4.78526394775314	4.73155059063759	4.86349939547727	4.85647679574757	4.68715798127173	4.86262709279938
FGF10	4.10189640820928	4.05034146406619	4.07914985978749	4.27401103161746	4.13289733651128	4.05119413071539	4.06884281975831	4.03630222225253	4.0166911001652	4.08454796927341	4.04709121019655	4.04494600410533	4.02024313124397	4.10143811124297	4.10534718117429	4.01995066600998	4.08120516738332	4.04039059644718	4.12268492260673	4.13254051750786	4.05575234606758	3.98941793743621	4.02800374015818	4.12352789721104	4.08857235148619	4.05683120052741	4.04597267260173	4.06523957892891	4.02427091233504	4.06649747067743	4.02894841010636	4.03090103024131	3.97553370354722	4.08359379831813	4.03753509041138	4.02481855926271	4.06912075734087	4.07291740664116	4.0010896162179	4.10270254457768	3.99114397572306	4.05726249708422	3.97536414708239	3.91082506181058
FGFR1	3.56459372856764	3.6442381155359	3.54748430423793	3.47276076620553	3.34423226924728	3.59711841430576	3.68387927356411	3.42035622852876	3.35810060699682	3.37557716730312	3.60383378420636	3.58997103059411	3.55686637830282	3.53796864572292	3.52141174053118	3.68185195042656	3.65252693873746	3.29720831997987	3.62492001207563	3.43880318447331	3.49967024159483	3.41656519808935	3.68963672965616	3.56997000280167	3.62357624684637	3.51084658908245	3.42832927144632	3.47792666532344	3.32248797108337	3.49032881137528	3.43757905296227	3.67148513099046	3.3897151812629	3.55475352905726	3.57471275370233	3.34637206062517	3.65145823090113	3.27833704608008	3.32494360699869	3.44416516582283	3.42541517521974	3.39692365366076	3.63505485250202	3.65205721989335
FGFR3	4.8089831376501	4.85529621822399	4.74165408697594	4.72099803584846	4.81988692779007	4.6332883938257	4.67646364667597	4.65044747418947	4.64605241210438	4.67542757737105	4.86753813133859	4.71413661583422	4.68737652827027	4.58594143156548	4.62346413273439	5.62408972694962	4.73607771925714	4.68646632183449	4.64525049077605	4.82936672617662	5.1917161787923	4.73907909601495	4.7041126073149	4.72452810817957	4.77662217840627	4.67642759623721	4.77222846412059	4.87192385226004	4.72258490621203	4.95890381423475	4.67208915324935	4.74998154632899	4.7375209482608	5.07032282668087	5.42398672805255	4.71756426669429	4.59980254306783	4.71328232360056	4.67783720430346	4.86604222043613	5.14069393152506	4.800110343919	4.7175939038013	4.85232329559889
FGG	4.96013275166241	4.8621774863377	4.84813359957479	4.83992727690065	4.87805427897837	4.85286810248107	4.85763016965421	4.92203569281587	4.80213686629888	4.89345958187036	4.83498343256029	4.86035669038764	4.87530275178731	4.82559847711448	4.95257236833844	4.80277994065594	4.82135654482301	4.88528970299414	4.81081128061479	4.74912643339632	4.77569886080952	4.74665570188011	4.92322477012126	4.85945190220389	4.85444886534358	4.83505926099094	4.80772857721816	4.84936851677779	4.9132610889415	4.8292111285114	4.81011947123255	4.78456565782552	4.85261996789382	4.82066340050999	4.89842316592614	4.78788617430774	4.85555862875552	4.77396760392166	4.93278475448354	4.85530986991717	4.81713424266652	4.81758209482251	4.78094667606228	4.8421715975137
FGR	5.52262366569317	5.52854350502638	5.57004059434275	5.4473504852689	5.51050145588749	5.78472431578051	5.34757647917426	5.37016173607372	5.43663898563727	5.47624019464968	5.7365256386475	5.30434670293852	5.52298625701221	5.58531797892975	5.35653939596277	5.46956566327226	5.56637760030754	5.36801901419926	5.61282522523189	5.62960689619257	5.34711537421838	5.3128780853676	5.41361640491146	5.45577861246334	5.3453498859875	5.5267569288616	5.46915072668852	5.53375331780216	5.42473288483603	5.51198375027698	5.64204191430709	5.4284583597001	5.51052803715951	5.40643536974626	5.58625479340355	5.35675213864789	5.50115545366691	5.53083156300966	5.74907829368358	5.62391642145351	5.30703290308841	5.43772461834022	5.41251883769617	5.26809664817049
FHIT	4.21469804530527	4.29460113645865	4.00548929206404	4.39440727247418	4.43787477764691	3.93783273830525	4.03114723995898	3.92693153494582	4.12308930945916	4.09403950423158	4.28644125761219	3.95416777725894	4.23123179753858	4.15151501615466	4.22652349911689	4.09813608690721	3.90919353078003	3.98921646135062	4.19265859370438	4.39406191642542	4.35153195897553	4.41502147598899	4.07855738347007	4.0693212231154	4.18730551460218	4.47091180286605	4.06461202348372	4.10356286012139	4.46761799559504	4.1771700291363	4.15769924039362	4.40632632433065	4.55611499061295	4.35242195024582	4.27446984118462	4.33597761068474	4.21096300229087	4.45106540109782	4.41609312280459	4.46433510840005	4.34085084190271	4.23473406007341	4.57418411743139	4.29312883818465
FIGNL1	5.19943194190403	5.29146538671194	5.08099384475931	4.79928828167285	5.28927356692914	5.08015302164737	5.19050383555063	5.08611216215821	5.14747042158301	5.07138964025958	5.03543027160543	4.85684008251495	5.18652667737265	5.12978047437522	5.14785722273966	5.03420249724457	5.15362473327156	5.06582309784345	5.20568640728499	5.19020890108927	5.37883750986649	5.41190208138229	5.20258531024947	5.14741703009835	5.16236259811388	5.07051377835531	5.10774442995618	5.15436619902371	5.30585510324999	5.14129843155975	5.09479716123644	5.11553659547908	5.08416541437544	5.28866812261618	4.97386020861252	5.12472328599124	5.2799067457384	5.27613744296515	5.18968932993527	5.07835940486719	5.23384900219152	5.34833910587164	5.12552819952166	5.26423817932684
FIS1	6.98671048981278	6.95025828537442	6.86319965135484	6.81507424094064	6.96710854435964	6.79996110489002	6.92975588683959	6.83706110921769	6.82420774300664	6.93174964416086	6.8110324593394	6.86238352656661	6.78687484988645	6.87734468029369	6.97716240826655	6.86741010023922	6.82074992317873	6.99848455721875	6.8517444460065	6.99724320317048	7.03424552089306	6.99228884317232	6.9294105014062	6.9175460450799	6.95749678395436	6.87875737890281	6.8355159671268	6.84462871968051	6.99341234894406	6.84152065901583	6.7671267007038	6.8590224107201	6.87806302369072	7.03970268237603	6.94011774909235	6.92121397533117	6.90370467809776	6.9613667345803	6.91565026261382	6.93736936104951	6.98333202585853	6.67981764449317	6.96910351094005	6.95332400724525
FLCN	4.04849970488572	4.05421581348588	3.83424076995367	3.72969165664958	4.10001882550571	3.97928530275827	3.82334178993367	4.09711053475671	4.07171299097225	3.9269189338865	3.99426275365255	4.0562772239641	3.97954438345075	3.96594141896825	4.08839368002711	4.03092733263801	3.77168877023498	4.18773654377115	4.01839907603454	4.02498894040352	4.12368355333205	4.13446222000982	4.16992174420863	4.03615671913585	4.06816489664714	4.03269936297655	3.95381931380616	4.03735635271618	4.07623169180561	4.05278108331835	4.08815017144846	4.09701706856367	4.20008737030188	4.12915661170176	4.04718251587578	4.15178305172663	4.1208408343445	4.12357935088449	4.05872295254826	4.06117909828471	4.15882178934719	4.1397343226445	4.0787747854217	4.10768036764718
FLNA	4.37511989728799	4.36694916397381	4.42715139808719	4.26124665580785	4.37426772548452	4.46383561237111	4.3240442407256	4.48979801041801	4.26585720424464	4.35930917642418	4.40966977264937	4.31281424178277	4.29264491631202	4.36073799694156	4.43341153943704	4.37495883001183	4.50295905469427	4.36283956201988	4.28557986099927	4.39210218459618	4.30932644653392	4.25822022617091	4.37809324167216	4.35995519544279	4.2460086260594	4.39457547814737	4.47108154399507	4.44932468640602	4.35309186028568	4.44254336975882	4.25860499794398	4.23975100694566	4.33315620118937	4.33341754572113	4.36514849800253	4.3248805973178	4.35184645156165	4.2628199063077	4.41459007126306	4.39900572923733	4.41821015318586	4.3057123998127	4.17393352446636	4.27215067305582
FLNB	2.86926866009622	2.85995541889653	2.90196156614919	2.91675446833393	2.8341567144868	2.9165765469173	2.99893875849214	2.87172545988018	2.84702737616159	2.98936520833658	2.96733556573637	2.7078807259303	2.96037658501767	2.8061509783251	2.91077937642023	2.97449788950409	2.99349179310854	2.86847806096644	2.85287591914741	2.83009378336461	2.84768674150701	2.83583446795105	3.13122980590536	3.03426163362774	2.91973126804441	2.82963122844182	2.86423275656532	2.83965011283947	2.73453203741131	2.824300803149	2.76312258088692	2.7967120778969	2.9630152907096	2.8602789999962	2.92686627362354	2.74902004143804	2.87827366277516	2.69511883815366	2.88719531489411	2.84842871919324	2.72368653476632	2.85896115829502	2.84514131641082	2.91481603063907
FNIP2	4.1516375306696	4.24092735830346	4.17347795225398	4.17602208881262	4.30712402544472	4.26131739426153	4.03524382547044	4.3264892838601	4.37464746789766	4.30440262376373	4.15211620178602	4.12043801105803	4.09984676372801	4.30335444140473	4.41383562265053	4.10632745496219	4.19790136195472	4.15238680851481	4.3714453185324	4.28064821563432	4.16775721343867	4.20799538498041	4.08531820430936	4.22062272204719	4.09347191458639	4.25229717370493	4.30095387810483	4.31951451904578	4.27249169437318	4.31818694154684	4.29626344747083	4.2642711652883	4.19533189070952	4.34115116727772	4.18988415108644	4.20124823785255	4.19525529961086	4.17198047144389	4.21886747362259	4.26592696813256	4.35315839023295	4.32659664318427	4.23420946823548	4.11566259100689
FOXF1	4.98663617063994	5.23524496881285	5.63765112950079	5.18763067955614	5.07816914406788	5.21852502030102	5.11037665719239	5.17373273284328	5.09618383552218	5.16375683220369	5.37088760337068	5.08482264911355	5.0802345114012	5.05295242181938	5.06161504825684	5.01938389156635	5.23618362074645	5.13532265784376	5.11439786080942	5.1239595341148	5.04292642383593	5.05182729328801	5.17809923900052	5.1186429510648	5.38563447187947	5.0984444613019	5.12332192577111	5.07762510799307	5.01126867619791	5.11404071917408	5.10259993205612	5.06910667756753	5.5888143899547	5.05908122675725	5.31817680205531	5.07685431284273	4.99726484746807	5.10927373692697	5.10985673889735	5.06352126862444	4.97214291319628	5.10539798665479	5.03885138949779	5.00284604927525
FOXK1	3.8989165709136	3.79564966262503	3.95819981830699	3.71979123326516	3.89530633559734	3.9222687568408	3.89124358874778	3.96990920804442	3.91748172036584	4.04465527243466	3.91930041021586	3.96674769583334	3.91155175693775	4.08610141796195	4.01664927982943	3.83997558906484	3.9535538829711	3.99604919122423	3.80588389820464	3.87381604646213	3.970861851074	3.99056070735567	3.83344374929062	3.88067455817072	3.76809505318042	4.05685409512172	3.92298488463698	3.94035226403718	3.97653732791906	3.93758623770191	3.88334336917074	3.86223303776419	3.85079342277373	3.93063160271567	3.84408583073742	3.87176109292956	3.8857656149013	3.84262994751943	3.84627161011396	3.84450294644786	3.83823427586382	3.90339434143654	3.86237327122054	3.94367739314472
FOXK2	4.23114413835372	4.28695394158456	4.11536752004053	4.07499141902925	4.25143093475454	4.24032826854569	4.27392080913293	4.32554000284798	4.3215974695522	4.27110256553495	4.18040261188347	4.151254306589	4.20776316733635	4.24960439125614	4.20580995033593	4.13823087000716	4.23529992608825	4.2667361358878	4.31004190560609	4.17196720101081	4.19681422735917	4.17766440124233	4.22143878071843	4.25143839614861	4.20966033259821	4.2951512009906	4.29749342373135	4.28644697433791	4.20654927671731	4.28541661113772	4.21038426648563	4.12883422205499	4.13936729679794	4.15227558571916	4.11945512560301	4.17753911197787	4.22537591560364	4.24389479895235	4.08658606824282	4.19624702496735	4.12174663736606	4.19231633881752	4.08326434344634	4.28808472864548
FOXO1	4.85926008983818	4.93999258468866	4.86189298002122	5.13802323405601	4.8849815210427	4.65676190741573	5.03974407836684	4.66599078918698	4.93811181464134	4.71653607817577	5.09658340678367	4.84908991266168	5.01815106088351	4.85339583275142	4.94901595459755	4.91427701018901	4.71612600983847	4.67772646270078	4.69086057832205	5.01646193187871	4.93366479791088	5.01300354125071	5.0412371650473	4.95723738964257	5.01631082293206	4.937181614447	4.87417862376425	4.89226677737766	4.93162445654191	4.888669733164	5.00281851860773	4.92032093888344	4.96776711053538	4.88720296232484	5.01703657068829	4.98402342281753	4.85758960363058	4.82351101055843	4.959002898273	4.92895877455763	4.89949861954589	4.92145113904395	5.16040428375783	5.19576383841618
FOXO3	4.75895079924109	4.7052755613742	4.83540342010013	4.74689342642844	4.66114338969434	4.8585210447132	4.76134387159345	4.77109415964751	4.77577798352328	4.79381399121337	4.87055878874094	4.75183858346802	4.792052175569	4.76362786529499	4.83204035928235	4.89882301414996	4.83633039778063	4.70676578215486	4.79015716781702	4.70295311273596	4.91753510453245	5.01236114410266	4.75704368757371	4.73554533047403	4.71289486523099	4.73382139126357	4.75022425793438	4.78475165514458	4.64459643354908	4.79079457948465	4.77479812388179	4.7169286553296	4.80706835948523	4.70562263086213	4.77769443648686	4.80028577341753	4.75327154382679	4.62601192278123	4.78481658898546	4.7721296131178	4.73510867820865	4.92202843909725	4.97976077270855	4.81678964227637
FTH1	7.08033721907339	7.1108205972897	7.01462454261877	7.02284294091088	7.07709332920049	7.07351110785905	7.01867943877063	7.09279742863567	7.08889744600326	7.06077292796489	6.99869486433362	7.00015429639371	7.02401486227313	7.06651497092367	6.98354978119169	7.00566799087655	7.03918489854442	7.01419088582819	7.0965493077932	7.10596155565177	7.06614459972541	7.06229689882721	6.98540668430453	7.03178277241132	7.01969582160479	7.08875685638096	7.04958025506246	7.06414337264903	7.08381024054305	7.05959150695653	7.07772838490433	7.04082726032828	7.1000317470195	7.09606070523756	7.05772913636091	7.09902026221559	7.03960196530212	7.03421016706735	7.11934482192781	7.1218033239031	7.12484888885904	7.03997855522731	6.91735990452179	6.98561557449515
FTL	8.30512211649117	8.31200060919334	8.28629021727767	8.24670778256407	8.29427192514891	8.3269255408854	8.31666669094268	8.32644250141525	8.28546635224183	8.29954558240375	8.29149490934876	8.25099151276464	8.3097053246879	8.32049118298034	8.23099169753243	8.31037918550658	8.32314470180054	8.26334056957898	8.31863516337087	8.31399524305424	8.25576574219764	8.26942772283186	8.27371982682813	8.29487928139916	8.2850726757484	8.34198156086716	8.30099647593552	8.30603522705295	8.27956035888053	8.30974252914243	8.30812727855219	8.28115400640099	8.29899271903202	8.30833512619152	8.29546324338749	8.323346871339	8.2958620453836	8.28680033043696	8.33115063399591	8.33276751494647	8.30865472943084	8.28737126142817	8.25357193048936	8.30480818815016
FUCA1	6.70996847718795	6.76711470339982	6.80294375266776	6.89686643009264	6.68842007984725	6.76772176551908	6.59811278460914	6.6190340997401	6.66147529452745	6.77157756792926	6.93974052135986	6.52724938319045	6.5506180967838	6.66831267895743	6.38896810389432	6.78269932275065	6.81641401380786	6.57982846243862	6.66517435118494	6.89499098460743	6.47312176222657	6.5555391262334	6.40261955464022	6.5349723073437	6.44105950789224	6.85140908061558	6.69146146768156	6.68204970195552	6.72933693568425	6.69345738272843	6.78982488684658	6.66591193520043	6.65366988661918	6.82307843277889	6.72771523565185	6.69126104262356	6.57214485229557	6.61010535785335	6.89747946053969	6.92770198761846	6.63817071320905	6.74316164854808	6.59896787351459	6.70437753612574
FXN	4.48748364326166	4.4524518281708	4.27477242781309	4.26131142891945	4.52022706353172	4.34410110334146	4.28757903442441	4.25014270384168	4.27639670578507	4.20274815935599	4.3136183651958	4.43064789438638	4.53847494785293	4.17201913445334	4.34554197610093	4.21645660996972	4.27621237301428	4.26127571923748	4.44379604265676	4.57963395322419	4.4807543680362	4.49752570949234	4.38905444707785	4.36253785511636	4.54639295587397	4.2425491791151	4.22625935927011	4.31677101782363	4.54467406479586	4.31191267244527	4.52358653542335	4.45513637760195	4.43766521826386	4.44931073261859	4.33867841006433	4.4129736513675	4.48249022390723	4.40543351436357	4.47417792937645	4.41257737506162	4.53980874684974	4.39960484240935	4.3075873990402	4.34927017997849
FYCO1	4.22781481076889	4.19251641765315	4.02618377752356	4.0143209217277	4.38229586295112	4.12539398850345	4.08573586018252	4.26770695813688	4.32828862194404	4.01197994731663	4.13233089511841	3.97271099959878	4.07086541577376	4.45922200548766	3.74932315765579	4.19445424594182	4.07583770844191	3.93611519557808	4.09771431013514	4.2565383234362	4.07973397859664	3.87607560991261	4.05162784486315	4.16651925917188	4.1169982337726	4.16718242018815	4.2645214030147	4.2946201087744	4.2834695940176	4.29998779716047	4.2738405317458	4.17995185772066	4.0547718092215	4.26630381450596	4.13858282018959	4.17002385851266	4.01031292623497	4.23616951269242	4.16245083082038	4.17606102280294	4.22015548133484	4.10930619940642	4.25061902588157	3.98649652185868
FYN	4.82633920252841	4.93378544912485	4.91467042652686	4.94214535267963	4.85403355006618	4.92165535056103	4.94974357350155	4.81586102492894	4.80934185859837	4.89124391780085	5.00091810843535	4.83684273734665	4.7433910761725	4.90630481118471	4.79993053975161	4.89995173128667	4.89934451030969	4.8191804078843	4.89794405114595	4.91389071841906	4.92359922640363	4.96580085730466	4.90069159609764	4.95349597432247	4.96024848108194	4.80614650678166	4.84867213556209	4.85224116759093	4.84415679192446	4.86382673605523	4.92694182370475	4.81198992165438	4.90985429419004	4.8409187875353	4.85776053764806	4.84245638754179	4.89805602912201	4.78241206514343	4.92920314512508	4.92896717568547	4.7700652973957	4.84309881033997	4.89839625665843	4.97946524244531
FZD5	4.54779747936457	4.62223358673632	4.4771855085161	4.2914457387117	4.57259963386396	4.52360246130621	4.58057140408601	4.54224492970122	4.54174325095692	4.59842590656335	4.49189076436273	4.55504278768739	4.63844199392338	4.52791281602544	4.51342934660886	4.54303437862613	4.55467197473076	4.568883208865	4.5311033708357	4.44938053064698	4.36958181516859	4.27190535181491	4.58761743818183	4.65680106493188	4.66952286651417	4.5692444645698	4.52483180798884	4.59007780678519	4.54567769365801	4.54344917256134	4.6685532952265	4.43955930471517	4.51619570454004	4.46936065468898	4.43992585095412	4.33667209099207	4.47323073342316	4.54897625085002	4.50765394299159	4.449191010663	4.50240526747265	4.50944248026592	4.57758795734419	4.51647939346857
FZD9	5.76808473617626	5.82758704954623	5.97911833709917	6.17499866628317	5.97486171031388	5.94047532482827	5.91875407135696	6.15524217104824	6.04557688301551	6.13579848449982	5.91958676765041	6.01519211995423	5.94142733159278	6.09535380494033	6.20784520723048	5.93743560955333	5.97178792476139	6.14355858316112	6.02629127984967	5.98063920555152	6.10176917852998	6.12900087458139	6.01406108339762	5.96161678886994	5.86912541756458	6.06372337870397	6.06875714783334	6.01968821411009	5.94885792448888	5.97650413189622	5.94357090025994	5.79107420872984	6.01247292114994	6.12372030017767	5.84254000884512	5.95974350914057	5.98321740582381	6.07383307925626	5.86673981611006	6.02651798968191	6.05674372944494	5.97665666514469	5.96356609254547	6.22045782014686
G0S2	7.9050583278959	7.77152217094289	7.79139463316185	7.68997736401933	7.6127038317194	8.18450056848427	7.74721687487443	7.60299213440998	7.61202704100061	7.62733960866886	7.708829532662	7.6426370900768	7.93737755950521	7.77321119674511	7.6081950601761	7.66325713161948	7.90042415447468	7.67522732375009	7.7634799160795	7.70824998953774	7.36729634057742	7.5548729714483	7.69052046426602	7.57647392431406	7.47421924666083	7.91551349830021	7.71651607916313	7.70353638552713	7.52661359742544	7.67777338853491	7.65873925847061	7.47549235123922	7.54495614678356	7.45397495744787	7.68330107802219	7.59871661305629	7.72516959877256	7.60430625183853	7.72736234303187	7.63551213796592	7.37255631900943	7.86876340223888	7.39261608310743	7.40729168425131
G6PD	5.140618268283	5.25284270934973	5.20279085086705	5.09068095114516	5.1838062585104	5.26052015429011	5.35906811538652	5.25101214961106	5.20489432562642	5.04607312794322	5.04747910218026	5.16752774088623	5.20114882708177	5.1134752097807	5.05922697286417	5.09011278751959	5.15870052511459	4.98349245319956	5.03208372943278	5.16866355109346	4.9898712817276	5.10167539638748	5.00561303140952	5.06248383677506	5.12031663979607	5.18553978653105	5.14383063433039	5.14546328625837	5.20016346535257	5.1681752024147	5.13560000604542	5.05292322188268	5.12943095325949	5.18787535083833	5.19319072699745	5.10305744868709	5.1655115314554	5.07823330033383	5.24594168260003	5.24643798196741	5.29902523457902	5.04278057369717	5.09511989735696	5.15925320568688
GAA	5.15855991923149	5.08556833558284	5.1630470792234	5.02892888018851	5.22455569716616	5.20373719407254	5.22893517226855	5.26760939809418	5.13157209459914	5.26997210495933	5.21696740366427	5.24185984866666	5.07372191855973	5.21659784658929	5.10330453682306	5.14647731104704	5.22290854566595	5.27040351663323	5.11779352510677	5.09587649379126	5.12730820360174	5.03787581495803	5.29569592911546	5.1592104867763	5.11348509314401	5.16035503599425	5.24848735328187	5.22589297156131	5.10140476528517	5.22323916952573	5.08280290049263	5.12053320896789	5.16567733052133	5.23052130501242	5.13733012031279	5.02290300813539	5.18749469778577	5.06479491218046	5.15252283684231	5.31369128214872	5.10843373982744	5.08379740460162	5.09990934477564	4.95015726574043
GAB2	4.74050644752925	4.71850509581678	4.78429524441634	4.64491203869204	4.73471309598418	4.77528814813305	4.75007166391134	4.88348635269109	4.86126257981224	4.75565108617236	4.73053701922865	4.86029095088192	4.74511552273	4.7941646628778	4.8606492347973	4.72134934743263	4.75521042149238	4.7859722091456	4.75636061955102	4.76381470375443	4.79251710330604	4.76769382419543	4.67918519829729	4.76079256074698	4.56781429671878	4.81613299543332	4.82478462799415	4.8326757246494	4.75846213286081	4.83072905524535	4.82081101984328	4.72591968769854	4.73047262983744	4.8187534530703	4.73468870349068	4.75840842001452	4.69609127493131	4.70105698796334	4.87962544754121	4.82217195405228	4.91531787878386	4.77231900675681	4.72079009582077	4.66744474967348
GABARAP	6.94010031340761	6.8649385638763	6.96586458343399	6.91447329918069	6.92341001979924	6.97439610552662	6.9486807278983	6.93612249125263	6.92235871279744	6.97699581169475	7.00120416184416	6.95687415576226	6.91199981732458	6.98405956879046	6.9912049212179	6.98393905077442	6.9888605517582	6.97211461912216	6.95509062289497	6.92737097421472	6.96150855182276	6.9714801982596	6.97173638026008	6.96094945907745	6.93958909887415	6.95685385867685	6.94603790582991	6.93769813550669	6.89902266045298	6.9395459636585	6.9226684547444	6.89607208547583	6.95940907459789	6.94299694373276	6.95114449054504	6.96322060416604	6.89562890304083	6.92820037425601	6.91817231209426	6.99145559756548	6.9448299844488	6.88997648913721	6.98164859339983	6.85924296247879
GALC	4.87146376240409	4.83399583771055	4.74012935520023	4.61860594390041	4.81394003660215	4.60875727350987	4.7691547942701	4.87278969639845	4.88601137037511	4.84999656992824	4.68838479340051	4.29322090643815	4.73320570385321	4.85580828244421	4.63582551398386	4.69476565348302	4.89307641911215	4.68408822707683	4.72480936861015	4.79465070686587	4.68966594980875	4.71577972066721	4.69847821792776	4.77946000698097	4.78379624467368	4.86949754243461	4.79520954592794	4.84410853066023	4.74242744117077	4.84806696777352	4.85295320009705	4.82309845118139	4.87243052955578	4.8992420893102	4.8027583229655	4.85549896755398	4.77645188558674	4.74761478252072	4.98330069437306	4.9452744979294	4.76091448179288	4.90903421092024	4.79497273292111	4.82675807132015
GALNS	4.36367828427198	4.35783489881743	4.37765948110355	4.07955655179802	4.35887665717774	4.42959880849508	4.49066760505602	4.2641456820726	4.363530266762	4.27034850283787	4.28980740388386	4.27052801077755	4.43269251111091	4.29665284289425	4.09421612380706	4.3045199889943	4.39696540633711	4.36993129968205	4.41013180957986	4.35114896378967	4.35101302745309	4.27890350782896	4.5129382374593	4.41994848209208	4.45067739452936	4.27884714924928	4.34657672811223	4.37376291156845	4.21420666174556	4.36026328366434	4.34393312649689	4.38908773362072	4.33481081915146	4.4996959665434	4.37926139123664	4.41591166147286	4.48677332128335	4.3241375908157	4.36695212490888	4.4075071214314	4.36191705368044	4.32313092901541	4.20764021393563	4.28138821982875
GAPDH	6.82959385308151	6.86714772197508	6.84933022885324	6.74823826315257	6.85752464626771	6.85409216999132	6.89076729396655	6.86583092949867	6.85053578254379	6.85311685583799	6.78613231462243	6.87527365347686	6.86453294623335	6.86071009173746	6.85727971166112	6.82388528855455	6.8498722438811	6.85216003516343	6.89214040140724	6.85721121832718	6.83614933400161	6.84964156791867	6.88588396604388	6.87390568729565	6.89642161274211	6.86433728559754	6.8533301191948	6.86162159202252	6.85921066780909	6.86038589361847	6.83893770053851	6.86103161316707	6.86170266340678	6.88985571173001	6.80439552218621	6.86612344234338	6.86524789744422	6.81883717067243	6.84600205673309	6.84187183612779	6.8846559962329	6.82526482066929	6.82559435157274	6.88359701908363
GATA1	6.64711559398949	6.62819658233108	6.74992026273492	7.04419359642243	6.67215283717027	6.71793939555731	6.6969839166271	6.73822157481053	6.70486246100276	6.77089552744286	6.72998986696702	6.75174858574317	6.68402711935143	6.79639452796294	6.76045205652032	6.70164024187193	6.74847149662124	6.77780926971099	6.70877593424678	6.6803735529404	6.71175887098712	6.77905079995308	6.734748820687	6.72588934268191	6.76708415256434	6.70287494138224	6.751812144567	6.68940304230968	6.67908285518027	6.70025382561874	6.69713051895938	6.6852736446836	6.67955088250929	6.65918894498284	6.66467426809261	6.77135965126396	6.75459092365393	6.72873511970008	6.62535485375953	6.68278703677121	6.61781337210789	6.67223323940112	6.71883235527086	6.72084784584996
GATA2	5.03847845747462	5.14684579702423	5.03591001261689	4.97731711346804	5.00063465799017	5.01738326025057	4.99050195280602	4.93764382296587	4.89647370965668	4.98302551126432	5.01051388597166	5.0084323204253	5.09429603052326	5.00622840752255	5.00203945810649	5.08098729353239	5.09253980719758	5.04069533971765	5.00305938984901	4.94104621621492	4.99399059558709	4.97824412078021	5.06210682613603	5.0382656523414	5.15087014619906	4.95544521161488	4.87573080527687	4.88867644716103	4.87791618897836	4.88641640842324	4.96979325151612	4.92209374566568	4.85174112389709	4.93912653499755	5.10798508124212	4.82529786334826	4.82917100907742	4.8977061656311	4.95263256253094	5.03172651812336	4.97616275337174	4.98573023259542	4.93724351988923	4.93132942339529
GATA4	5.00368495675296	4.99453399613439	5.03682053310168	5.18284550145317	5.03636540865335	5.03891961294367	5.11834999453181	5.01898688641062	5.02436640556688	5.07581290855921	5.00947981130162	5.11587501623505	5.01914769120897	5.03571041222001	5.09996081271405	5.0124560351965	5.05332328529673	5.14000115405113	5.07967071814165	5.00521713567243	4.88679709159948	4.93101166478044	5.12420352994643	5.01627082536706	4.90546287449344	5.0299080940071	5.02586324000646	5.05923282418391	4.98533850214763	5.02183896217152	5.00794752234539	4.99823952022362	4.98967292343972	5.00121793313075	4.97445859588135	4.95466427780561	4.97243364704741	4.83105662037444	4.99438850646575	5.06676790208543	4.9799250650456	5.00383940572633	5.06725652319242	5.09017764155315
GCC2	3.37468509529959	3.40866244291345	3.42629549792839	3.36373365673882	3.30871370581607	3.3116491053059	3.39762110839571	3.36801384847028	3.39567310475628	3.45735253830151	3.48010715522673	3.3472774809378	3.36341669692465	3.36563285017121	3.47316806044238	3.35139406614372	3.42219808150192	3.53236835461735	3.40376182463073	3.30160843183358	3.43130470823918	3.41803500744474	3.37403937627704	3.33907130532831	3.38537871760968	3.40485553589213	3.33800338243718	3.38890426238185	3.42312764145645	3.39416737797738	3.42216987764849	3.37264318100129	3.3492304595999	3.36971403143713	3.24671905169822	3.41630008629065	3.36242389042483	3.44261684169103	3.31217854443002	3.28746313148907	3.34870867109925	3.44564749612165	3.44999565246158	3.29957185933758
GCLC	4.47146505158447	4.51455740707859	4.33231675058446	4.40657043155396	4.47265074664935	4.38336438366726	4.36114127566959	4.54978323117561	4.53619150158204	4.51096256251039	4.49861714563111	4.09387804617776	4.45734055067657	4.51297251712534	4.42826568114346	4.49953449569004	4.47700838678369	4.44193178433773	4.51354434365873	4.47629585503553	4.55178187678344	4.62837730544353	4.18049995041579	4.31963868782209	4.33761221142492	4.48353921686754	4.47209827816132	4.51706869814901	4.51670386015264	4.52100764784703	4.5124881881036	4.38171537157722	4.56722856708653	4.56620575660018	4.54305377342491	4.4875372324859	4.43126628652187	4.4741315887994	4.51029888995594	4.54262262919455	4.55204353768027	4.46263575743961	4.49191983994598	4.48040260159355
GCLM	5.03964751132355	5.20613434961655	4.988043723156	4.78909563218247	4.86416502541432	5.31724117507627	4.9856959021811	5.12074463309261	5.05624016638089	4.92405250864621	4.9682704833878	4.87041258392429	5.09689831749244	5.05540785701526	4.98394613408559	5.05798026495636	5.17082286879862	4.76423779310959	5.06136630822188	4.90030185352221	4.96533812133248	4.97328680338442	4.85863086774715	4.86494754130616	5.00467064867783	5.11971106806053	4.98823523861453	4.9938756117855	4.77400670203724	5.01038774060982	5.06156631292551	4.88804496008642	4.90980498879949	4.94209391329977	4.963681714707	4.99159863939817	5.04956186574129	5.10045244550444	5.10187888317278	4.97967853547308	4.92281503020697	5.03369255310745	4.72540077180966	4.97693939296853
GCSH	5.78781123824331	5.79117254910586	5.83057482293942	5.44827890687825	5.90276276639299	5.78741835223046	5.78365538194371	5.96521376108859	5.93749571705449	5.83104773069899	5.6089661075429	5.92140503114361	5.83706275727047	5.89969716850481	5.88428135574319	5.83595126293775	5.70802898920736	5.82605316635077	5.9058899478758	5.84033093804822	6.00601925164656	5.9835253331267	5.87990206763681	5.86350417779587	5.89795002788461	5.8542705182245	5.87413500082121	5.91030141331182	5.86786643197373	5.88887772504075	5.78017964132322	5.87972945204663	5.84362309850871	5.92509744643444	5.74340513753292	5.94858639287982	5.92793808279778	5.93590611328713	5.81095064737429	5.69800930485736	5.97742923218282	5.93112142500892	5.94425602913726	5.92079189537198
GDNF	5.11201760598056	5.12860281193104	5.01027592433148	5.03838859011471	4.96031407961549	5.12674884493839	5.26791850161602	4.89264357045857	4.99148362557974	4.87437112290701	4.85131806614632	4.9853046404074	5.03944550871439	4.88000318867064	4.94002089389412	4.94274210190646	4.93174683317216	5.01169381631933	4.88334022936575	4.87278677902708	5.06453402634383	5.05431756011317	5.2310586638968	5.22593106904124	5.2783513681879	5.23674468682157	5.00331016362381	4.96459476567132	4.8681910114805	4.93070796444872	5.04053607157955	4.94162125375427	4.81487828192085	4.81469565469673	4.86353559803338	4.95727839332997	5.34501291768576	4.97462225444097	4.82602597260006	4.97890955915817	4.85126995812573	4.97346507349915	5.25416635816396	5.03897729007693
GFAP	3.58480615352416	3.61397983843485	3.49194660325109	3.77090795730044	3.61363467965112	3.53047390229534	3.53253629317146	3.51584262839927	3.53531861528144	3.52981888739323	3.53842734148549	3.57140920624083	3.5654169407612	3.49750011316088	3.57231041863295	3.5430279994667	3.49187875208512	3.52841386039086	3.53923957877772	3.61665684314478	3.53007949682026	3.63321091080709	3.56808461731289	3.51838751449425	3.55575986169002	3.54886706544294	3.52506162263771	3.53012633719769	3.61835226230571	3.53221409758758	3.48828117278832	3.61956626988752	3.59711331599488	3.59354488999867	3.58601615870676	3.58928687599509	3.58612419030505	3.58425092015919	3.61465047031593	3.58595260920967	3.63375484624363	3.52147741318706	3.68182969099621	3.65962749765095
GGA1	4.51989278987445	4.51221543497029	4.63436260006375	4.50172992152842	4.62198597527456	4.60669919138318	4.653940608129	4.60225657034471	4.5980475641901	4.63622619879961	4.62095836269862	4.70170183356062	4.5726129910524	4.71215070052725	4.63809453119498	4.56810246142126	4.61934095662987	4.68199629889794	4.63082893617694	4.61346595389367	4.55366521622765	4.5856189244842	4.65773967600469	4.63067703543862	4.5623700529332	4.55552477236342	4.66068538159175	4.64685538438869	4.57217335418696	4.64285593596253	4.57747515414391	4.50467370394357	4.61610621939415	4.57700148456092	4.50498329094982	4.59673936592038	4.56138872423029	4.57592616978026	4.55789002271963	4.55714333727244	4.56564877361024	4.53414838962016	4.62804543004787	4.6077233047078
GGA2	4.33072450548817	4.41975918500979	4.5034188010036	4.54937817246948	4.38684996164509	4.51972048316744	4.48233083439618	4.52748595333859	4.47207709618647	4.58213729749303	4.61183632124188	4.55623909120837	4.47203834554802	4.53072849562462	4.50765753360301	4.39527636204775	4.57793134441473	4.55982490490638	4.55887996013605	4.52131644509505	4.5147137442592	4.58614699458128	4.47516871164788	4.46747584606534	4.45775843175598	4.48654345382128	4.53830848347896	4.48027901140915	4.49106315423807	4.47662827807755	4.43359522008595	4.41297684714632	4.49609566509964	4.43121965392642	4.41392615916793	4.50865885885222	4.42679780619927	4.5636253071733	4.44852425244717	4.54150166748359	4.57587025818059	4.42669539847848	4.37831839965704	4.40583805555402
GGA3	4.7582467347889	4.79518487453849	4.6902423687017	4.65551391049584	4.8038080120678	4.75994477425487	4.72051092494149	4.860417651595	4.77646969630755	4.79020750295762	4.86901385583277	4.7089976236785	4.72276946535681	4.70130823170313	4.79930338534405	4.70863308884386	4.73751831314893	4.83521806190888	4.8856003842333	4.7549406347012	4.76044016506791	4.7679076306254	4.64274394011957	4.65879897551466	4.5907154658006	4.79177897927093	4.77918140063303	4.77340311957198	4.76117398252273	4.77603490132845	4.66045308767735	4.68048562121987	4.79665701471886	4.81688231167562	4.78304694478119	4.64760769051792	4.66496535269223	4.70808648985721	4.70954784806486	4.88739559694764	4.72815105867502	4.66620492103531	4.68575960494432	4.67456213179059
GGCT	7.02552623655579	6.99984865135941	7.11200089839057	6.94545728581981	7.19877436845594	6.9696195716419	7.17956619508742	7.10799142164216	7.11836642954334	7.07289680959582	6.96544502239585	7.10764336833786	7.06951404082649	7.03835695581907	7.14283153854062	7.23735210929513	6.98938690445721	7.15143789161863	7.0496103474041	7.07744548613615	7.18958514942091	7.19369652036268	7.0457075925408	7.06715226640965	7.04601157633745	7.09074569361388	7.12544849674927	7.14070425288306	7.23309204223052	7.11834029342874	7.05659412384978	7.08444915062544	7.03995728023074	7.15654885541188	7.15257329652248	7.13124380190292	7.13348981753132	7.11571213530899	7.08345031592427	7.07336636928112	7.18013614198477	7.17260094892533	7.16471002219421	7.21172304284612
GHITM	5.12125469118497	5.1536452870627	5.14121382462485	5.16128837460139	5.13391216733971	5.14816914718101	5.12355345335093	5.20761827729351	5.21738386336206	5.11790204771974	5.12906083329425	5.10351276259607	5.12988130909127	5.1787973730011	5.15774958250984	5.09188724873212	5.11080678576211	5.08961966186914	5.12129504194323	5.15987829004725	5.04520956314423	5.04380201486279	5.10643245609084	5.17419160277163	5.18093125565682	5.09348535444232	5.17419465034494	5.17923683837413	5.13436025225348	5.17410959402926	5.19856353196627	5.0656917947921	5.15330993781307	5.1527071359671	5.14544958396924	5.06589139186163	5.08245144008919	5.08733579977446	5.15709547854486	5.18429648854481	5.13338550209657	5.09494086047454	5.13114390990026	5.21142119610011
GLA	4.9892080774336	5.02651058341973	5.0273232328125	5.02094280748447	5.19141536951374	5.01184057973781	4.94319672237753	5.04345992833904	4.98402918984762	4.91128046931914	4.79572958796571	5.09047085449616	4.87655953054185	5.04959647248892	4.99489806598714	4.93150040666262	5.00849239415251	4.94476457977287	5.00825874515784	5.1519087290141	4.99983495255754	4.99989988394218	4.86001535688061	4.9173254462157	4.90814877008517	5.02857539209189	5.00210994274681	5.01323097881316	5.04907744919266	5.01318472909447	5.05968734968544	5.10369581430494	5.00551483946352	4.96409213383105	4.95980735317689	5.11267612088773	5.03284169058805	5.02451017874062	5.11467397109921	5.06575290029326	4.9593810452163	4.96425621374565	4.90562385038987	5.10462801688941
GLB1	5.50956575639363	5.58892825644146	5.4590441600331	5.49146747420004	5.58742243545104	5.49813292583151	5.57106414161783	5.56855111290973	5.56547746918494	5.52027335582879	5.46432586739186	5.44045856981123	5.45972586378992	5.3963067355123	5.40461038527789	5.41566050183171	5.56900156513048	5.54293531919952	5.52378881406403	5.51252127702752	5.46392014145137	5.43484705390936	5.53916621110883	5.53532354982299	5.56650654060777	5.63077905747315	5.49103329674584	5.521869460796	5.52592773077322	5.51823253642424	5.54088613735662	5.44182616376953	5.62935448765529	5.60059197723927	5.49071893075164	5.49758906866345	5.61967128630083	5.49846991496384	5.5614892035448	5.60092024442233	5.54397102179809	5.49179407860889	5.45036620407187	5.41966617966312
GLS	4.3746693077902	4.45906583311031	4.355005199375	4.16532449799583	4.3132457993805	4.36040758682802	4.36473221609209	4.41893392563955	4.47799429668975	4.42073590109416	4.43382085236223	4.3734967492771	4.49562851022866	4.36834584348369	4.44668053039435	4.34965239420837	4.45890266672504	4.44868451235629	4.44062580498162	4.29709919700156	4.56697954881641	4.56053711027181	4.38726405489063	4.44479452171859	4.4989612999505	4.39346160796961	4.41754238296343	4.42062394584421	4.29779985649345	4.42726846503811	4.53833291189661	4.38183393002746	4.27942447330098	4.42197426409567	4.25675034351682	4.47794378335288	4.54215745503482	4.49006749769811	4.19112815678573	4.36618517430549	4.3776481778403	4.51684352982947	4.52215828238914	4.17382373676313
GLS2	4.87055648687156	4.91631139684058	5.04879639283617	4.81487873854841	4.80481087215075	4.93226959574606	4.96642885898759	4.95786458257165	4.94091015547494	4.96575816586365	5.00086436354419	4.9444690893376	4.94319402883957	4.90299340390841	4.97322343692176	5.03304256978224	4.9664113733133	4.97076520737188	4.94847025377881	4.82716090041518	4.92831789754614	4.91726254090509	4.96120678364956	4.9647742964207	5.04452544265088	4.9286720336357	4.88949889937184	4.90122494480898	4.88487617713729	4.93908591597295	4.89918801577404	4.8239655035233	4.84103507432235	4.92123117045879	5.05297071789478	4.87690239282857	4.95718542557663	4.82602997113236	5.01391116300583	4.89167853043578	4.74874408723549	4.93611734693152	4.88112563534162	4.93926426402538
GLUD1	4.01041072004157	3.94362214356951	3.89917498748217	3.92049891568615	3.89063563143275	3.97960166518024	3.72539802271648	3.90705124731686	4.01690970437368	3.79136954399682	3.72622064008848	3.76654450306804	3.97093790362121	3.83464803220154	3.98062197782349	3.62393344446246	3.91730967571738	3.72294815206611	3.803125097852	3.92692956659576	3.85812157609084	3.83683825827771	3.52704683889182	3.86566193453276	3.86929655666689	3.86554961544521	3.90024771870255	3.94394957552172	3.86801875977733	3.93985673898615	3.95680366522038	3.84000163805041	3.96498225361452	3.91227418662677	3.90112878371136	3.86284353324049	3.8947318083759	3.89292885337665	3.85114292197983	3.9863351780329	3.88096520059811	3.87614533508768	3.74609248704013	3.85007099370867
GLUD2	6.02971241423795	6.10455343044614	5.94721421774631	6.01219311087548	6.11358503524848	6.11209924914907	6.05969401817427	6.13617366851642	6.2049346596471	5.93923306880717	5.81388002703266	6.02458867564445	6.09684495780826	5.90227591174848	6.06338528260642	5.90974113519722	6.04626986803288	5.90593160789327	6.00033197985774	6.13407706153102	6.01511456229441	6.02726716033973	5.61106725623012	5.97456956947071	6.10026586675108	6.05490871103533	5.96777831466972	6.07389236564843	6.13523399521924	6.06748642929504	6.11038360869292	6.10217841929447	6.13058981994077	6.09284181887566	6.19890979820926	6.11016216268388	6.14003858236341	6.05087807142269	6.11174187281388	6.23995469175395	6.1725565481784	5.89393876504683	5.96588896411655	6.14446648048034
GM2A	5.6999254030666	5.75540837000097	5.68684220724311	5.69038578632763	5.80745236273328	5.72499076435013	5.64640134780079	5.75945241045471	5.70916489767574	5.76487460383818	5.73967514310249	5.75796978991082	5.58279053950293	5.74255448989524	5.58059777112849	5.79055666149588	5.74847718333783	5.65154477743486	5.79597483319505	5.86176120947111	5.65266055294019	5.67111321667228	5.67330878494435	5.67164506958688	5.56876532521093	5.76393932173918	5.73815685162118	5.759577257519	5.79495968076615	5.76475718913569	5.83723967830381	5.73816659281082	5.85873906660563	5.765975505984	5.83905681613007	5.79628022086794	5.6087857044872	5.73990336923968	5.87704268144252	5.88729146299558	5.81651953840469	5.67215093740723	5.58190051943481	5.64660303421281
GNAI2	4.86578870796583	4.87441525044602	4.89979763119381	4.90150149145882	4.8632401791537	4.87272047236701	4.87113343019507	4.78699077791917	4.77979292301098	4.73949470811309	4.92953837423743	4.84241550858844	4.78206857025307	4.83697295047511	4.75428253778786	4.86005505866343	4.90991458891291	4.70868745012782	4.75403217023273	4.81565224458063	4.79405030154807	4.78422779926305	4.87405875891146	4.82822970211785	4.92244973752633	4.88674871106163	4.8846198982059	4.83204219042264	4.83072038067421	4.83565288847353	4.78027784494209	4.80668003044894	4.76816632468516	4.81926667066791	4.85715068638276	4.87369135254442	4.84377873530075	4.87130712049481	4.83008332758558	4.83991858369243	4.78422488538587	4.71173149808231	4.73712059056929	4.66765502468718
GNAI3	4.67229685187031	4.72540674093634	4.71571162547188	4.63813200076222	4.6801726243042	4.75375861786649	4.67633755072261	4.72507234279774	4.72838864283622	4.6675047951464	4.67529422006455	4.57415355100173	4.7072348828393	4.67193432859346	4.74671497561636	4.75384457593348	4.75642621176579	4.65248472233608	4.70683712250036	4.66390139807742	4.63957792739355	4.66243075546593	4.59600500346997	4.64059202037457	4.58624243156131	4.67539750685276	4.70323045336524	4.70849548015068	4.61632124327842	4.71274765828406	4.6051292978311	4.52167239161891	4.64671124258905	4.6330787849244	4.67621216459979	4.63766151220616	4.65540652648727	4.71863651354382	4.65916481973895	4.66243700197854	4.69586728511596	4.69793019174587	4.66793958443516	4.74067577884187
GNPTAB	4.41407898193397	4.42169741426327	4.40871252865338	4.36080732266351	4.4835096492854	4.2652574379096	4.34044363517157	4.52632685742308	4.54630879204443	4.44305909730464	4.34405921070099	4.52068170034184	4.30812830716429	4.5131903145172	4.32151655577763	4.3814570996407	4.45579854765597	4.54268807133601	4.44021219304858	4.48650026440929	4.52093306365238	4.43730699836955	4.46026843440176	4.44120592138194	4.3647879977306	4.43656411434972	4.49873749776695	4.5206786323617	4.5567313896062	4.51055216953354	4.53733576807473	4.59684700946801	4.5907995372329	4.45754801007457	4.25125710762283	4.54949727265468	4.42615146744625	4.522689145147	4.45904557858747	4.51181039343942	4.52709385621259	4.46780277645157	4.59697279512004	4.47134203708305
GNPTG	5.10122562833348	5.07673817186573	5.12305293816132	5.08821781810177	5.09173043759325	5.04091211664323	5.11905662373274	5.20533359370019	5.24858879154911	5.18897541520588	5.12140929476513	5.14538639073922	5.07636032959066	5.16318834084047	5.11147591677362	5.10799708684547	5.0644868597504	5.15549305771847	5.18255663671508	5.1808210886995	5.10081308436331	5.06609896664313	5.18645949294973	5.18609951962861	5.11020786952133	5.23075285052971	5.15904400620171	5.14584195705082	5.17970230428388	5.15019683280104	5.15134177664167	5.08401212468346	5.13259316534418	5.03740838081652	5.09963928210215	5.09176299059123	5.15371619589432	5.10537356712943	5.13133029756665	5.19797377101581	5.15620179255451	5.15841246833629	5.10645436537879	5.07461872251173
GNS	5.29422784063066	5.23739564880003	5.26430447427592	5.14950154011049	5.13991894534622	5.11754993960774	5.28502850111092	5.23380639521747	5.22399160541995	5.19149538383199	5.1977595131149	5.09420165050111	5.15859028607608	5.22685540628695	5.11978711510568	5.17420889522772	5.24325912848378	5.18983437202633	5.20469538360344	5.18108865421633	5.17330372721836	5.11687498465678	5.38958785544457	5.36136276503239	5.3364939521074	5.24880448115132	5.21961049888373	5.23441767843411	5.1557066838608	5.24065398397263	5.25751169866418	5.20048356946139	5.20136795361823	5.18988500758025	5.0713233551739	5.26912989060807	5.29056069695373	5.17282710433388	5.22333036839103	5.22970221427999	5.16344409366194	5.19439378061529	5.20392072473374	5.19336928543227
GOLGA2	4.11509998314088	4.09446747152254	4.16290011233823	4.06586527332	4.04969065729883	4.17012175473719	4.12436726022491	4.1504917583731	4.06029301813623	4.08034487375699	4.091832420791	4.19016105158563	4.10084502698809	4.20038124921119	4.26275749735061	4.23268579789778	4.18137035981305	4.16647587118419	4.12529328316808	4.01926682065986	4.17210416006029	4.12737925376349	4.25070741919228	4.20780463555453	4.21023887454307	4.11743850058324	4.14147570020992	4.08720746644964	4.1186228457293	4.10067779691774	4.04708694561408	4.14274287855891	4.12342492614095	4.1022472891946	4.12980920612232	4.13081851142688	4.19253756915206	4.11467252483538	4.09597509142859	4.00880948032515	4.03946957136578	4.00921801612468	4.07764548437208	4.01476086737081
GOT1	6.23052801635003	6.31928971205679	6.33387967811598	5.88504764196857	6.35415265079407	6.23992701292191	6.20267429303654	6.42549739915303	6.36919906807895	6.14970561736089	6.06744911909632	6.15086933729638	6.21942292872781	6.19877292789682	6.2596687109422	6.12995938166264	6.12209303163856	6.18703721739223	6.21157385469339	6.26662057070913	6.08031892174598	6.12457344542074	6.28678381680545	6.29515783606471	6.31188729344375	6.21874110023223	6.25333625855194	6.25286621444147	6.24622921804103	6.25502653156987	6.1870284669088	6.25807061103863	6.23294253102642	6.2419326946301	6.27635732618215	6.17307816594418	6.16949023474464	6.12780161499947	6.23495508857665	6.29959289617102	6.23582358489539	6.11373413855402	6.19687024806769	6.32683201102606
GPER1	5.63570845461755	5.55901492406084	5.60544932220064	5.73860327054474	5.54470940510298	5.61427607404707	5.62923627665441	5.5395102364314	5.52587123350307	5.53096030526314	5.61055363662653	5.53206183048653	5.57448873483095	5.58476679359364	5.64190616349907	5.55868856427566	5.57358286369589	5.69950912443532	5.57078406767957	5.48016652290436	5.70911847802982	5.72567777788044	5.8648289995685	5.74077398983539	5.82042906519295	5.53747855304919	5.52997377553319	5.54494461142221	5.48173597384139	5.52705892001192	5.50836280915096	5.46018669161544	5.63775810346335	5.53086382927487	5.49952095873372	5.5564391511794	5.55202666179662	5.50491428816104	5.53434383634918	5.59228844752751	5.59083107805826	5.55843528053245	5.51377322341409	5.57091722060843
GPR137	5.21633971930064	5.28589555822024	5.45430437454397	5.24290907327703	5.24528932102312	5.46061071674906	5.45100038414546	5.41397368986018	5.32555676176944	5.4317542243291	5.45222299951656	5.46768684104084	5.28422166648499	5.42306836731009	5.39856519443113	5.31486793226515	5.38906297589267	5.51371898891545	5.41242577905893	5.26175206017058	5.36049399983509	5.39283598452475	5.36265808215037	5.35998174887754	5.34516235592775	5.44645126803052	5.45612121865996	5.41591566972772	5.34842989945531	5.43187049881401	5.30839402482964	5.23715663676344	5.28380483340296	5.24498120009073	5.3284764209739	5.36905546396267	5.34474291634199	5.32914190253474	5.33071609497666	5.35831191203123	5.33300916673701	5.3025505664052	5.2322655736615	5.25045757605758
GPR137B	6.38084893313411	6.52792695889398	6.49890384920933	6.32061400286768	6.56249460858792	6.42738608823828	6.36502337004022	6.70478781252219	6.70845125850363	6.41009777568797	6.19983009460839	6.45076771056658	6.38215445192247	6.71114800894	6.38439515969652	6.31588012420629	6.3750886939069	6.47970492014434	6.62051668377821	6.59246547220378	6.36777693748471	6.30410233952693	6.52341835518028	6.58022897923245	6.52046205400904	6.61776487876825	6.65831713645641	6.66787349176134	6.63285307373199	6.66815936208785	6.58391094720471	6.58982037084355	6.62212468717784	6.67454707832198	6.36734548059598	6.50728947920581	6.48608687959238	6.52628179517585	6.54547289675136	6.60732993184994	6.57614546468605	6.52506764330777	6.3154753992296	6.57176562880031
GPSM1	5.40387421162924	5.26787561151041	5.21663142597314	5.13860179960961	5.34791306511976	5.17158210960645	5.40440304297063	5.18501583677285	5.18876170753997	5.19922680129746	5.17925220297515	5.2909231525003	5.20843531194107	5.23287553281155	5.05965209017232	5.19202583483849	5.21763510579803	5.3116022021672	5.19588691388306	5.3076723427946	5.46375456887813	5.43398986897471	5.47155331482714	5.40524759781659	5.49065736001472	5.1809985332224	5.22206140555844	5.22647348209515	5.33391625960122	5.23841119744976	5.24221087611735	5.34475054054802	5.20500751830927	5.37725377638878	5.27674836624935	5.35808373892407	5.35369841034997	5.22822098051517	4.99296410743394	5.22446747504321	5.34988187022803	5.24157224097684	5.3705381471175	5.27039053255668
GPX1	7.43601940366667	7.36763514772799	7.42232979412387	7.36043323375565	7.39967549190173	7.4209453603052	7.38594705090642	7.40526078187933	7.35565750209692	7.39390531404849	7.37216855067167	7.34190010211099	7.37332263485721	7.42049872842539	7.35021949109018	7.26383582622506	7.44248123263975	7.35418082761228	7.29302117125834	7.41102682660807	7.36230096317833	7.3337120062825	7.35155837494759	7.3741206132044	7.45000371883284	7.4552616632634	7.34544469697688	7.36833202592386	7.42706761435565	7.35753228169316	7.38057156976129	7.38543697942615	7.41556403862921	7.44658168554706	7.3952929858343	7.43640709396858	7.31185363641038	7.40370648389192	7.42480752233392	7.46631790290919	7.37952264532022	7.29788633141518	7.2908726392186	7.16963801338696
GPX4	7.01124595374391	7.04332703857255	7.01228301250808	7.01944868086372	7.08186826908137	6.99988903861578	6.93051004982308	7.06175483923595	7.00771400327122	6.980147342186	7.04860411780011	7.03863776950043	6.96837480690415	6.996952640577	7.00614700948343	6.9405077957054	6.98992399432305	6.95937339217803	6.90036056683543	7.03086383589017	6.97971645908474	6.97734210487663	6.89762974099037	6.93219728505309	6.90974876753739	7.01045554026263	6.99027255137819	6.98692689916863	7.00801156897195	6.98988656955561	6.90998383532871	7.03900568269884	6.95303215380792	7.07240637570215	7.02578726894493	7.00092738761526	6.96487173034469	6.99021964914515	6.97880294776229	7.04605950762878	7.00731704606343	6.84778366392684	6.97850440125588	6.82673418845113
GRINA	6.14764162873143	6.18835193474887	6.25398102752286	6.18496852929548	6.28370866912012	6.33837238468805	6.2024830036747	6.29960373964265	6.16885676685761	6.36498191980143	6.26992636623964	6.37146770329644	6.18220687926865	6.29844417844828	6.19694584636373	6.20474190097892	6.23870153348626	6.26342098413847	6.3593489059628	6.22479695861909	6.3939250126834	6.34480273419547	6.38780587692731	6.22935506404257	6.29004076365901	6.33429535994251	6.3059486782065	6.26661675143838	6.22763245857259	6.25897436574237	6.12584291632515	6.20949392092705	6.26044776109256	6.20026617603986	6.21072458065091	6.26541997868812	6.23792971198354	6.29362069912348	6.20920764934914	6.26225631317405	6.22955847453321	6.14325731684348	6.11106605470775	6.21369576540581
GSDMB	4.73479149763307	4.65598514577993	4.57980651110078	4.59939661080995	4.62455485046551	4.57170368854274	4.62302880953947	4.57121001046746	4.54110931848768	4.54447551484508	4.71602820307938	4.54026320634336	4.65078453397807	4.54171740402735	4.63682244046775	4.58691648314883	4.62817657874609	4.59712692683667	4.54529604918645	4.68942008344394	4.62782894279682	4.5632180705535	4.61948481046794	4.65310503479232	4.68439478577304	4.54650140027301	4.5575404540636	4.61003649012018	4.89122945898221	4.58063395248481	4.61468981860296	4.72612461102468	4.73908225082559	4.62510384854146	4.7226421696687	4.53118836159302	4.62976853860286	4.61807069540605	4.71859862539773	4.78249485243823	4.69343300031829	4.54384312069903	4.62143125530003	4.71035727719574
GSDMC	5.77280572078487	5.72631164220409	5.80561176759352	5.80489977485626	5.79823451966255	5.77354017931848	5.82948531579431	5.83291678088552	5.8284450667432	5.80582330464774	5.80399300157697	5.84566410179217	5.83449843306153	5.82912352701396	5.82746634566823	6.23236263629306	5.7880736994549	5.91899436378867	5.79259108233813	5.77261642036378	5.83752008286873	5.85300074004303	5.80141347156056	5.80906650165468	5.82531648511114	5.8392288409359	5.79572122239912	5.80774524775249	5.76482355166147	5.83809436501397	5.81814730369525	5.77667137265701	5.71581189236257	5.79091785689006	6.01997478363046	5.82609991500784	5.83004529338789	5.85579352672533	5.77120505835153	5.67017544776196	5.80266713105253	5.82214600508475	5.83756532774659	5.82080850433209
GSDMD	5.04515127807635	5.07967484199401	5.11635393650159	5.21357779123558	5.10456131534485	5.0534763671189	5.0772111377524	4.9281186277263	4.89122322105072	5.03339595906393	5.18244589519394	5.10128333011071	4.98623890333848	4.9699763192471	5.05956284122268	5.01982166001683	5.09490738662395	5.07673816663885	5.08444486184517	5.09589224684759	5.18282562087336	5.13128295864179	5.16445394853331	5.06318331161546	5.08564014350572	5.08897194807749	4.98286644627407	5.03317372825476	5.14765408698332	5.03717655593681	5.04839729069585	5.10005378483258	5.1845932934889	5.10605716467834	5.13531254185149	5.07059665397516	5.07692706234849	5.05526748610156	5.09555398620994	5.12988248303175	5.10552865148345	4.98335859536397	5.05850309854172	4.99329851005134
GSDME	4.51962795567052	4.51911214539671	4.09378273587226	4.30357813478659	4.67950697565105	4.572986879441	4.53909642517988	4.54836213158618	4.52661469886816	4.60522723417049	4.42089962278679	4.38651738642659	4.54324280512041	4.64584016304947	4.10220989281163	4.46893626143302	4.41154833762939	4.44233970532566	4.5476958851944	4.59178747297537	4.52374533640222	4.60770579423253	4.39254088813904	4.48196387557315	4.44850513701086	4.57186057054632	4.46256914949381	4.47152644875345	4.18350669674521	4.50049214716881	4.31636298797559	4.35682900685432	4.32293158141571	4.64898973335858	4.19767379122572	4.39449878774394	4.33836895693661	4.38153983524403	4.5358349570392	4.51365593023708	4.26118727317436	4.4553492169195	3.98831481493384	4.66801506344798
GSK3A	4.8653294637941	4.84632001565426	5.00581213607522	4.98118478779258	4.94135561672468	4.9990523828038	4.94626734693452	5.03430021902013	4.97108145962929	5.02487908795477	4.9807900216524	4.98671870728133	4.94524239786116	5.01093236364416	5.07709156133348	4.91549263755121	4.96326746234616	4.94892466333481	5.0129239249347	4.87940380074717	5.00833089623667	5.01478659611073	4.9929694154087	4.96495748265813	5.01146715408034	4.99866577051237	4.99301748114919	4.9093199390213	4.90468554001145	4.93651937401255	4.9531092629212	4.89076406984394	4.90337122696046	4.8974673479195	4.92401719893268	5.01315550425808	5.03094989902536	4.97708090572889	4.89572017767167	4.92348417846325	4.89236791545554	4.89925265497	4.94522366679335	4.93358734692273
GSK3B	3.6236595697471	3.69105620738903	3.43015698702103	3.42735193519992	3.57411570034745	3.45307186403811	3.65627336064324	3.67119425029797	3.69246621849722	3.42270101821783	3.45775470312642	3.5772576459009	3.37072736181162	3.60023759680566	3.63473922179331	3.4383901492068	3.50708123268837	3.57590316648363	3.52758247145927	3.5779465348268	3.59607703293711	3.61721234752021	3.50782640541337	3.59780998117682	3.59191551877464	3.54523847119727	3.603697296378	3.62171298726656	3.66692887797171	3.62497956348362	3.58078112385277	3.58734366612974	3.61500270554244	3.58561081510948	3.58866813767029	3.5959893480642	3.56874594760048	3.54466126082132	3.61118442825683	3.66481355472119	3.66183860571103	3.62303630053058	3.61528257992478	3.47536835214758
GSKIP	5.38275542281429	5.49078029475267	5.30886493001728	5.43317237745077	5.42470370903652	5.37782686171326	5.42686031567048	5.47025020459412	5.46896283554651	5.25272795911732	5.40607389904163	5.32418575606049	5.41086207810198	5.39783011918898	5.41950121677801	5.52466308396377	5.41992114066793	5.28900981769234	5.43766311237542	5.34945152328478	5.24566257462419	5.31489288419445	5.37613233146059	5.34888281342369	5.43077323620985	5.50899348589381	5.39086089533364	5.43875400588504	5.31562609789033	5.43348908635981	5.46018298983808	5.3845059139318	5.34402935672	5.32720251467697	5.44960667847164	5.42048227998316	5.38782857458214	5.39096413562702	5.43514168707543	5.40929465742074	5.35610696367376	5.39422140736953	5.35963707976158	5.3921435185158
GSS	4.92948033512706	4.95029184248346	4.99977551459807	4.93182353526182	5.05547950161078	5.03595541760135	5.12528233145494	5.07657002466443	5.00423655734916	4.97155857429784	4.98418913479314	5.06907411481971	4.97364160479405	5.0586025945098	5.0194168532559	4.98907909295813	5.01720404126354	5.07990189273712	5.03010446765273	4.96137795275004	4.99601723954473	5.0009549155322	5.03091838572958	4.99627488758368	4.99227760287003	4.98275256251823	5.03917504031106	5.00240149088047	4.96171120791155	5.01045918222306	4.9221603648809	4.94636859241572	4.94675394355003	5.05066629170161	4.95564498523649	5.12644827031681	5.02437114056887	5.00245308453474	4.96927463691228	4.98426207505467	5.02946107180178	4.89942640244623	4.93967453898362	4.838887733257
GSTP1	6.89731038364683	6.97540189413932	6.94566480617529	6.88618391830033	6.98806005479203	6.96919283230723	6.89829085060322	7.18756165637859	7.17043705665244	6.94511869804418	6.9148088769053	6.83593313732761	6.9816254034955	7.13339893019823	6.65639182793429	6.9862824239925	6.91766234500611	6.87990184291855	7.1457082982221	7.10682508821687	6.97896070893343	7.02946692183306	6.86667028752006	7.02973107945017	6.94573196793144	7.09969306367414	7.10833605327724	7.10641640390455	6.95621952677522	7.10085254490316	7.03931482051115	6.85723255244034	6.97076428399889	6.9466233843116	6.97281600825939	7.03583150812623	6.92833952300404	6.85867472646784	7.00417258384452	6.95152335442035	7.11319992407381	6.97652009375815	6.95884895767339	6.96478071659481
GUSB	5.78294248056832	5.76221464981093	5.83707111979862	5.73977517645387	5.87079208283184	5.70039796668774	5.89988605466733	5.81206661985166	5.81804147029867	5.85033380000602	5.67135639251467	5.7127015340204	5.66336957130975	5.81035945910912	5.70348564581329	5.69263580475277	5.70680869575714	5.7768807624012	5.70597870307382	5.86054377713113	5.87204677526859	5.86155380706996	5.91212902469936	5.87784407222739	5.85026687688773	5.81888084878686	5.77526353423249	5.80486179177715	5.94018636258191	5.80017201146315	5.73542262482539	5.69313745013273	5.80577090168191	5.97826741402797	5.77116519917002	5.75579082987857	5.8062641864953	5.8350114428841	5.84752154533397	5.87087461891848	5.85113626453594	5.87372187604879	5.79774215487719	5.98559385785412
GZMB	6.70554035980144	7.15115057296954	7.10882429841353	7.16850821899399	6.94536113918001	6.91198471409738	6.30177979910931	6.54800953926265	6.69076930534498	6.85030197442547	7.20902522371769	6.87506372054614	6.66175518522242	6.38588991284007	6.31520118414168	6.94260838581969	6.83848131364418	6.42594306753853	6.98962538311891	7.09661236231289	6.36565373100948	6.43081816133214	6.34107886378665	6.76993169155909	6.48641086641869	6.8074227844783	7.01422855932941	7.04872741614341	6.77262547797807	7.05011081129524	7.28978506026777	6.95403417161959	6.88168307245365	6.75822068068731	6.82389232075882	6.44079181879082	6.58543510497786	6.89287927344253	6.92487717887954	7.01668425498281	6.4017032140817	6.82950654929039	6.84300748982721	6.56322244873776
HAX1	5.96299781215888	6.05343060146483	6.03486988711389	6.02279779289945	6.12094662160756	5.96738779329137	5.97934212681667	6.1655927385701	6.13507372054769	6.04391096026638	6.03260955767599	6.04352049261881	6.08531808758167	6.10338639106342	6.13515880019218	5.95527229987738	5.9646294866644	5.995741947833	5.99773669669627	6.09995297277317	6.07140995761378	6.05254652754263	5.96732763878075	6.01926391690092	5.99352496481421	6.0816977299651	6.07274791575554	6.09002190605749	6.10970493436081	6.08212927541104	6.0268445530856	6.10200968873656	6.12422846496225	6.13465670839635	5.99785092872012	6.10375239788644	6.03242522760006	6.13884927985103	6.06723552071981	6.06912839185818	6.11957423575069	6.03857158451534	5.95646205821528	6.08285970223271
HDAC1	5.76836130050198	5.74255840856215	5.71709578033366	5.7909670666679	5.79238740046518	5.7913899301232	5.70991561199215	5.59257984454332	5.6287241725555	5.75999155400587	5.82883872735639	5.60198098276907	5.75827075038002	5.60076019217902	5.71641404434717	5.69133179100705	5.74261044590048	5.63222632717756	5.65770854559196	5.72004779638465	5.71818961412237	5.71158790326228	5.61349751506461	5.68975916978468	5.6158267374994	5.75783990335268	5.69318036827973	5.72440550719081	5.75799563406834	5.72272274224681	5.8053730950276	5.71004950526189	5.70366882962058	5.73955860707563	5.72208060048995	5.71795102402431	5.75776110112532	5.61247357793389	5.78058782894883	5.77930790206525	5.717068718726	5.84255428093747	5.71262993462148	5.7070543741482
HDAC6	3.68905950616673	3.62283330769366	3.76525799072916	3.75975046642336	3.77030153741909	3.7573731745904	3.62363780019318	3.78358575102508	3.736091654359	3.74059065994771	3.77515974514162	3.80851933891438	3.7276858838324	3.77851239893432	3.83521365719353	3.76293679522589	3.77444021162737	3.71151298020818	3.73063342903387	3.71423169740062	3.76578307122384	3.76842963425037	3.76284700022705	3.73890537554911	3.74631846907431	3.7770001615	3.76051165407579	3.71119975089125	3.67330754558009	3.71759884963322	3.72342790243369	3.71605223290074	3.87275101221331	3.76887680548874	3.69302503055084	3.80114905412662	3.79633210254533	3.79168756443037	3.81909101078879	3.76541411238558	3.74759917248375	3.65732719613863	3.69699106830635	3.69868885316839
HERC1	3.56850335488257	3.49354669365193	3.46797468118065	3.48621986065484	3.50200283073428	3.33400991857714	3.36983346011214	3.50792398730276	3.54848576034456	3.55798140098437	3.62120391639448	3.29389896079007	3.46265576464335	3.40787837803601	3.42039757227636	3.44046057878942	3.54598519085287	3.45021660469652	3.51983359623637	3.54594767953344	3.56753718006561	3.53574410172191	3.43305901785532	3.41935574736675	3.37142755817149	3.57585149054107	3.4904561869431	3.51675404524715	3.60244052592233	3.49901407534353	3.63392314141085	3.55239560214983	3.59698013619691	3.56228893449067	3.49606863749077	3.49093960514242	3.53604760650673	3.50427387533319	3.55528199637947	3.58971667997282	3.53592428483059	3.56623765924047	3.50427530137247	3.58549858526427
HERPUD1	5.45692920061299	5.49643906713182	5.49156919499414	5.54562223343098	5.38765141882854	5.43200618210264	5.48043904424967	5.45153257300716	5.4680744193529	5.51067326846577	5.54030405562289	5.44418417247113	5.45431907628005	5.40785081793451	5.31464170581568	5.46938110998503	5.48687943211805	5.4399611999957	5.47286197897557	5.44513216005633	5.40671299316711	5.36103757805934	5.53472340759855	5.49229279999937	5.50319601725573	5.39089343941479	5.4495284986052	5.44692259586034	5.2855275279898	5.43992768504309	5.44107238520112	5.48704810542236	5.42891282822792	5.46615535359021	5.41842757516529	5.38577037656537	5.41456203293982	5.45290627662309	5.46660009582643	5.47603474638707	5.38999530300921	5.44611626974267	5.40259509836938	5.44798181570656
HEXA	3.92490133218228	3.93103042974215	3.8053256142781	3.8163675880372	3.93312838362557	3.83560773430037	3.88088694920544	3.91319969388442	3.89575417643727	3.91330224819541	3.79122961846072	3.87779979708784	3.73378581274749	4.07527533991583	3.79784493572374	3.79912108567708	3.85867780679574	3.99072797853837	3.93842968425678	3.96209315305806	3.92041335486467	3.91151365614729	3.85161849657183	3.86397672253678	3.86417902941496	3.96293164468003	3.9270940357406	3.93655843933303	3.91037185601798	3.91769433860051	3.85770712318082	3.91451575670878	3.86941353933426	3.99052766972359	3.76333671776034	3.9370835190949	3.94966040945533	3.88826963164091	3.92217414830374	3.97662304689009	3.98895398998728	3.7917847734462	3.87984134021998	3.84099127915116
HEXB	5.55941415735152	5.58983152469285	5.4848316103762	5.47785504962168	5.62218907660267	5.49312647422488	5.65624823983877	5.53488204043895	5.55597445173945	5.56211987573814	5.42900024803708	5.52192131890568	5.56543248544224	5.58039680258143	5.40139144179072	5.52390234952752	5.52460937956819	5.57899755054771	5.5616633098709	5.58732065864513	5.54794814320519	5.48889108516039	5.57415641611634	5.5716993520522	5.55747112152869	5.56737542553349	5.55325846870639	5.57451472739842	5.50757529356041	5.56620883582418	5.56022550024315	5.60498680250987	5.54375628451438	5.64339888125854	5.51429595748233	5.56496177725677	5.5691064540008	5.56325437616772	5.63098432730155	5.61475394509502	5.59157239236706	5.5835908862572	5.50407537397011	5.59376013216273
HGF	3.96424182167548	4.08338558883948	3.81636696205785	4.02698346613864	3.83800656402805	3.73260938445532	3.80825763562932	3.77694373373994	3.78729883165406	3.7355132652141	3.74307894333066	3.76259058966174	3.7715885515582	3.79633718192611	3.72417773776556	3.8646286515295	3.81781107779588	3.79757405528754	3.72274325687342	3.93948080406452	3.77296905797988	3.76878830405637	3.79055580633513	3.8070699215489	3.79948369468278	3.84414663671112	3.75402839385492	3.77211696772649	3.86089237230759	3.75766071312391	3.71579566640738	3.91389441075562	3.85937917081248	3.88702339154932	3.93407199341312	3.91168098827472	3.81269316589904	3.75483821047154	4.05034119079034	4.05733663532564	3.91803729542484	3.7433192624242	3.85899460590168	3.71697938459811
HGS	4.27398335853561	4.24257013132398	4.21286369334598	3.88764789589537	4.25895993297647	4.34069342611243	4.23474628903845	4.31244444725666	4.15775171688148	4.1978022283191	4.20053495899903	4.20569225419912	4.23771563926586	4.18323314628291	4.25392808457474	4.20956643554837	4.22577063796946	4.20114262548093	4.32563428053435	4.199303615383	4.14397677365442	4.1279301938535	4.14939032340674	4.18370094431044	4.11298391257461	4.34718184879635	4.33183089526336	4.2799155527346	4.22600430542872	4.28502518783655	4.1242897983857	4.16396698282481	4.2023129667952	4.19175230235827	4.20018458074462	4.20053057740393	4.16536292017505	4.19836898705208	4.15970480310461	4.28639068940148	4.18220562882237	4.13628847232133	4.13211707490988	4.24754370023996
HGSNAT	4.32493439399892	4.31083696208614	4.46056819974135	4.35356647350342	4.43114447865382	4.34460434334216	4.42807971402349	4.51697978452174	4.50094573878298	4.40993478327943	4.43416253493421	4.42660097651954	4.43949218622852	4.53614983843577	4.37912644506825	4.47654914852113	4.51601974053478	4.27859707412844	4.45311266962882	4.35731024443731	4.60850777097148	4.56253601244892	4.35268838098247	4.40192468777377	4.31457823485095	4.40433727732093	4.4893899101667	4.45650056517502	4.33295621222077	4.45502082922435	4.39630182794074	4.32375367408202	4.31412361287304	4.42499063381091	4.48717033002073	4.45309543387622	4.39785723836702	4.41468276639987	4.37613773274864	4.49002283754325	4.50620619234518	4.52016686309469	4.29014618291916	4.4223584166252
HIC1	4.2235961892294	4.13738908637345	4.39111235315788	4.20053992010289	4.05346781876305	4.07247695012228	3.97023027840087	3.91771229868425	3.99517815827849	3.82827178503533	4.31835978618363	3.92234888192059	4.25677907306465	4.00908992475631	3.83965498454682	4.29919118324425	4.17246026116885	3.75452207713266	3.88924404221087	4.12362530247024	4.08085535133128	4.13338290070727	4.02001470126825	4.05734721565608	4.08328541745584	4.01652519091571	3.98937699985696	3.92551387339286	4.1456538717053	4.04475674364816	3.94487536870484	4.06468741277006	3.99454242823164	4.01864061531363	4.35833140399918	4.22862983706356	4.25291766653405	4.14675473272476	4.2671681912289	4.29396505139518	4.15872982018559	3.94023259844906	4.10307408310766	3.88394999632098
HIF1A	5.57699789036061	5.62626991507742	5.56216948566207	5.49925364165051	5.4764272632365	5.63457203242857	5.64352531934481	5.49250603097188	5.5015185871775	5.46241699112171	5.56548975111984	5.35030942103049	5.55800320337458	5.56724774238509	5.47939718697936	5.60418512488187	5.58485170663674	5.52131573784699	5.55138287389509	5.47880456198404	5.49892334002552	5.52140791908229	5.59195250681965	5.54460162244064	5.61765931917124	5.59134445584916	5.51962853937914	5.53852763972422	5.38123174914527	5.52641184464367	5.55841058903981	5.43537953011662	5.4724711877245	5.4403433145196	5.56234740556161	5.58825437149973	5.57275201273295	5.52247583162566	5.57429390732652	5.52854953218159	5.49153265867378	5.5603350367898	5.44468946288944	5.56738776434701
HINT1	5.14169240199375	5.17462996761562	5.13951389125543	5.13890739518496	5.17504965464556	5.08851921965671	5.11497630764224	5.17248578996378	5.1826425043778	5.13182899073001	5.16499951498017	5.16839288830823	5.14698767934048	5.11525743090013	5.05586752067943	5.10062772782499	5.10654230276271	5.10369633370383	5.13068985729177	5.1604475430108	5.09733018574814	5.14296205931672	5.10215798283638	5.11655228161184	5.07680779911326	5.18456986578656	5.12688372159311	5.13543513088242	5.1572168168593	5.13341711977429	5.17014582958955	5.15684254520242	5.11210234567404	5.20382899806286	5.1159229562495	5.11830396710214	5.12077834034534	5.10941760423662	5.14631711596873	5.12808411467729	5.1888271972534	5.17788290057098	5.19139933274124	5.1390744604454
HIP1	4.25370354511632	4.13162133571041	4.3069437394593	3.83349165554901	4.29847447932591	3.95186552682301	4.36702682651981	4.29478666350659	4.30988816542723	4.22024040652894	4.17875779808542	4.22080642106899	4.21996431674011	4.30822428794951	4.35679782982751	4.18768922057992	4.18520626065221	4.28602684913238	4.15131763791904	4.25406523423366	4.28022444012416	4.25949856346382	4.35189735891908	4.37135571999201	4.30145369795361	4.32480722476144	4.27750252040762	4.30241872997476	4.32677929365911	4.30556494433131	4.20721844090149	4.24138615046015	4.3361079986748	4.38160519669717	4.21755685763337	4.25534662867343	4.3703467483053	4.24153304584692	4.13194147673145	4.26455452835901	4.16586345893022	4.35557752163385	4.17661497998	4.10563393438295
HIP1R	4.55879972032718	4.62978281739306	4.66333966672997	4.70175400781387	4.52629930649142	4.63414513695071	4.51646783979807	4.63959005380833	4.58720024310236	4.63915353631771	4.74469390681698	4.61190149663806	4.64610505786768	4.62723289883587	4.74029701438709	4.72202235977783	4.57150941778082	4.72202200868692	4.66639533056325	4.56883684093243	4.61025375038891	4.61418444831802	4.6206664842063	4.56275602632903	4.57340547822715	4.74998114320658	4.60518501450892	4.62020855810771	4.60986736530411	4.62765850202225	4.52128075298053	4.56533731160186	4.57971553372365	4.6475688000274	4.65264535126786	4.62673647713516	4.5103414642612	4.60896050606368	4.54495074846373	4.57434903392978	4.70608952358581	4.56557709312222	4.62178747769412	4.65885997192235
HIPK1	4.48122878781275	4.5115173339309	4.5166717255851	4.40010503889682	4.37044418160874	4.46269022557158	4.45708036291981	4.49432918377658	4.50627951568326	4.46798680699993	4.5157032957636	4.31829145264899	4.44928319772847	4.45657557049294	4.48980214277251	4.50981608570723	4.51757129213867	4.47725335001055	4.45320295961081	4.35564851775478	4.46479109517577	4.45876852508599	4.35765268002941	4.40325177089498	4.45049183791704	4.4711089093481	4.47352197263933	4.47096717961461	4.37495314244313	4.47372504539562	4.43868998048117	4.4155873236618	4.40613588800718	4.44864793594568	4.35555637788697	4.44192245997022	4.5118484434236	4.53373127667116	4.37732369941428	4.39455422074002	4.359136339968	4.51812210869406	4.46290903767775	4.55309489345228
HIPK2	3.82424239700964	3.91274902608522	3.7855241110595	3.51134148493062	3.60221661297445	3.69408317706254	3.87371859149256	3.82135987109641	3.78669310116271	3.85760232870303	3.65194115059496	3.88919583821474	3.67646154713805	3.86423600779127	4.01315258931459	3.60284997498763	3.81587128678635	3.88676074807498	3.73032029713295	3.72775048118832	3.75772714752363	3.83439598606873	3.69921617106886	3.77024467627884	3.7880713313136	3.93927364783246	3.74742572097309	3.75412424144829	3.57840088909904	3.76106900837126	3.71330779578442	3.77600703274647	3.93342812701623	3.65964675631719	3.61164769291238	3.69975652651164	3.71391725108988	3.67642163762319	3.82174387391609	3.67198876620645	3.72536830941452	3.82292146039108	3.64114501615495	3.76218307751078
HMGB1	5.09451197540827	5.09219969803354	5.07372998331284	5.06177355330119	5.10765676448151	5.08231735865086	5.16732371614818	5.08349792427333	5.07351441864681	5.10069479401373	5.1163294343944	5.1069607839353	5.0892051792219	5.09118884099275	5.10999353885845	5.09956798615015	5.12180310904113	5.10694529717038	5.10559177946566	5.08217184999032	5.10320169855288	5.13609998905877	5.10532918711085	5.11176195045012	5.11295440269835	5.12115400594108	5.09536301487432	5.1002701589154	5.09481598929029	5.09865128584735	5.11046401429426	5.04699164114842	5.07736940736808	5.09812274134152	5.0696693724726	5.10050043738769	5.09762142671485	5.03332357795496	5.08823087203019	5.08483673151211	5.1265917075399	5.13707916618739	5.13142981969121	5.11247340933448
HMGB2	6.51173496492138	6.50281900476503	6.4272108675419	6.59587859807098	6.43158312733541	6.50960305259103	6.48611964957802	6.30448287436456	6.34062427883737	6.36217159061001	6.57193582001172	6.41154354504933	6.53413615818935	6.11556544697818	6.5400785455583	6.49766719513146	6.53916691347407	6.28974100895591	6.49280279192756	6.46363392506874	6.52236530070545	6.64042627573588	6.53259809777677	6.51346168250413	6.50741089064651	6.32282081687591	6.42159717857324	6.4534350237918	6.3627957343258	6.45656204422177	6.55583981381091	6.48159022673597	6.41453224784164	6.52444964294457	6.38625945280274	6.51057751932031	6.61715704298683	6.50135045308923	6.50057044012098	6.40771399947595	6.55362741988479	6.63664067769137	6.5793178833873	6.47669125857935
HMGCR	4.13487751155429	4.16355652672189	4.06208704556108	3.86475786452073	4.24436630761655	4.01526147505512	4.31415171711853	4.11549060211215	4.27492178613313	4.12937244476789	3.96200339111319	4.07038725298447	4.35566500624324	4.02391730037501	4.15092034351658	4.32318969091636	4.10298982354394	4.1967966700877	4.13637131291168	4.16010763686648	4.13776342403668	4.10762002803937	4.19246186589549	4.20441189174709	4.25812758755987	4.12571805901566	4.10775206338956	4.17276213798281	4.15038797734093	4.18138559467949	4.14365664797728	4.29676454898056	4.17178135916553	4.22429190017806	4.43717883421249	4.06930214778587	4.18401274738068	4.10911066223882	4.19038315358791	4.11708238205692	4.36651081810109	4.21594013364394	4.15830922720546	4.2414947042821
HMOX1	6.43816236025308	6.33633048011824	6.54650584780884	6.44666132008241	6.36057984071186	6.71320549538908	6.372526972463	6.54840569535641	6.27911738930546	6.41861406359638	6.47725917909926	6.17132593506838	6.49895719746784	6.33007959447853	6.1916455664291	6.4950637558677	6.50520228322986	5.96902510211966	6.24693145430855	6.38797613459881	6.18487221717154	6.26287033102995	6.14864410984094	6.20283841440335	6.4859548841699	6.35777564570137	6.26326607787793	6.24670115436146	6.24600671996917	6.27240047610964	6.31436784048741	6.20839485622094	6.29144028198539	6.19653754048418	6.53822125639933	6.59467738244619	6.29715772878071	6.38763449195491	6.75342103259466	6.62041633374835	6.03054498576557	6.17655286704486	6.01233772456688	6.1402978160166
HNRNPK	5.49844906062646	5.50312208381074	5.44032853742809	5.46030457241006	5.39597834933913	5.45106032855214	5.48389049604979	5.46368679943439	5.45367408661901	5.46589932853924	5.49676298345682	5.46441591300253	5.47755586488474	5.42997956092858	5.47122592912982	5.42688933205296	5.46901924702659	5.46881833646459	5.46259729075101	5.47762910741204	5.48517682223316	5.5140814670661	5.46961656087449	5.44560429135234	5.50856748924687	5.44479359823222	5.45943222018059	5.45492028147777	5.47401883262958	5.45230497853625	5.46735142175653	5.46009193379435	5.40552906536795	5.45365836530392	5.4609111998437	5.46918928300314	5.42378486630086	5.44316527595644	5.43300397232898	5.42960501630156	5.49822146406805	5.42699146794997	5.46314958190181	5.41859068612797
HPS6	5.98598667423566	5.93856857347449	6.02298189080692	5.90111056628052	6.05612171633921	6.04361818433722	5.90667639758592	6.08928447868912	6.06636090793997	5.97574309790063	6.05841658040405	6.01767600345605	5.95687813233708	6.03158468850444	6.01523914503997	6.04191731790983	5.96079671158743	5.83822174117356	6.02669409316791	5.996523316955	6.03093722096769	5.98567615735484	5.8329400672901	5.93370960314869	5.91044921804189	6.00305972245026	6.0044653121556	5.95471989034498	5.925147644079	5.99327447793009	5.98504426891894	5.92719153803909	5.98669802522253	5.96078327581567	5.94204482287709	6.02476290165911	5.99996654401827	6.04475711971753	5.95421471838384	5.99716093696452	5.94664469838892	5.92037864240006	5.96415268686963	6.05677503889173
HRAS	6.22366594097082	6.24758310028941	6.19734662101918	5.95478274184384	6.36324223949286	6.35077403913197	6.25512329656689	6.27102187788691	6.23320479870754	6.16563300249969	6.13094141952152	6.25794046176972	6.29035894904518	6.14952138175368	6.27461117365218	6.34278383972155	6.27531255091883	6.20359492114537	6.26854876035955	6.23574876307499	6.14381523721251	6.12742086898662	6.29059599203195	6.2298569533496	6.19552133033903	6.28403104299534	6.25346513801606	6.24079426673436	6.11003405791396	6.22551021902674	6.20095101359051	6.13813972859725	6.14094961573789	6.15722318412567	6.25046699944401	6.18686323177919	6.12035559369679	6.11661437811682	6.15494569749143	6.20895463080432	6.20456740012821	6.1600847427105	6.04575208452466	6.10617038598082
HRK	4.30281596662051	4.3525007556052	4.40938989524546	4.35667051053196	4.58795128705901	4.49521302955905	4.47343806987138	4.66542372505487	4.69276897963929	4.5573231795673	4.4661841204172	4.80489790032515	4.4360662750726	4.62738044727268	4.53817278217417	4.41526250552413	4.4459789926322	4.76905884602416	4.48749711949917	4.5593803270851	4.38699399794912	4.44343522959888	4.56796816395331	4.5884758904539	4.48664735908817	4.58327842475889	4.62086009530173	4.63780342368518	4.45310502121778	4.60056375568835	4.58680130952749	4.66001842038307	4.56238753660335	4.53837457117458	4.34384672775742	4.44616736328638	4.42221725566512	4.3774787165229	4.50341398664847	4.72685065242494	4.61057176484085	4.49206932037803	4.56391819633276	4.39446937322365
HSBP1	4.53786845245281	4.59746403983214	4.53324274348583	4.45064742706022	4.59987321857641	4.45665923098143	4.47475593202378	4.55540184267785	4.57553543072329	4.50446572460959	4.34020478039229	4.59447263926637	4.54338628060684	4.5553800467854	4.41718598070524	4.40449241981151	4.48736796379717	4.48851675100736	4.54542233771427	4.52825166746387	4.55149341548089	4.56771315533174	4.57081523975492	4.58401144139004	4.63455295568388	4.49589809105583	4.52638708310667	4.53506082309574	4.49428857396881	4.53129988610061	4.44763440384	4.5865810389628	4.57651043657042	4.60633977022856	4.51138589975252	4.62337238325849	4.60786337628551	4.56190244508784	4.57139923495028	4.46347696392084	4.61865754473056	4.4882031837593	4.40586546477094	4.5291532124079
HSP90AA1	5.70093397131506	5.75113753080576	5.65207065991877	5.61885566634406	5.69575579670467	5.69583477047387	5.70706671255039	5.74652019126673	5.72457059478192	5.69805097374809	5.66890233824714	5.66198964517102	5.71955644612007	5.70254159807498	5.68985007818105	5.65346035748671	5.69436318190155	5.7323486301598	5.72448817907362	5.68597783025518	5.6948062593767	5.72295781267376	5.65087379795611	5.68219283880307	5.70456514214906	5.70382647056277	5.70834504016628	5.70729658346004	5.66401218931164	5.70448840665671	5.71574176787861	5.69961443119909	5.67209583963389	5.68002119358288	5.63115832248115	5.7269658427709	5.68043174515469	5.72164545735385	5.6981029681972	5.65476633257478	5.70006017954835	5.72406368074328	5.73288726385012	5.72658058994028
HSPA1B	5.34298283317866	5.28854165897482	5.31106533566769	5.30527406609924	5.27994119859095	5.33052918561156	5.35548611442806	5.36396985266145	5.3081013142602	5.30988963865101	5.33608586239776	5.36911027570971	5.33457133877748	5.32703714818118	5.36256887247985	5.30603030545582	5.31454692161387	5.3420198179533	5.36627953139975	5.29166331414456	5.28742996048508	5.27419119191978	5.3560583023327	5.28314879565699	5.29789965039207	5.32145451662687	5.31068574272773	5.30689467057192	5.2384822455131	5.2732915211455	5.29917673890042	5.34990159199304	5.31375379613656	5.32037978302068	5.27685872796895	5.2776911370902	5.31216478840791	5.2894551367806	5.35081111362296	5.33613272728076	5.29838880261154	5.34193387967114	5.250127027873	5.37558444716032
HSPA8	5.77979634227237	5.79486602981444	5.76452630896455	5.7117926017903	5.77157403135904	5.71916662034465	5.81712003951977	5.78450882237373	5.78956762717055	5.78797369598053	5.75815662972317	5.76089851936892	5.79460402364768	5.77584626789694	5.75546515712161	5.75652515101537	5.78560365696803	5.78519430332066	5.80401491543243	5.76886629812911	5.76330598697769	5.77559777994812	5.76426132716642	5.7881961113799	5.79864248218212	5.76853970124035	5.78330638009169	5.77490984674038	5.78099615139355	5.77278144172728	5.7850302967776	5.75675032813731	5.75419782451328	5.76593936901307	5.74713286720036	5.77908952572018	5.73954629818962	5.75920878461547	5.78951994446708	5.77713667659154	5.79236195508396	5.76849458137312	5.72888294864335	5.78489401055059
HSPB1	7.28289094472797	7.42937550369277	7.22923352824655	7.14459145252332	7.33829421768269	7.28449324035034	7.23373026752938	7.33833636018372	7.34028982453289	7.30090495658148	7.14384128532731	7.25615800714153	7.26678894115829	7.24655544685493	7.18951696399814	7.32017415519156	7.20606957847171	7.27491520184674	7.25870097353624	7.32829690069919	7.28290589318629	7.27379517993053	7.26538304057095	7.27929429244646	7.32051431689256	7.19417771570151	7.27966420745021	7.3023133074519	7.29475574973853	7.29797531130237	7.18641003388689	7.19142075437768	7.32813598904917	7.36429592956118	7.35074439882934	7.2636826716007	7.20683614657145	7.2821176565665	7.25172895999043	7.28893830877287	7.2755717469342	7.1624450608539	7.08408717763947	7.15939856919149
HSPB8	5.90095858582365	5.89944302662521	5.77994262179872	5.6974782775261	5.47986443188067	5.43930554350024	5.378346110714	5.73181890168997	5.71782044947464	5.49021039707155	5.78998103829726	5.51373709093413	5.38015285434049	5.75115213363367	5.94981927013465	5.75603364711529	5.61876782379681	5.55842591285474	5.79634719819735	5.83651743233909	5.80753736847003	5.55389983382089	5.77331079122431	5.76387997022545	5.92376292779558	5.76111724976421	5.64915948835629	5.69403512818038	5.4547122985268	5.68678603657196	5.69082849944555	5.61568409057699	5.92557277680984	5.47447003387366	5.86558781347431	5.82483330562701	5.45075424991404	5.54399534075267	5.44798336384406	5.73899810491534	5.83083303410365	5.73102464724463	5.46080477106825	5.64974545883313
HTR2B	5.90159708626366	5.68816108404816	5.6910475636295	5.9374285231758	5.76177114901703	5.58127499668881	5.60222964524821	5.53323056784127	5.56495179232727	5.77464579750314	5.80696172871529	5.48694557438971	5.57477937127876	5.8072062962519	5.52912285157035	5.61205620751186	5.63427242509046	5.61474375741903	5.75912682785745	6.04148213713872	5.91994905310889	5.69675521693796	5.86463351113747	5.80982283428457	5.90110533719955	5.62616989671499	5.58776626791137	5.67191517916708	6.28888221165819	5.70382190974062	5.62440361638106	5.7757629222423	5.84331398201248	5.97235967427158	6.07504445294066	6.23457358017732	5.54489741223271	5.69033736514231	5.98608211963514	6.20527447748096	6.4257124497441	6.23379017669979	5.81791603780433	5.60712805408882
HTRA2	5.78444444117238	5.76083986606752	5.80679034086449	5.77541431893234	5.79119089477024	5.87330869387137	5.92130642556594	5.89330278321955	5.90127004142753	5.78975504097644	5.91787591774194	5.82116039167376	5.9065731921081	5.86524240725265	5.85063733981001	5.81786859067112	5.78664092663669	5.78549512772449	5.83343623806092	5.8137959791965	5.80379240157734	5.73734110467723	5.82715770148487	5.88006539675589	5.90977597186446	5.93494622481793	5.86257395064668	5.81881542265209	5.80715655556871	5.81721339362798	5.87521492192139	5.80777042695845	5.83474903073417	5.89299902462068	5.7696551350573	5.83082993261077	5.73695293980649	5.88913550926612	5.82299739258449	5.84291664256342	5.82027474679346	5.7509290424935	5.75578611004863	5.79287476736314
HTT	3.09551487838649	3.10041030768897	2.99119441308599	3.10254700491505	3.15580108172856	3.04656170012158	3.08773951672091	3.19784861201317	3.12918220152266	3.11617965944105	3.11454355710946	3.04301374258929	3.02796678678937	2.96296846206923	3.07624908840625	3.07527554776687	3.13195820801712	3.08947286169893	3.12838731675486	3.12230544939831	2.98206404774542	2.9873029412359	2.91966657671836	3.01428267769895	2.9003889388209	3.02764072382342	3.09761094898076	3.14687968535692	3.02245341150894	3.12758522528258	3.0276178196852	3.10336237450356	3.1217933955159	3.15374685275392	3.03597964605191	3.08196795849878	3.00098198050236	3.00700518386522	3.06941871269041	3.10058709348294	3.04905062091048	3.04867748541527	3.11231828521753	3.11734518081409
HUWE1	4.03275579324241	4.0244700288733	4.02837496970894	4.00030921033951	4.01140484582324	4.03414161080246	4.04389742290944	4.02764859910385	4.01544842426652	4.02044901444337	4.03974692354828	4.03123466251932	4.00507693167922	4.03938848664108	4.02550977994945	4.04162152052244	4.04522626899936	4.05325717267135	4.02583433870168	4.00232908706929	4.02081008854014	4.02151397796032	4.0410206651703	4.03404175628073	4.03058831764556	4.03248753159956	4.02921131236779	4.01800240836129	3.99892573456969	4.01926468476349	4.02561995590009	4.02061744332428	4.00193937604226	4.01223645831685	4.02372298946407	4.03595098340951	4.00389661856356	4.00185853398388	4.01640859940048	4.03037925076333	4.03672595539923	4.02953228850841	4.03191607802894	4.03323304317651
HYAL1	5.44919848594995	5.28574810785144	5.66588293513758	5.52508987809738	5.33138546572108	5.35604620754338	5.61562017362412	5.36486874685567	5.3654069345191	5.3922480614785	5.44240660282807	5.33473097355165	5.32879199490299	5.43528421075608	5.44118268498828	5.66463750797243	5.41933415748958	5.44417887941764	5.42700116843122	5.33908581489843	5.53869219527892	5.37388234955885	5.56895999651534	5.47327642021406	5.4551355169943	5.372684488576	5.38971195964174	5.37957172107599	5.26676386683409	5.39894643173875	5.36285414937751	5.22566116844768	5.83072754217009	5.44447148060922	5.56836145803289	5.31947127289205	5.44176510276532	5.54403904009859	5.40739082242002	5.39628005694323	5.36505625522468	5.39074972729137	5.60680084340336	5.28781911402081
HYAL2	5.50091019948017	5.44605074343476	5.47648984055772	5.50557823438031	5.47306491462099	5.42085790674928	5.52941643186529	5.46591679416612	5.33474692478748	5.37749286487856	5.50268489146661	5.3385891526527	5.33700782587228	5.34415889778481	5.36150281016279	5.37485487631333	5.49337703900008	5.41168180085143	5.35513394730975	5.41559711360213	5.48051578420396	5.50210483716482	5.47746075053762	5.36855092765845	5.55171950222945	5.40213706791297	5.37202592024711	5.37041564188539	5.47108474515571	5.36396744843456	5.23794824231863	5.47392961904777	5.4232697797738	5.48091475809772	5.48677084230661	5.46945749915415	5.5669410751313	5.45923750256186	5.43262945331682	5.49160359316525	5.46282193907034	5.24847827931829	5.36568878082274	5.36023146007632
HYOU1	4.94705974599796	5.02807614262034	5.05602769469392	4.87801434782997	4.89168904989536	5.08355408128016	5.16139047788184	5.08518827321362	4.9671168022246	5.08227189301201	4.86672354691828	4.92225180129639	5.12646128701003	5.06003928851298	4.96714029969429	4.70103754821668	5.02282855592631	4.98052734806464	5.15443767792482	4.94239755492559	4.92318537882147	4.97276720484582	4.97846870347786	5.06047698227425	5.03323042826792	5.02218241843702	4.98058257607345	4.9933701383391	4.99695989757729	4.97798224790299	5.01328597801145	4.88593796576327	4.88918587744207	5.06417101310081	4.93024695869096	4.90627473935295	5.09122522406951	4.92248180514465	4.99926240931556	4.99741303968212	4.96822689952923	4.87602678369928	4.62921547492284	4.81024863053542
ICAM1	5.6027213943229	5.84684885379848	5.96724397798161	5.77544604057592	5.80858085510947	6.06121462518382	5.60366616057811	5.77096156870379	5.74395577828612	5.92800458083403	5.81043811393396	5.7963518934938	5.84717345144523	5.76532403365829	5.65249748270029	5.56577748935204	5.85322958490402	5.86075957251955	5.94583023968716	5.86112065169717	5.65074010231387	5.66063760697429	5.44462813589185	5.69821437028923	5.61798426434812	6.02442090202354	5.87116835014596	5.85621596510621	5.86731728829657	5.86200153736404	5.86563249369298	5.94086187873343	5.89832860784551	5.74213381360363	5.8431063292433	5.78364036586773	5.910153389664	5.92520612290188	5.8511239200742	5.92412559240424	5.72346702066834	5.76605557242192	5.74271449302892	5.67931327999538
IDS	4.61280475061986	4.68996512783034	4.63037009916816	4.44677098233706	4.47007657754613	4.54810495494681	4.53627797406824	4.57603924563834	4.60580085246462	4.46758041375968	4.56730388370341	4.46206497018803	4.52426737207677	4.5691046795745	4.37766262996053	4.48711866580911	4.53807117997199	4.38250668003722	4.35422208459855	4.44488415795133	4.44354477706144	4.34722537414149	4.62204835698079	4.56914796507981	4.63943882405801	4.49921386852901	4.57652399813752	4.57229951417363	4.41853286498296	4.56516121270758	4.48067525433624	4.49180531555956	4.4438099391787	4.33861305717345	4.43248281444419	4.40124165059676	4.54666669480594	4.50584314418558	4.43422671914	4.46882044419206	4.31768469915913	4.45519568579816	4.45852959277557	4.50675271520981
IDUA	5.31472290745365	5.20639918438196	5.12798457462426	5.15108415915273	5.34603189326792	5.0087935647616	5.25920013879035	5.39035828608765	5.35746816883731	5.14775876656043	5.28811825957441	5.19414842545602	5.1179679417369	5.33510732560059	4.95986502501041	5.25950759763878	5.18755289470252	5.06754524597533	5.06402496073545	5.24586313583778	5.10300173028983	4.9393015196174	5.25938800514212	5.25708581707359	5.06470591097397	5.28119298023335	5.30820501468587	5.31112423683298	5.22517857246379	5.30906813030783	5.20966776726925	5.2874348312943	5.08992040649864	5.42596027380851	5.35057371595017	5.09003433650596	5.10925536286059	5.03909400996949	5.23250979636404	5.41846796256028	5.32738200991906	5.20997700956718	5.22439102003275	5.27582256646124
IFI16	5.52200652169262	5.48989482035796	5.47932643395848	5.48921877743504	5.54914544917352	5.47228677310707	5.44538741563471	5.56141405268081	5.56512095697397	5.53205845999834	5.44753876460675	5.47660842321976	5.50932014852059	5.51149502171413	5.54720914742094	5.41511658925804	5.48962541362473	5.53690621037468	5.49045504407047	5.5233698650343	5.55983292472496	5.5688268078987	5.3562627117226	5.44697789532286	5.3739155520617	5.51530051308537	5.54068647607492	5.55722425834115	5.55897997507777	5.55943393792642	5.56439782853789	5.45964844230858	5.41150463039209	5.59324033443506	5.49292507672696	5.52933409708938	5.50430101348089	5.45146571224534	5.56248228203866	5.51833410885563	5.5364900267562	5.55943014743716	5.58114063973104	5.48463095137921
IFI27	5.54804834340732	5.60570278366733	5.82663987097185	5.55784610420791	5.8384123092385	5.71351718074271	5.37213828341497	5.45885375122469	5.52052476109879	5.88984145475978	5.44744449345088	5.48841986015714	5.76524190711149	5.72782901140876	4.87390780514755	5.84047274094951	5.8644827850369	5.59230797156656	5.96089636601412	5.68742007520978	5.3382182140492	5.23753284260357	5.6290562503603	5.78713944818315	5.76822896481176	5.64416183470474	5.8048241929654	5.82550827102234	5.66135926163867	5.82717363332956	5.87147793706034	5.46864967232147	5.92967372208009	5.62439087783243	5.71599288852507	5.52034687919616	5.47060909273491	5.88898386243829	5.60101095176217	5.92090485561006	5.43483091595434	5.65697455321835	5.29948438309726	5.29004852786921
IFI27L1	6.1651317300911	6.18661135400454	6.31046009843194	6.27507799322711	6.21463811578927	6.30606007732254	6.30649902576855	6.29714654851127	6.28278870496418	6.36781523603814	6.24152930459926	6.37496775292843	6.28691805130096	6.30947785423096	6.33632116907571	6.21947404675824	6.27703996980477	6.40246347754388	6.28603311831463	6.19612142356005	6.26170586358534	6.29405588199	6.35767675018385	6.31878225523492	6.29420464084546	6.29944409883903	6.33592397496141	6.28490159552706	6.21818094657448	6.29632433058408	6.33425978125844	6.15378257556181	6.27139849328882	6.18799681821081	6.10612927743183	6.33846712229084	6.26174582026672	6.27373945495907	6.33783729493835	6.21125975361141	6.1741087376485	6.29690759338749	6.10679273861363	6.30216234847788
IFI27L2	6.88503655028982	6.89412717194404	6.93407480390181	6.89575266747758	6.96875403285677	6.91687741757537	6.87349635988854	6.93698604515287	6.95734707139685	6.9625796492398	6.83719205008365	7.02750835318551	6.99722051280838	6.94703395105029	6.84755135475495	6.86390947753215	6.84638657069022	6.95878620587787	6.89991100950063	6.92526122627071	6.76819479502077	6.7492847059015	6.94711617400761	6.94521581555381	6.94571481624959	6.83333353289677	6.90995739085793	6.91190973434473	6.82918522471602	6.90859155414671	6.93009692300271	6.87241400677372	6.97933697831168	6.8573990521674	6.88445457889918	6.86762537704548	6.80114044231011	6.8433161154223	6.91981412949825	7.07852476881742	6.8725893111438	6.87858652303323	6.76535677116146	6.82571817899657
IFI6	7.69719700368985	7.79502247608024	7.73153612499979	7.73987959023562	7.99180136295324	7.76140539048997	7.36307085701394	7.64424161581136	7.64005159134432	7.30611355601866	7.36079913173526	7.53652432044747	7.62638316570669	7.71932079666634	7.05829717366536	7.47842516061049	7.25263384028026	7.44656494426117	7.71976590694393	7.81356556625136	7.64879869281674	7.61062912891737	7.35988091602323	7.59334870677898	7.77018478487959	7.69487137091483	7.81818415342862	7.82776096653868	7.91800916826056	7.8614764231718	7.70977530850281	7.60465636998231	8.07451391904668	7.7349569004061	7.7915897546844	7.97464010219526	7.81287791421005	8.09237192398433	7.93189452998074	7.99978248210967	7.7242082045293	7.65176008878019	7.43842930917254	7.45490965272025
IFNAR1	3.59601538692571	3.54869087846213	3.57400075611169	3.51913340443882	3.62520123283204	3.54643312611998	3.57790491840225	3.51717830359563	3.60985274888301	3.60242434137318	3.59408396610054	3.37744975362414	3.4842838098511	3.4797855238705	3.46055082170913	3.4229949576052	3.59418736996085	3.45910076100668	3.53154573886208	3.62658949931286	3.34494221585691	3.32371862316363	3.7260204138941	3.68756564753548	3.66866907819961	3.6167276876751	3.47311866930539	3.55888155576494	3.66445864926005	3.56049434160412	3.56898287371642	3.50529100787651	3.58771092475339	3.62677317117201	3.49050427261319	3.45954475100698	3.54956984504223	3.54877946408832	3.60722045357674	3.64276382763852	3.4692690486664	3.53864188357725	3.57285660133806	3.59103603388725
IFNAR2	3.88252985265739	3.90580116478419	3.81190449405249	3.86526013462378	3.86791958538457	3.86871807150095	3.81765084592879	3.75309536207592	3.79079610729687	3.77644406445651	3.86356852481844	3.70896050376613	3.74622515589083	3.80399361755968	3.70736661881648	3.73911456693418	3.74605460378026	3.6499962868349	3.72676166716676	3.81451868353576	3.84584776124558	3.88886597191534	3.97106972333009	3.88931798600325	3.94541334264393	3.78302628222046	3.72627810642258	3.75502854963623	3.98150248276836	3.74782100975106	3.83466103254709	3.83918235861091	3.83214239648389	3.94303707647427	3.8277802401164	3.88581937269074	3.91857757738859	3.85217718006715	3.89113424092658	3.83079953315226	3.77090452786842	3.83963225142368	3.86182672635161	3.92110329612897
IFNB1	7.02989090446011	7.00232331876711	7.0452886782364	7.45343595507902	7.05411309966031	7.04103360609751	7.11341031280323	7.02444330693099	7.0538459768743	7.01302769963259	7.00965875868787	7.09149719456857	7.02242202282216	7.05724208746583	7.07144360995487	7.11294486315484	7.05106726469319	7.07095341716352	7.03863898063907	7.05706040660718	7.07918981263752	7.09038149097479	7.10409794256099	7.07127211373721	7.12450769154763	7.04983554323194	7.04322187455528	7.03820728150638	7.07181128206517	7.03122734096018	7.06616647571501	7.08406880164609	7.11260173168164	7.05203881811486	7.06778937908748	7.08446649319974	7.10710319385259	7.08934336969091	7.06564575525712	7.04180453910376	7.03873996653227	7.07848316730901	7.14905581665908	7.0772366521822
IFNG	6.65800238052144	7.13282988354468	6.67419052514605	6.69527967493013	6.77484134955723	6.68239758900491	6.65707120716757	6.70898971009198	6.73369445579441	7.05552495024582	6.72043649857927	6.73846007460167	6.66738227663012	6.62298556412067	6.64123424926731	6.70304262042209	7.03316658129068	6.68132094562597	6.74091544698763	6.81134459975026	6.66247142594044	6.620743764381	6.6575556052238	6.73280759543316	6.60544637638864	6.67477015283715	6.73655366630942	6.81159784199943	6.80712368544759	6.77565956095939	7.05463949297555	6.80300640102688	7.0031604854664	6.61110530624353	6.60555896746111	6.55613712679576	6.65891551145155	6.8002994738989	6.61408174650844	6.9666748225402	6.5394120412408	6.72068677008643	6.60358049514704	6.58954689983523
IFNGR1	5.93598468517123	5.9303327078488	5.98377508188636	6.08716855100097	5.87972730457141	5.94624654265027	5.86885890991109	5.82830059174872	5.81696623370234	5.93527137017423	6.07715869784593	5.80657103184193	5.87210646273001	5.88152437626874	5.82854246575222	5.95698417105741	5.98224600427831	5.82492499435756	5.91086167775719	5.93272617207936	5.86567807645902	5.905378299767	5.74056257659836	5.83516833944417	5.823004337147	5.95560374127441	5.83094986958698	5.88037874023381	5.82607231696319	5.88422447031199	5.9360470776324	5.92313139063282	5.87121408677312	5.93272302776885	5.96738285772344	5.87337894239237	5.89279110587717	5.89260746799269	5.93988422298463	5.94974183779527	5.78523178785765	5.91022303718932	5.9794301383646	5.84945671692505
IFNGR2	6.46426198638709	6.53158806614617	6.46033663803672	6.40334806547614	6.44187356980781	6.36814810534363	6.50677631283379	6.39558337775125	6.3887151308733	6.39567165221972	6.37621430210175	6.45436121476504	6.35463203228539	6.43674083541563	6.3026023519863	6.38116636312388	6.42894867623463	6.35315829456918	6.36641110083926	6.40986409308851	6.30387972358281	6.30623282864954	6.4678423624919	6.51965074386412	6.55393464424114	6.41167518540207	6.39890622596853	6.38389956615837	6.471589419173	6.38638854932689	6.45321605125378	6.38964529604469	6.39309491824579	6.5060290667044	6.41812526075767	6.36314991982649	6.50861062721624	6.45377524554929	6.3881102309779	6.44807523560309	6.29178366628707	6.37204041556024	6.32089658984796	6.35391387819501
IGF1	4.39246336769201	4.19539975522624	4.45121888335592	4.4519336886657	4.19427856610185	4.3541772123478	4.47628206787685	4.37375250425997	4.30051356798437	4.44967525613493	4.46257785469658	4.35486403369506	4.2983784318618	4.46427504817435	4.38220688109165	4.55911579136688	4.46846544934999	4.43244540940416	4.39193534887479	4.37541428038013	4.29106787111246	4.34481443952025	4.32200123454504	4.33866521622991	4.2126233601505	4.32831895943869	4.31487694826545	4.32594111616517	4.28295672934064	4.29742393761596	4.30534079756854	4.21812185868298	4.25816135107704	4.24664034085599	4.32567119626851	4.25281496009806	4.25713459758573	4.33103389633415	4.37591986994877	4.28569905225607	4.22546613571475	4.27559719971341	4.26000527390725	4.19827954592715
IGF2R	3.23030021019677	3.26311732512274	3.25314099688144	3.18119924233621	3.25476760810062	3.30545029659167	3.31311672832974	3.28950509697902	3.22099131758763	3.28844823441194	3.12972971058658	2.95237533237341	3.19845014066984	3.22786594143154	3.11098619238716	3.04402013789678	3.32313637634586	3.15259308651206	3.3225925265231	3.33970075290595	3.2925348941934	3.34814249026578	3.1206184206139	3.18317875671564	3.20753924799083	3.39061846681369	3.28960916362682	3.29429541826925	3.19528845003947	3.28219404675378	3.25413801391863	3.32489347691069	3.25374857521917	3.25381930546721	3.18116072455115	3.3401001937792	3.1830482581409	3.19496508677465	3.26328292739895	3.31487730511644	3.1016413092898	3.14114003859824	3.24008449068414	3.21932511931696
IKBKB	4.12060941573633	4.05767838556944	4.09874408674441	4.15025654308543	4.09800422665803	3.91611338509264	4.03479643630832	3.99695553754344	4.06780081487006	4.05784351042266	4.18014212376584	4.0343389374962	4.07590158292792	3.99721838594507	4.03129509587851	4.07018716857687	4.10888006149364	3.98900851544872	4.09122613990911	4.09035439611387	4.25074322672508	4.19381727002837	4.1270385824388	4.09902378768029	3.97658493034249	4.12478825425955	3.94574975337213	4.02211947811912	4.09254466665825	4.04094389175626	4.08489462999733	4.12867241555296	4.08625848573225	4.07330057461716	4.10816153895974	4.00564769275241	4.00722913916817	4.01961920688734	4.19956358315735	4.18498325516106	4.13143234158449	4.26459635694487	4.04057985076513	4.11726723928654
IKBKE	5.383598010924	5.3657154828423	5.45384734970965	5.490105665576	5.42220389369226	5.46390198294994	5.38034875076616	5.46397220502275	5.40731097177688	5.44320323525876	5.50585414298872	5.45968041292047	5.38657289281487	5.4344170995536	5.37479366511725	5.35787611891564	5.54227518756709	5.45514299066166	5.36280210815441	5.42308638456778	5.42853756693453	5.48423758433054	5.49007346896168	5.43469593871182	5.42391811481763	5.40903411657894	5.44545701136985	5.39542554588965	5.33945761099425	5.40656037537112	5.4479123484615	5.36856963012645	5.40383663202147	5.33127794354225	5.33765582580881	5.43123455031782	5.32551036358409	5.45254013501547	5.37314062066709	5.41439652232158	5.34439831761342	5.38116781604537	5.36580903738114	5.45877793362783
IKBKG	5.00815792902866	5.0275762918806	5.12931442818543	5.21460930011982	5.02109919779514	5.10879142290856	5.02351190670651	5.06246247981231	5.03261375626595	5.09270817430101	5.12147501683003	5.13442752494387	5.03121790697528	5.12327928219725	5.04956067544716	5.05550716530302	5.12117304805413	5.01926552593453	5.0720159410851	4.96249201638168	5.06724500926302	5.07516352138083	5.07657439538559	5.04561289524967	5.05947284221422	5.09200024138822	5.1249529858325	5.03200219136623	5.02616170293953	5.06229065174446	5.0132491189816	5.016648998673	5.0208384803713	4.96360302285881	4.98340114817848	5.07977597164767	5.04245493639049	5.07732805620363	5.00486447363815	5.03078101268779	5.05161815233977	4.97820591964066	4.99178408333779	5.04885045891168
IL10	4.8587552596734	4.9484686744821	4.5655655146724	4.60935781933823	4.71466746843437	4.5515520750089	4.51622319615328	4.48636992698059	4.60595547909683	4.49680349437262	4.59154061182499	4.49959443238506	4.55453543606927	4.59248415418083	4.5240794589195	4.60966867721454	4.58805032898232	4.53717944416249	4.52606242967524	4.74785930405541	4.63192179386894	4.63651581894699	4.49401232857431	4.50283538173662	4.68047471482822	4.66337173642524	4.54228488475243	4.57548198998399	4.69984175802117	4.58244626974403	4.62417774556617	4.73511031767043	4.75429184058529	4.79355302529056	4.85229381209246	4.72070067526976	4.6493520511817	4.76399198432297	5.00557129555331	4.89956521382675	4.75601804372589	4.54731824568833	4.68608519652382	4.66851613859977
IL10RA	4.54389231609646	4.44196803002902	4.58551947944913	4.67426344053974	4.41689422695987	4.47138839848876	4.28261852394	4.23522035503224	4.28192952296536	4.54791717968673	4.74854279962922	4.11860978649458	4.12065674644778	4.13737634744955	3.87853393059291	4.46966937260999	4.66664905397313	4.31484767503084	4.29493561161539	4.49557806328547	3.90294791840199	4.03256730785587	4.13712246371459	4.31037507238916	4.19429003935103	4.44001180469844	4.38552043010739	4.4086199330638	4.41845184867242	4.40624351366865	4.56995179308266	4.35903376391922	4.54598189967741	4.29001582220672	4.58886177361543	4.26282576666986	4.30679107385532	4.42819701458604	4.59477938299635	4.62909371835645	4.10657040144257	4.31513577560004	4.34181032267232	4.08969272261366
IL12A	5.94230741817868	6.25998249187103	5.72458933350755	5.80681351452884	5.74372856889202	5.71100143934121	5.9482291902523	5.71214020583131	5.70297976943094	5.71973822122326	5.77216282612687	5.7716549032441	5.74904882831529	5.68765186348925	5.70269156559008	5.68814659778961	5.78317647238478	5.64831081752578	5.70070869829367	5.78011921967308	5.62671156349475	5.66477332138602	5.8180063643711	5.83995068592181	6.29022731942971	5.68664542183141	5.74467115836506	5.75400408074234	5.72866683861024	5.6978803826436	5.69186548016152	5.73756390838293	5.69752966330438	5.60614028916048	5.6822943020369	5.70480387704998	5.75932249352709	5.75920499404737	5.74153063657711	5.72996961826734	5.74983839035718	5.67279575694721	5.73531956594944	5.80263521032789
IL13	5.67046228475694	5.64334196215411	5.76488463961834	5.8590980807207	5.72280477723869	5.76857268924006	5.75581303404418	5.74865516571281	5.69918473527804	5.7898612899243	5.70389650534561	5.83578920656637	5.7338146876368	5.72700895501511	5.80959015622498	5.69831049944595	5.73058271528935	5.80529127407639	5.71816746050562	5.72063843856168	5.60242601046565	5.65539666402218	5.78189578563482	5.71409339957896	5.64143172222551	5.69914686284005	5.73845356388886	5.71956737390231	5.74085885952601	5.67860488858906	5.70173095671275	5.70074546831824	5.68553569518583	5.683639168944	5.74158911853663	5.70772729627085	5.66951707918194	5.61861078917827	5.6480583896621	5.7575304087855	5.72523408781966	5.68990502220584	5.77875223844173	5.81595086217475
IL13RA2	7.07457990027143	7.32385886513988	5.84202264150391	6.15558228758381	6.58773425181972	7.05004028372789	7.20122142953013	6.07407019557155	6.50610369573683	5.82010859514201	6.05824047599895	6.12412794956088	7.28253560478825	5.97083473448873	5.80472110625514	6.03385521177838	5.8627858084226	5.9232146178056	6.859702378766	6.90636027865216	5.98694055552459	6.01370325007462	6.811137861339	6.79660686505008	6.2256182439294	6.91434735569167	6.88226596724239	6.85294704790056	6.56978469354253	6.85242197602275	7.05607521236378	7.19747835646516	6.56213511023123	6.48953043886211	6.11514305148757	7.36913900170449	7.27508171175461	6.62927555153541	6.72182718074917	6.76751062585152	6.07975753761368	6.67523491567275	6.04070033287713	6.21994062961326
IL18	5.90238725120014	5.5679800484078	5.52503563225302	6.00781474940374	5.62165278719839	5.956601646278	5.37234140046565	5.28922833816369	5.27103074768758	5.48688080225891	5.81845816755996	5.17692016633459	5.2443502951202	5.17872887607495	5.1693607126961	6.22642114421748	5.93123636280798	5.24103835067215	5.20356056315885	5.64069848425147	5.53745338155576	5.34788906400517	5.27108228050675	5.33649694493734	6.05180066461087	5.54054996416952	5.36858107434729	5.41851545591791	5.43098349598276	5.45106245379489	5.78517044191958	5.94767005188334	5.7127817306876	5.60969630544834	6.06413064087269	5.53801363984592	5.52338631700485	5.8833828807244	5.72600475341706	5.81590323251756	5.46627243154625	5.32409171229526	5.47455875117887	5.37805744225899
IL19	4.34275874770507	4.31992734489495	4.27069311548218	4.4622200665248	4.31365653761738	4.28144854584693	4.31991936351265	4.28639497055834	4.33160129401417	4.27662888520018	4.25648957689979	4.31331339257001	4.31161662489704	4.32448314170154	4.33256637062262	4.3510978697035	4.27462039944319	4.36608662997163	4.32637158022203	4.30642990137725	4.45315314533365	4.41058824389637	4.28467155010181	4.26363249528093	4.42493343490373	4.34438583961173	4.3389902818918	4.28524429982719	4.32863043212794	4.27134608276538	4.3152100896616	4.32422526157017	4.34823538406511	4.27467695325875	4.30692673157846	4.42222275366689	4.40263141784624	4.41511215495132	4.31237648584598	4.28901888271148	4.27873963563425	4.34708231192796	4.43081746615101	4.36639530566082
[truncated: 672 more rows]
