# Supplementary material for: Multiple cell-death patterns predict the prognosis and drug sensitivity of melanoma patients
Source: Front Pharmacol. 2024 Oct 8;15:1295687. doi: 10.3389/fphar.2024.1295687 (PMC11493598; doi:10.3389/fphar.2024.1295687)
Supplement: Supplementary file 2 [file DataSheet6.CSV]

	GSM1608593	GSM1608594	GSM1608595	GSM1608596	GSM1608597	GSM1608598	GSM1608599	GSM1608600	GSM1608601	GSM1608602	GSM1608603	GSM1608604	GSM1608605	GSM1608606	GSM1608607	GSM1608608	GSM1608609	GSM1608610	GSM1608611	GSM1608612	GSM1608613	GSM1608614	GSM1608615	GSM1608616	GSM1608617	GSM1608618	GSM1608619	GSM1608620	GSM1608621	GSM1608622	GSM1608623	GSM1608624	GSM1608625	GSM1608626	GSM1608627	GSM1608628	GSM1608629	GSM1608630	GSM1608631	GSM1608632	GSM1608633	GSM1608634	GSM1608635	GSM1608636	GSM1608637	GSM1608638	GSM1608639	GSM1608640	GSM1608641
AATF	7.58162707014864	6.27683350395476	7.30718823450568	7.39334758662228	7.36794310256164	6.93000100694071	7.38983339518534	7.14377608335333	7.63750388540985	7.07146181532481	7.31266509713312	7.45188572218356	6.84468761497762	7.18184026721946	7.61324358944607	7.16256065328665	7.38306091548056	7.46746695579833	7.54147255070274	6.48433538992282	7.68143935088519	6.91468316269072	7.31294005661537	7.71166918911588	7.0669850562269	7.09879103335566	6.57269273577227	6.81644443557643	7.38075258590303	6.93468582381765	7.27441727626684	7.19973495021209	7.48923316580851	7.458942771568	7.5541506897145	7.22184909004971	7.67948975765996	6.59538153526149	6.80282421121117	7.28117737911205	6.36877033790552	7.06226240353113	7.65937384976357	7.24833046987788	7.51930271014367	7.23792457487047	7.41771059596954	7.34736076835464	6.75363170524403
ABL1	12.9918491805587	9.98007569231101	12.2786560168705	13.05303662666	13.5237954340682	11.3695429822752	12.9972704673406	11.5439724313426	13.3795148386897	13.6107927136451	12.7286135757548	12.3503817932806	12.1898294808954	12.1753018934659	12.0923018803123	12.3011373087233	12.7257229836785	13.8804870585942	11.9739050205718	12.304336844724	13.0401250000544	11.8855623908192	12.8978700207519	13.8754489278969	12.2874743596565	11.1325021881257	12.1836432867752	11.6558711534163	12.0827574871626	13.0916687433255	12.8141272448183	12.1315802761203	11.4806347555979	12.8223955648512	12.1546980107615	13.7361075786659	12.853026967408	11.3999764538412	13.4875791990804	13.6676316756368	10.8781376550094	11.7490880768628	13.7334955637397	12.1231055895261	12.0459277046801	13.0012321765412	12.8594012227195	12.4324462426042	12.1070943792035
ACAA2	17.4212003574715	19.3916452072145	18.0157380891341	17.1737772751781	16.9595004897501	19.673021836269	18.9791692074809	18.8902925780028	19.2750254176881	17.962383712203	18.3964848136556	18.5191819990697	19.1465773768486	16.9740011059649	18.3934467013895	18.4298749554851	19.891966816462	19.5861100481952	17.9753554632921	19.3035546112413	17.2251456312642	19.8350358200181	19.8388049133798	18.528055906073	18.5127399320398	19.4456110416256	19.5182524567403	14.4586329851439	19.0041019745991	18.2593043243711	17.5194931659292	19.1791406987551	18.7311877526427	18.6002421586584	18.3705538990109	17.4138881229308	19.1948508224563	19.1840949598712	20.411232308514	20.3233678781656	19.5521713352574	17.9292211464122	17.0115590076568	19.5782599766063	18.9793953399877	17.5451037624942	16.9055169807997	17.2863962861853	19.2289932370356
NA	NA	NA	NA	NA	NA	NA	NA	NA	NA	NA	NA	NA	NA	NA	NA	NA	NA	NA	NA	NA	NA	NA	NA	NA	NA	NA	NA	NA	NA	NA	NA	NA	NA	NA	NA	NA	NA	NA	NA	NA	NA	NA	NA	NA	NA	NA	NA	NA	NA
ACVR1	9.83175550561696	9.25475395678757	9.8783892381194	9.88360189914255	9.74337875557944	9.37898657568488	10.5732948228544	9.39230044844896	10.0320055223243	10.5773733522286	9.78798692938433	9.75346504515871	10.5768764744199	10.2760282167953	10.1475582587567	10.5372664071379	10.3352557725265	10.1821551447972	9.74663768108011	9.55679523621013	10.9485898027321	10.0194927237392	10.123364288939	9.15457169923289	10.9992719342916	9.35090176337228	10.1436859502475	11.4724497626832	10.1967874193367	10.5773352082211	9.67362045242238	10.5973926991857	9.88949279060463	10.0188825099852	10.921809880736	10.0018593012689	11.0571079869212	10.0122171374518	10.7336172705143	10.2809728247215	10.2391088648075	9.86382383651073	10.3291893492654	10.3730019120552	10.9337410426591	9.82077236800431	10.5259723183625	11.2862608487904	10.7385290942889
ACVR1B	15.385236923433	13.1224276319739	16.5781303136245	15.3827417506864	15.8007310578428	13.8211241418818	15.0733283948469	14.7689578526996	15.9004211733932	15.3390618374241	14.4254313438391	15.2011796338652	14.021687081912	14.7712968624356	15.1031939406426	15.9031681706935	16.0193869366234	15.4645944889362	15.0747296791638	14.6368053380894	14.7891898782998	14.6348467369653	15.2281938997662	15.0906186624656	15.4698190012643	13.7635208576522	15.1992033690489	14.2072736943315	15.2305889204538	15.3215948505425	14.9949531801185	14.6960364130576	15.7039905586783	14.667949919858	15.3947078994037	16.3054723705825	15.0039552543521	14.2105344529376	15.4466443170637	15.9997760005079	14.0162496928226	14.0256315278443	16.0333189165698	15.4895492587811	13.8309457284624	15.407461807706	15.035517273234	15.713046553137	14.9769264959119
ADORA1	17.2537619765074	15.9775073688974	16.5972255729639	16.6975099113308	16.4328679617224	15.917716158702	16.70686113474	16.6116617005176	17.0702271426252	16.8130127453273	17.4753197500968	16.6817063532201	19.9825164822151	17.1869937517926	16.6548230857035	17.7409163640217	17.4722572540608	20.8315624941297	16.5277630524203	16.2567621865895	18.1582363661063	16.9640057720641	16.0375707361619	17.0430116800453	18.320176442935	16.4255518770929	17.1130917054897	18.9020221657888	17.3100582983781	16.2964641861817	16.5552238402438	18.7856652013539	16.7233306584548	17.7935689983288	17.445412318345	16.6092410845696	17.1346888746043	17.6377539425074	19.476102825523	17.8053380438812	16.6409814627255	16.1371292137864	18.5158932067998	17.0060799901082	16.0319043074728	17.2155411035449	17.4906925912769	17.0882067970806	17.3565131836965
AEN	13.202724106887	13.5652795123789	13.8209342172056	13.4612004731023	13.0472742196864	12.8470098518657	13.5897993599104	13.0009191640849	13.0036660625142	13.3679256997454	12.6364019550676	13.2048606963767	12.7569373555964	13.2589928719136	14.157764790734	12.6183419268727	14.223972178594	13.7332416173106	13.0575327285789	12.9910834509826	14.1792573338462	13.3648849484716	14.3748398939507	13.2483607047908	14.7298084794406	12.538065480666	13.1568907192049	13.2179145510555	13.1843912250406	13.2963244553484	12.3273475969819	13.4425828791784	13.640059836095	12.7979693885528	13.5897199640167	12.9006580946325	14.1183466862282	12.9713373341394	12.3791619019934	13.0174241899671	13.2072389055427	12.6939047914022	14.1044021729438	13.0236157002197	13.4677110512029	13.5541242541888	12.6950854797062	14.0741455570833	13.1592030463225
AGT	5.07414351480361	7.54506285962591	5.55118118051275	5.03212728330051	5.23584269979029	5.06041995502838	6.6030601859528	5.09823211218285	5.09372898452615	5.26233216477845	5.43316756790948	5.08553693740403	7.66612013367869	5.1393989775143	5.08118900803902	5.22169888320574	5.43669177367278	5.57918769100453	5.54206121706838	5.4346544566492	5.21127372361579	6.27560293378598	5.12849167059338	5.39627528065673	5.36313091557061	5.28488711179906	5.07322544037211	5.28329116941682	5.96864673309512	5.27373992903177	5.0647667648815	5.85761102771963	5.10678836926614	5.07358189865919	5.2456252395505	6.1766206314283	6.13658426542873	6.94531561189369	6.07200365721472	6.14144055753068	5.47905851973412	5.26553991323273	5.53295268434199	7.732322806385	5.14957303691906	5.10608220687818	5.12845098168798	5.03131107928555	7.10152642748108
AGTR2	19.7433123380955	19.554373907026	19.5675038007721	19.645887904798	19.440536073685	19.0551066140938	20.0220650936214	19.2752886970345	19.3314266730249	19.6381239308022	19.4580128344143	19.3309015597722	19.5527975753713	19.4373218335209	19.4220438232325	19.2557074037197	19.4406300486182	19.1732162960197	19.5125184259247	19.2573962993829	19.6426197670369	19.8157341071875	19.7219214051801	19.3614779246428	19.5048576565173	19.179260992991	19.4266227932513	19.4132154775234	19.4178430759034	18.7793602523136	19.6464688722671	19.5065277454691	19.9310625054303	19.0532037649703	19.6220468814194	20.0699039425209	19.4780330309511	19.6081548368063	19.7774761748794	19.5552097266886	19.1966955806981	19.2951658784053	19.6986341290504	19.4829345862349	19.4327794296614	19.139257285186	19.5120842590459	19.5738822770823	19.6418880683164
AIFM1	7.36682971150734	6.7477681809252	7.40625110649321	7.22786534670858	7.5711345428691	7.02789964220851	8.41772639947666	7.05025953949825	7.1519491018531	7.30560910803038	6.98559131649262	7.04625681978477	7.25894103277971	7.18358508643489	7.41184303444535	6.61181951196898	7.34433972462134	6.83090769698662	7.64599738242545	7.42362714934623	6.74141378728582	7.39291960151211	7.83274729487743	7.21264230292	7.13491576463749	7.21207199181574	6.91491890313122	6.94249916642044	7.39086393938652	6.89751034382833	6.75643471879395	7.34013145221979	7.06447465443048	6.79212709800156	6.99550254480698	7.04100454704126	7.93705323213477	6.8363220026218	7.04050434120419	7.24052590846438	6.58143515105481	6.95492711981901	7.23794058319146	7.16286630817008	7.12534031327897	7.15491175721252	6.98048798077181	6.96800238257017	7.00666247527792
AKT1	9.65785924402957	7.97233718648971	9.87662298625625	9.50177929585829	9.09746906188783	8.94856966343714	10.1738216167036	8.78717164296191	9.57641153376677	8.85421764360343	9.40289055093987	9.04011713087843	9.88348708845709	9.32601801195833	9.06678223273207	9.4776731735199	10.2429154041713	8.98474604224121	9.64088397901747	8.95143097054553	9.2942138832025	9.45242429614186	10.2921532707101	9.30756379399815	9.38607531947054	8.4364930882656	8.60198718373643	9.26912506138863	9.244135045563	9.31269957410769	9.35022308529827	9.02938980818412	9.75451614338929	9.16995018078098	10.0865761759782	9.47887357898048	10.0300041603673	8.81689623594133	9.34986176372817	9.41285221530628	9.00660063617232	8.68930725908098	10.0990508161541	8.7394134423356	7.96756540923337	10.502744457348	9.19993297513583	9.31518985850824	8.90319288176462
ANXA6	13.7927056996281	14.1795454454948	12.4162543178439	13.5124989450712	12.9026038325609	13.6871472024317	14.2835939844478	13.6521849391	14.5903869565785	13.1155926768623	14.1241331730741	13.2091090673456	13.9990492218283	14.503998487541	12.555888857199	12.4053089393454	13.9480950123852	14.0834532000722	13.1655783652941	13.3258097129887	13.4110729658988	13.6272195579162	14.9022997601316	13.049753289952	12.95374747993	15.3141608123541	13.7871107332831	13.2169158112339	13.1420365099754	13.6805814541464	14.3923108427636	13.2027663537628	15.0563259023794	14.2555532095384	13.0161737501677	14.0405781701739	12.471455647944	12.2360672618973	14.4571686612345	15.1182359728949	12.8848196674548	13.893794063275	13.5309060918548	11.77391843396	12.9804477693538	13.8087164614026	14.253720165145	13.3941062584605	14.1918919315247
APAF1	10.4005936707953	10.9077062872104	9.91604999620883	11.1222302791911	10.177974546007	10.8315726589072	10.4827517485975	9.88062013947239	11.7815594998756	10.6656419893468	10.3220600923588	11.0246163317918	10.1979226678261	11.3752604084026	10.9822626148035	10.7567149809594	10.5032964235067	11.44248030874	10.6954348840864	10.0626384351248	11.2435349520909	11.2763987813787	10.3794568852303	10.3715953865295	11.757557722549	11.123945508023	11.9166234877491	10.8793226126181	10.2478362751824	11.0249971032096	11.4753332368824	10.7999673883018	11.3800415526261	10.8207239960308	9.98252878892304	10.207741446606	11.074815280184	10.4573334882203	11.2233371612947	10.9682331004139	11.3629805770592	10.9341654163859	10.0748240634385	10.828573859717	10.8946340065173	10.7636285242866	11.5482405496754	10.7020140559276	10.8733758131363
APPL1	11.9529050714708	11.428538376963	11.4771004031414	11.3760097153149	11.8666573643647	11.1474554057242	11.8271307263637	10.6936846253812	11.6055392413776	11.8968796579548	11.4751597732385	12.1734401244023	11.8511308441408	11.9482290705253	11.2834917898003	11.5891897870764	11.989125226821	11.6053361729066	12.0168681457964	11.7760907196742	12.6019757181788	11.3275444958535	11.5752924739491	12.4483248712762	11.7884072561303	11.6349977767341	11.5826672596366	12.2665604261481	11.6505797507115	11.7261817844256	11.5711222985824	11.3391513478886	11.6062183848884	12.5389507790101	11.4039019849323	11.6616128583888	11.5318541542303	11.7138186834538	12.5777656292972	12.0947718721685	11.6823207372663	12.2813767116847	11.9713182082377	11.2928925307243	11.8763877890166	11.3619231090662	11.9344387777893	11.3976710353224	12.0622505107803
AR	5.13767068135529	4.88786038006953	5.03326557766617	5.07567483504739	5.09122875996481	5.11031688182542	5.06857056424186	5.13085184034471	5.05802289829996	5.25917251409192	5.03485722496273	5.05218373942289	5.13444600208585	5.11560597666663	5.00872669616487	5.11337810867615	5.16175947362044	5.35488602323487	5.0887039506146	5.2498053090473	5.08961857697322	5.08394294601858	5.16030839331197	5.0580903984082	5.34649151088867	5.05188091212259	4.95261737193186	5.03506712837604	5.34195770297297	5.16339302515732	5.40815220130212	5.43134432040698	5.19984282836848	5.14147581902769	5.25447236704315	5.25070068999959	6.09253335959128	5.02926520177769	6.38011778960399	6.36789826710854	5.27609772126353	4.98577108308183	5.07558188317667	5.05293433933256	5.2043406569608	5.07433236281129	5.42968946963998	5.0453913739317	5.93593975788741
ARHGEF2	12.3034220389353	10.6066582768249	10.9139008068821	11.7120682997532	10.9485662545908	11.2138456631148	11.603723588165	10.8049951628985	12.034474458195	12.0523127629375	11.0705761691279	11.0057822706799	12.0722931056769	11.5850010173482	11.7112752733587	10.5967654176297	11.5512290474563	12.3804363663678	11.4835935658571	10.8385570564295	12.1989167763221	10.6450131833247	10.9540652627653	11.2406303929494	11.7840608859828	11.3929214809872	11.4959621868079	11.7164199392566	11.74579448091	11.7760910978443	12.0897158687856	13.1007513316131	12.4794405547961	12.2548631399103	12.1177839100259	10.8792348352122	12.9489673555348	10.9928375102972	11.8592056862685	11.9875054234033	10.9035437525618	11.7340871362014	11.4417053791338	11.1557285243121	11.8876049864923	11.8213048927252	12.4698651518471	12.0537931428112	11.5386642117665
ARL6IP5	45.91616098144	44.7784283561916	43.660386025471	46.2680273156339	47.9793379169931	45.9403624344782	46.0286943035286	42.0522018212358	47.4452566161896	47.8819063984625	46.9053119354494	45.5623531110718	45.7425740080159	46.7710568539953	49.397225978646	42.8601090813446	45.8074161356606	39.7021297532319	45.376540183277	47.0354181538778	47.4884650559023	44.214952373351	42.3270966284477	43.9532826285415	44.6883685136576	46.5085238314944	39.9915533980867	47.4015703515258	45.7371417011624	47.7473969720672	47.6437744401558	47.8085293429702	47.808561426337	47.7890096798142	46.7822148504066	47.3460101018251	45.6772897876448	44.4030308296866	47.6104354932505	47.3431530377044	47.0333162143896	46.5710105002023	49.6111901661014	46.0341163748079	47.2963740611546	47.7400678207414	47.088777389594	48.1047316016349	47.8627616530351
ARMC10	21.6959212048503	22.2220102291735	20.5924237459643	21.191061222768	22.3794491415841	22.5830444455939	21.4074484015376	22.8113437587346	18.9741764868481	19.800424436706	21.1540577763466	20.8351011223195	23.3552696232546	21.3386857646955	24.3435933521967	21.6349274791522	21.0572042654788	19.1621583949651	21.5268358115027	20.3575238970347	20.9723374873247	22.8997699465336	22.0979734106946	20.8275519381897	21.5361808335499	20.7827891832624	20.5930380251248	21.7562751408028	21.8398708336189	21.7511761647526	19.8689139727191	21.7437186491801	22.1160758917957	20.2155992623968	23.0082581608344	21.137675960738	22.4871321427868	21.8694795538351	20.5320367705573	19.9554289823563	21.7166834815748	20.2024328886939	20.6974827285991	21.5168220323776	23.6746177452733	21.107213293858	19.8836203182034	22.1792523829267	21.2105349212995
ARRB2	17.4794777838191	17.8146416364024	17.2628333058049	16.3326233165407	15.5855402868729	16.5637942627287	15.6229606968824	17.678857305296	15.3991248255616	15.4126531991628	15.2921901929326	15.647516589537	15.9857048354295	16.6915394295786	16.3699840632024	15.2904251073701	17.9741438612525	15.9043595390076	16.1178302369477	14.9585273992629	17.6750164864747	15.4571207540595	15.0325652794107	15.3333260967141	15.2210681323697	14.8092673168829	15.4430043004072	15.116904151081	15.7311322787123	15.1548531068597	16.854496240822	16.3960045599063	16.4872947719151	16.2984913334434	16.0006071991696	15.7412164560848	15.5392401422605	14.9806579776727	16.8960038396632	15.6497470778858	16.8255820776728	15.7291666531089	15.7644564774807	15.259216300634	14.8800432402219	15.7007973065482	16.3950510897207	15.3184183687565	15.7090452780187
ASAH2	8.76884332159785	8.85277529603699	8.84144926239088	8.7551976015381	8.81332902339586	8.7949414783829	8.89214856271398	8.84132859649604	8.88407432411217	8.93279677560385	9.24812955377727	8.99444531297789	8.81630296218741	8.87179194243067	8.76098852353731	8.92161860889747	8.94609083068822	8.91709266520652	8.81044998812052	9.0927422366634	8.960049113666	9.06698669011935	8.85087133913907	8.94701677156251	8.7541213512939	8.90151521868908	8.72042800084933	9.15943209945097	8.74883102796356	8.90207468864486	8.73980392530867	8.82298637093436	8.91080220686955	8.88202625447182	8.88345274504055	8.62327781746333	9.07492278303436	8.86002507663784	8.95485984720525	8.69470854999949	8.75931260872397	8.99125113841942	8.92749262210756	8.89227500828797	8.74472338902454	8.84600902780099	8.79565637817071	9.32855272583488	8.90017236057629
ATF3	19.79573879715	19.2548619659732	18.9617056817312	19.0188932214382	19.4957714247072	19.9003241546459	18.16392315297	22.5257943647014	19.8595714304357	21.0089405161862	18.654907314981	19.1090815828273	19.9414372345648	24.8404807254607	19.9727039139997	17.4095164153189	22.9374026457044	22.9202468207663	18.8054734222421	23.3746826420336	19.0042907402313	23.6667573461196	18.3567262120787	19.3333485173794	19.9929325088651	18.6803129850035	20.1409700333221	18.7419586071563	17.5011653791834	21.4760259679802	24.2843886353358	19.8962333403524	19.1819685105185	20.4913755604301	18.8546877288057	18.0929374265589	22.8269810836317	21.242202786379	19.6346514282534	19.9863075032029	19.8316733127557	19.6485285126526	20.3896712791958	19.3243693375393	21.3803498897723	19.5496515998434	23.7289282994675	19.3262673833592	19.9599609863394
ATF4	47.2096394131948	42.7179859871216	45.5947874119031	46.4091385366812	50.1947932314128	45.0401149072124	46.443308037734	46.5280481878913	46.5084475453855	49.2752064450784	45.037117965205	46.4316363315021	47.4172334780931	47.2510327084657	48.3912773435766	45.985899646636	47.1775503049192	49.1028614875503	46.5141518524096	45.9672560246976	47.4766061968316	44.2181961539206	47.5794727986255	47.7338631113454	45.432226390722	44.9934792214778	47.1717994013157	43.2308639400112	45.8439940417799	47.0254991870812	46.8851930529904	47.3899577583443	45.5878141625366	48.1542375346017	44.7205203737953	45.6658379589286	48.7400039700556	45.2489971187971	46.7782884394134	48.0534791429637	44.9078686489761	46.1658560885692	48.9199281681379	47.003987964857	49.0725458193308	45.8130010100847	47.5216459764891	47.6822010163924	46.9661983618391
ATM	2.43416774978224	2.38374016464474	2.51455507302891	2.44007482578853	2.49779364135338	2.36302945114446	2.4520589549894	2.33977422908563	2.42618563475956	2.50884211934999	2.3506970536165	2.4310208646062	2.42665045284541	2.61617132583556	2.49994936536843	2.28519372453529	2.41346408150595	2.29558820539537	2.57482414445913	2.33851346304578	2.41648741041322	2.43061828655921	2.54510403801578	2.36340090085587	2.39912198670773	2.44634208540563	2.3851676031248	2.17978890581825	2.31647506292592	2.26101932977945	2.75446605451011	2.70110758806159	2.50931630427256	2.6414880890844	2.31310336196213	2.50699710431193	2.49289005232914	2.22537265650447	2.36104174333995	2.352997048514	2.43534841129877	2.53918605779255	2.32079996388278	2.37714837752214	2.2845899647702	2.50162661677514	2.5887755440737	2.46514811264029	2.29284505500802
ATP2A1	14.3744009411763	14.3100325120732	14.4229829877489	14.8148969203622	14.3360964275515	14.2655546813761	14.0436196920463	14.3515652595685	14.335019538186	14.5993347856323	14.5145377057774	14.6552554540708	14.3822314136812	14.0657641073271	14.0019377623284	14.1580657080123	13.9143681129211	14.7457527030925	13.9153790861097	14.2485650865539	14.6463113048081	14.4882936949983	14.4077241347429	14.9202915453327	14.3204653579044	13.9695685184228	14.2212997352596	14.3914313428075	14.5652532538239	14.1533658897953	14.0799279291312	14.3784613399141	14.2306383963802	14.1596881124751	14.0016718592094	14.4327588310058	14.2651507403085	14.1506057494255	14.1126451283315	14.1966779919081	14.0996071509157	14.2198156677848	14.3045876625925	14.1564437135126	14.3939729240862	14.2927621810971	14.2727378803204	14.4532738137254	14.2757251728004
ATP2A3	10.3626603827297	9.52044735664218	9.62834014801867	10.1653714504744	9.38002669071025	9.52961553192615	10.1573619281181	9.62219690947068	9.30723138883726	9.41162467676793	9.46561923421539	9.78942753989797	9.44373908959594	10.5108514544849	10.0363481757213	9.41606204571957	9.65044931627477	9.65249254647985	9.76989395421951	9.29952072364683	9.86892546312613	9.61415870940447	10.5936135774927	10.6743785424243	9.4034138078501	11.6668540363669	9.38698042630527	9.19868665872465	9.38353505733078	9.2769438459867	11.4304369041855	9.27866818534738	10.309292073919	11.1486733686582	9.43128723789758	9.48014903189096	9.30869124388464	9.17151173163445	10.1504241549334	10.027870144992	9.36472926485625	11.3291137564001	9.38781659633965	9.70241030673118	9.3844238372517	9.41278242277504	10.9660745157914	9.4029157942801	9.57437708347027
NA.1	NA	NA	NA	NA	NA	NA	NA	NA	NA	NA	NA	NA	NA	NA	NA	NA	NA	NA	NA	NA	NA	NA	NA	NA	NA	NA	NA	NA	NA	NA	NA	NA	NA	NA	NA	NA	NA	NA	NA	NA	NA	NA	NA	NA	NA	NA	NA	NA	NA
AVP	104.722299704373	102.865655632709	106.937341317238	104.185548558507	109.05085934636	105.385301032876	109.261606960654	104.203226290115	105.981867772881	109.240370226833	103.116149906587	104.82151185375	103.909671191807	105.138990086385	103.152380227775	107.977577878971	105.566620067531	105.530191744212	104.102356452741	114.487227927157	111.126383798265	104.108048390684	104.463636018903	102.901111673456	105.954097627712	107.241279783383	107.147807567951	104.767178731665	104.874294353829	106.897347018919	108.742241088976	105.761281101192	104.375542672414	107.401575661092	104.994968284196	105.238157670032	111.145454982946	106.478733120549	106.132347514249	108.738040426149	104.14311513847	107.386910316078	107.622988674988	103.943553930389	105.869460672985	109.796766863748	109.774098269717	104.885271289361	105.951679564601
BAD	48.0454313296931	50.6886916452637	49.1325012142787	47.3002103216365	48.0666452944158	48.1966820540656	47.8029782240859	49.0995205860556	45.7937092237681	49.1395823269523	46.2642799730752	44.7364904129522	48.0083784254275	48.3143220695435	47.7482072108872	44.9049063466199	46.5467214269751	49.0487358881324	48.33389675276	48.8646466736661	48.4054189001328	45.8851639989082	47.1805507343386	45.5675582699743	47.8195363836352	46.1823673944925	50.2494123754155	48.7904673553277	49.1334443440506	47.0648100858097	44.6534013969032	45.9640809355571	43.7263648025055	45.4777088087637	49.7002237988194	48.7122753040977	48.3835334535441	45.9585065941979	49.2565252971103	46.810621391166	48.5344638222658	47.4452075766357	46.8308360529273	43.9017626545461	46.8171294478203	47.8141595833898	47.3860140559518	48.2823070390906	47.2722159620426
BAG3	34.1368863664282	30.8518071716205	33.9358526911636	34.2052942351072	33.2378336826242	31.5944043812984	35.9867959575082	32.506823736472	34.8707314057617	37.1000642750656	34.8861601770234	37.2484179174212	35.6039867459671	32.779602210279	34.4481629980752	30.823312763492	33.6005021910395	31.3569254655138	33.8540746648769	33.2600668560705	33.6301461423876	29.3249150920821	33.2748952112237	32.7666331979495	37.021534465673	28.8151869613025	33.3475626293241	33.1011871338843	34.0912773679871	34.1781996976831	37.6821016614675	31.6767659584843	31.8451178581696	33.1218529018018	33.1014438574998	32.7182277042851	34.8806090394865	30.0684304988557	35.6909337755206	35.4314257607278	28.2045792991044	31.8250060310954	33.8844570093352	30.6331165599134	38.9397860380103	33.7495510367919	33.6170494658032	36.4024941562897	38.0796550935097
BAG5	18.9639834680754	16.1215463048789	19.4194342126756	18.5362027766719	17.7240692421977	17.3340390705131	19.1097709911335	18.144123758885	18.9129796857225	18.3469115709216	18.7145234089273	18.9436240362407	18.9120760397436	18.5348065735569	18.6286281246966	19.1058772925987	19.1051184620756	18.0083659657675	18.9656021749887	17.5704928500291	18.450498147898	17.3895032326583	19.2906844164907	19.1364559963032	19.0574925199007	17.3054970978918	18.026541233841	17.9774482002536	18.4855071764746	18.5120716835655	19.4862747384048	18.4757632978147	19.6229505454732	19.7077437523038	19.3056647029326	19.3392969823185	19.7000583825021	16.6491471786015	19.2283237917437	19.1963651404378	17.1990319670948	17.7057953482788	19.1133499519661	18.5066538500574	17.4170878738111	19.9835684616896	19.0135282326176	18.9708496819707	18.4960908399478
NA.2	NA	NA	NA	NA	NA	NA	NA	NA	NA	NA	NA	NA	NA	NA	NA	NA	NA	NA	NA	NA	NA	NA	NA	NA	NA	NA	NA	NA	NA	NA	NA	NA	NA	NA	NA	NA	NA	NA	NA	NA	NA	NA	NA	NA	NA	NA	NA	NA	NA
BAK1	32.6159141302403	32.5261401661503	32.7378474956734	33.5048037156961	33.2981180023627	33.0419498991726	35.2307544468216	31.9428863850476	33.3572854023384	31.4742479338463	33.7556384607157	32.1900182494655	32.4811855066671	33.6598194610025	33.0397953914741	31.3018744677091	34.2327831664086	32.1387432704935	32.3252043861709	32.9264415271503	31.4357785495366	32.6229551685233	32.7022227586096	33.7451130626564	32.5096285625923	34.3540987645044	29.9638955954073	32.7268749922979	32.8736197030929	31.2611491651656	30.6194511175784	33.1695309350459	33.1777247101373	31.1828667262819	32.5913898492937	32.5898668735556	32.5151306597331	32.7722874396646	30.6550477014436	31.9737873809599	33.4358759889786	34.0587065881635	32.4573237050295	32.3188380031985	33.9969323174403	33.7084691831465	31.0347867656355	31.8534825200657	33.2168147550833
BAX	36.2302904328736	31.6058960649317	38.1017785125544	34.7579684570992	36.6753037537476	35.1926218058571	34.4080748142271	35.5913638268415	33.6958170093888	33.0660071308192	33.8627679227762	34.932926308428	31.3385551549706	35.3725774770836	35.3721564097312	35.5548151299596	34.5553148240608	38.0553088659282	35.1508808858867	33.3288468337692	32.8189365923952	35.1211588105592	35.5633557274004	32.5262463737489	37.040660507497	36.118600466485	34.2145836489311	38.0126134290639	34.169184117882	34.6980166318698	33.2204566817781	35.1448086222466	35.8125524261057	33.8947908713129	34.2374077666324	34.7282957234304	36.8092761271036	35.200805709868	30.8128503324102	29.8099621465043	34.9810478389236	32.3853647061934	33.9473518987137	33.2575903371519	34.7529366162623	36.239366820943	32.4694823031114	37.0688525777619	32.1178502989194
BBC3	24.9788303058466	20.1893777154208	24.2008813991132	24.7352895935327	24.9582760027728	23.6579252996102	24.8903746418427	23.5008417147942	22.9937793061556	24.9063098328867	23.3047978685155	24.1512108660554	22.9560055601587	25.2355279754056	24.3199539451594	23.0974483297344	25.3193111351235	23.275938357927	23.1472647935812	24.1911970375298	22.1779655065558	22.3332856169831	23.583766192251	25.3474686093243	23.8055639772235	24.3896673842502	22.707681902214	24.243193272508	23.8550487821615	23.0555768493876	22.569284749882	23.3351475070637	23.2654202259327	24.5785580203101	22.8980910773072	23.9699604524373	24.5991965717074	24.3386306193928	24.1452211347734	22.9779730821107	23.1777602387752	23.3656291866363	25.7088799315237	24.5462670916229	24.4355292568511	23.4572500500246	23.5685796422842	23.8416869540939	23.4363253757002
BCAP31	32.3993088062979	32.2500522387656	34.5094497896445	34.2276418984223	33.7703205126783	34.0963522229383	35.4448590538732	32.2399699797796	31.577372686621	33.0343649456279	32.7874314023293	31.7375391793219	32.28136959088	33.699107587657	33.9439572941187	31.3262409851297	36.2291942697511	30.5939821726518	34.1719184823605	33.0126632785227	32.0524499134389	32.999262387458	32.3964178840147	32.3324670834308	32.4555293545932	30.8877814582701	29.1960891702074	34.11783518606	32.9732773024193	32.3564511637798	32.0402791578721	33.5355329582002	33.2990793923559	31.9532907422903	33.8355568302945	32.665013099897	35.846812041914	32.619555464488	33.4885865255581	34.0611853449276	32.8720749318698	31.9722399306486	34.235445800621	32.3810130462683	31.4066133358363	36.0976919704637	32.2534025026697	32.639376670297	31.4121683413115
BCL10	16.8263286515048	14.9078315104608	18.0147882664897	16.5926018994387	16.2297640393053	16.1164398631008	16.7977250866589	17.6128986447842	16.8177133624132	16.0113303725927	15.9981097222014	16.2050336047537	17.2733481938993	16.8081641003864	16.6355228826613	15.7945754810762	15.6354831067139	16.4370198587862	16.2632215312353	15.6851101512485	16.264791289239	15.8699382435294	16.4547410711965	15.3962544967921	17.5452679636083	15.0081410613172	15.9826998758984	15.9289878852204	16.6251325103593	15.7952080984465	16.2140045831353	16.5685923122045	16.2856570916625	16.3904300849059	16.3748257639712	16.8142564593739	16.9812351456255	15.1709800993223	16.4974952912234	16.0848901062273	16.3168028345647	15.5288993183145	14.7707783566161	17.0450843705807	16.7715557092209	14.6075083114257	16.2279998203083	16.8821409325664	16.2334235998645
BCL2	6.82480362089109	6.66039462439465	6.87184713709422	8.04048952835542	6.48277036458136	6.26517050476853	6.76038756240007	6.38976203915849	6.90867249046243	6.66976652559682	7.42884321010264	7.10516493967246	6.12085764916096	7.24636830959274	6.12331441006937	6.04278016786503	6.98576275147105	7.05114145071392	6.91406747772504	7.11295516705632	7.20585665711919	6.2102752130706	7.39665608351386	7.63287288258116	6.57661690474412	6.81820313195157	6.39910685382348	6.66737545795923	7.53142176780389	7.34112058716538	8.02720203103356	7.16945837908245	7.10494049113625	7.53686593141998	6.76022448822787	6.68972803934245	7.40348670244799	6.16492292550322	7.14901121609146	7.23182496680028	6.57760778436068	7.59003474156812	7.41225664354393	7.31785434146279	6.5642971353142	6.46972218602731	7.56528597759123	6.74549226956435	6.62188372210489
BCL2A1	77.6439982698624	97.553752923952	83.4024971578417	70.1347330808052	92.8838096743855	87.711796905836	74.9006244309548	91.9937909313837	86.581420415056	84.26503736262	77.5186478653395	84.4929637193765	82.0962252123259	85.7209545338919	90.262524234459	66.9230052892263	89.6290748043107	71.0288348621664	81.6262238804941	87.7532347196858	71.5403279130922	93.0971005998479	73.4247360965952	72.8122962703163	90.5992450491161	88.9066956729722	72.1280734499324	86.7824764233714	83.9453223730286	75.4563242369768	72.3902348605872	77.4145601467888	80.9297654398377	80.3513930687521	81.00530945832	81.8388439151692	88.1889655673333	100.909521637836	68.8736018582412	72.3939417795634	100.865523725633	80.6464250219998	93.0923590200426	70.0290380535264	83.9713146471515	85.0384078237838	78.6733109212549	83.1263598526342	82.9399379956509
BCL2L1	24.5488393609907	21.5865589172298	25.1303389288654	25.0669761898582	27.45302081589	23.2188389409678	25.2480552959384	24.0873430947686	22.7732671686856	24.3092566815141	23.3144000442894	24.1154218118536	22.0258689607066	25.2778780240005	26.1324166596716	22.2164251175671	25.3507569271356	23.1421964975706	23.9188342923767	22.5415082460143	27.500425275084	22.6574147173632	24.245580881251	23.8514554448124	25.6162699050483	22.0216346073546	22.049373357175	24.5352334587331	24.9408656240255	24.1877506658691	23.1544815243399	23.9853985583311	24.1304307610956	24.082012722402	24.1305795205462	23.0733542736682	24.9337023387581	21.9665685830477	24.1907711358988	24.1642406038624	22.7746049364681	23.0769622903822	25.801989893539	22.0493249752132	23.8741039584565	26.184582427504	24.3621220338429	25.917979345747	23.2534693068633
BCL2L10	50.4327547481846	48.3872005793854	49.2654472674161	48.8918356668891	48.6080222071877	52.1672160558607	48.7467437691789	48.3688837333608	48.8893754805031	50.1055154756945	48.455477371883	48.84077575893	48.8526484829217	48.2365216575482	47.722535802805	50.4268532150829	48.7479153108255	49.7971481674646	48.2499084385313	49.7661890852894	49.2632681712142	48.8280193815002	52.3563750746504	49.1177035103561	50.1427357033527	48.6199284311466	48.8862685712126	50.1860963500434	49.3357041538624	49.4712505495453	48.1139621389855	49.0934803758072	48.9632297149802	47.8270145881328	48.4615262178576	48.5470523577707	49.3797122003974	50.1243491847247	48.7260300379269	49.0345530551669	48.2514661179931	48.2211296809077	48.9900933915875	48.7305377485924	49.5627219309085	48.2939165841388	48.726726707761	48.9816923787918	49.0660652428462
BCL2L11	10.5623994036015	10.014170644941	9.85927166222035	10.446524222063	9.76097130323291	10.4944705180135	10.0514723825022	9.74059520218598	10.0087829318244	10.230913996272	9.70241519770622	9.89040026282259	10.3510827394942	10.4201989612672	10.6783096443678	10.5556000781538	9.8328813059955	10.3280443392859	10.2689293359626	9.95222828135857	9.93497833345443	9.84716161519536	9.65986964075772	9.83721770760854	10.0048795733252	10.0102743341763	9.99991337245366	10.0160419155668	9.95257357819727	10.6405864842194	10.178291575649	10.1159725447361	10.0017078795308	10.4490882887885	9.6489994900274	10.2162106047654	9.95483022722266	9.67115049356243	10.3604954494385	9.71120935839266	10.0404557752021	9.94679361926013	10.4876020720132	9.95381099123743	9.77659551648082	9.91521879095336	10.6204005199437	9.71448786502818	10.2500366257633
BCL2L12	32.141527608138	30.6247966644213	31.3446809353455	30.4639188185026	29.6721605092528	32.5542839197678	33.0609279305272	32.5673186806344	33.4256477883073	30.1676451502048	31.7744933100243	35.0833582831429	32.1944465596248	30.6528942757447	32.3417006347183	32.1558325263387	29.5192257888778	34.4631621667623	32.9016277264918	30.0786561948825	30.0887241839617	31.166882031646	33.0608489742241	33.5550968459827	32.9964665381648	33.5850924576279	35.8419871327161	34.4602231649037	32.704387772604	31.9228467671868	31.3686721649756	30.9505384327714	32.0819748333818	31.8138251609979	33.1229212168642	31.8863198628578	33.0113280002519	32.1750647170513	28.9307088759294	29.8596794510697	31.3393189406325	31.7397770754517	30.7785881925165	32.8115570615258	32.1056124904586	31.2809863482582	30.8276814065046	32.5233127264353	32.218927385705
BCL2L14	12.9644096363225	12.6981350838415	12.6934750295875	12.5400571794159	12.4679414724101	12.8603537477938	12.7676660591509	12.9027578003284	12.6047459059101	12.6203947939086	12.6328020668199	12.6414526745215	12.843228317601	12.8009045106245	12.6584875813321	12.6727872678131	12.7086052199478	12.6029773307856	12.4564624599235	12.5924084335451	12.6222054088887	12.8061332966637	12.6467544455324	12.7981159066147	12.6439568643467	12.4862166832294	12.6746761224226	12.4992299522346	12.7068090168875	12.99126652046	12.4480044859414	12.8053209163559	12.4066136422421	12.5057413165231	12.7048068299997	12.619353812186	12.6692216872609	12.6073536899811	12.9827304103999	12.7433955817749	12.5191553704289	12.3147915434706	12.6792091801928	12.6550231628961	12.6210810296707	12.6314613603238	12.8400696478882	12.6928172581547	12.7435665596955
BCL2L2	19.2389918025787	17.2773968794036	19.7389233598178	19.5132259903177	20.0702856931731	16.3132058139423	17.3374770889037	18.6911839553683	18.1770267847984	19.757254345485	18.8333902554333	17.9755385097052	19.6235454088799	17.6628684526895	18.5098404944456	20.0922297772961	18.8000018770956	18.8075773559238	18.8684652483415	18.8498469162166	19.9961518623964	18.022337293593	19.6677030379899	17.3369905286394	19.3324216662963	17.2309399038129	16.929722214109	19.1264156663439	19.9594463780653	18.983501957805	18.3758620022157	18.9290889016117	18.5366872518196	18.0266554222653	19.2104133731699	18.2180720183288	19.5825319478986	17.045664737635	20.260358714576	20.960203596672	18.0412527995257	17.3952816841087	19.5841437170603	18.7517555981501	18.6708771902332	19.5668681696898	17.7034744741049	19.8306223569535	19.2555733386194
BCL3	28.5085624484599	25.8179218794959	26.8927441466989	27.0734456662421	27.4943154761586	26.2801176454805	25.5349033106533	26.7313682521957	24.6428992594261	25.1605828434621	26.5396810557099	24.9721455435451	26.6512408675157	28.4290054965503	27.0760870097742	24.1492859150285	28.2592394715648	27.3799121841639	26.6096092090944	25.6620006761021	26.8666902874694	25.6133168544415	25.7714950035186	26.540438862253	26.5965253663209	27.319718816066	21.844413279585	21.4896671412379	24.9536622712773	26.7124442312961	27.3639305978692	24.3362757297952	29.2155728895936	27.1965665246881	28.5791564616436	25.7678233705076	24.5160128057907	26.3712399216746	28.6646621521874	29.3247745182905	25.2695641245009	25.9461275546489	26.7713061666053	25.1978455935752	24.669370518542	25.7638233260707	27.7362602481007	27.6612086344239	27.7765917274407
BCLAF1	9.71680355085961	9.32510031308345	10.6518397443379	10.616382465015	10.8740735370301	9.533643111558	10.8737843859224	9.62013764477327	11.6505664180619	10.8769756153321	10.8476198219641	11.5380114652498	10.845752568716	11.1031569690053	10.5119355580597	11.2237216771707	10.5200144507308	10.5875836830485	11.3172727606086	10.4364786664424	10.9232465992914	9.67570235324583	10.2780767367861	10.2584275766933	11.0445837442071	9.5945478934668	11.2669938855198	10.6607483645111	10.8542366986321	11.0865786510224	11.158558004924	11.3124040411174	10.9441847045673	11.1432336959511	10.6615334047986	11.0681493921559	11.2254288253593	9.73361556678434	11.2171522713852	10.9226733088239	10.3316655081894	10.6305144719538	10.5774539574396	11.2814883852146	10.8187146756459	10.4909737337852	11.1888946435682	10.6196745831992	10.5557043505329
BDKRB2	9.59450981647098	9.26243783699632	9.4330119185325	9.43091187446665	9.62589716057842	9.07216477561971	9.28279668093961	9.37728924098246	9.82245304581383	9.56723716425333	9.58695809221038	9.67348931724321	9.73656128847435	9.74608434571914	9.63360648240423	9.63577670439238	9.43317099670551	9.81116609477649	9.42506908057167	9.57994792292443	9.83732947137113	9.88083552695161	9.38658072259512	9.45817738059126	9.54862635330251	9.42751026826906	9.65260726927357	9.35939255678077	9.53850731450748	9.56044157145444	9.48631152727956	9.50330667019944	9.42408679181913	9.41259062552245	9.52563334273246	9.49765752598166	9.6067621172285	9.53202228285502	10.0004498095502	9.961160948326	9.27964188239274	9.47322798138866	9.45186868488829	9.48671284911668	9.47525928006915	9.93219133493997	9.76773944494897	9.51927035600622	9.5673438336374
BDNF	8.46216111828813	8.33778838000421	8.34617448589703	9.47348725119791	8.43927819885974	8.25758238406976	8.30561378295659	8.4328382721187	8.8481238605811	8.45149401543987	8.39338180667915	8.27496393783953	9.29927329958524	8.29589682834017	8.39360716303415	8.43082096519639	8.28972451753133	11.6292525597068	8.28369419439931	8.40460117397447	10.3699639864553	8.18168077717798	8.26838030391616	8.54795367070047	8.48814345244077	8.18068922902426	9.14286505146958	8.30338722984951	9.76293831483564	10.9272594264409	8.31432847138632	9.60637420227722	8.43649916595149	8.21218623266659	9.92555886633564	8.22229989185052	8.11643414643201	8.73896241136723	8.39270167338482	8.37060229563632	8.33193609588504	8.44715761080397	8.29429406100354	9.83505392670093	8.60387398933039	8.32864070875486	8.31717190744496	8.99047031332338	8.36070324265425
BECN1	15.6081685934567	14.0924452829905	15.8698917708075	15.4585944339843	15.7226802331043	14.8569659385952	14.9352503870505	14.7942249209773	13.7940506627432	15.4827396571715	14.6525110315058	14.4899275239927	14.6372574019854	14.3458004286825	15.0727179754357	15.3931767208925	14.9745438423016	13.8573797452684	15.1790061189128	13.9222052737421	15.2628280951956	14.5923756264136	14.6939795064597	14.3717102019606	14.9721922779103	14.3148184916676	13.246485029797	14.1380086590403	16.040845659023	13.7705222780557	15.0593927274059	15.4141870030716	15.613815385375	15.068932442865	15.5592867324663	14.8548321471968	15.2069927528374	14.3391668304688	14.2048581510811	14.177812170682	13.5521864550077	14.2879169403848	15.3175899436584	15.1847701847871	15.6800711516047	15.3087281283764	14.8039511489535	15.2419866048564	15.3768852348275
BID	19.0244444677196	19.2278692984583	19.0738702355324	18.5594756895944	17.9470647862685	19.6771072179936	18.3236800163968	19.9365129436092	20.1828771313227	18.5247833927367	18.8008518530187	20.7817032871733	19.223584007168	20.7155480738106	18.4717282846954	19.305218503383	20.2664048456254	20.6293245426359	18.7680651259573	18.3195289191366	19.9599577707354	18.7544455196143	17.2685991066091	18.0592065755195	18.8245877263919	20.7962047252694	19.8605417596127	17.0850277012575	17.5321247873053	17.7897468482828	18.7244624302135	17.4121581608221	19.9421754634485	19.1692784715117	18.7162224249906	18.0308920115288	19.4819160811793	20.2208342701319	18.5629647741239	18.4889683977337	19.5758117540024	19.0984704628143	17.7982065603695	18.2305040502174	20.511504831214	18.2388936139961	19.1799706896318	18.2163602938198	19.4550684822214
BIK	67.2666224913169	85.0760193952587	72.0969339132218	66.6056898629638	67.9306153728644	72.7105254848352	67.636850426021	67.4605093663095	73.325521331255	65.7184287261711	73.3554521453446	75.4918525706465	65.6809704256322	79.1529987142957	68.1252743179902	65.6502289277892	71.7113494668561	66.2346680966454	67.5534835440437	66.3125899930414	66.7144936993823	69.0243343427519	66.7900636419335	67.2174119927094	68.1365940285398	94.4565756633852	65.0392874982573	69.7682396504273	65.6124439055876	66.423606034897	70.3889120284135	65.7881694146041	67.1074778766621	74.6126875167026	66.7449184827379	66.3697681509716	88.3426576144696	65.8158095837291	67.6579929752653	65.8371990606829	67.1443785920136	70.003545114077	65.8953282022014	71.1766805633596	66.8169090515482	66.102998446587	70.7864465588387	68.3817067623575	68.0536625285318
BIRC6	4.24687875265946	4.25828549988071	4.07961301191316	4.41217884320341	4.7517028824336	4.1390348883049	4.30294550547542	3.97845258358956	4.57783765953276	4.38206139229368	4.38734083876729	4.4291637028253	4.44283577929214	4.50018125438277	4.17728364542332	4.53043649114676	4.27264616349349	4.31144216139317	4.34394489066301	4.33641394438042	4.60385436840666	4.31349608317988	4.21245082371867	4.23715369065661	4.34095761615132	4.59191208837106	4.46666138478302	4.63265439657093	4.54268877101643	4.42181288469158	4.70668763769334	4.33705604637083	4.34180135455452	4.50330134857981	4.23637678018865	4.5196507035827	4.68136174447216	4.24812763293131	4.65533228782491	4.50839125352444	4.5802958252685	4.38568162262548	4.52117317317259	4.44303118809142	4.5460033829403	4.46714678516093	4.6090535108095	4.39013136931408	4.28737645877875
BLOC1S2	25.172277048524	23.1430301571081	24.8801753592091	22.8099826507785	23.2889343741217	23.560960539817	26.8299480961164	23.6953099097613	23.3578510454111	23.614550840375	22.5480259166612	23.3864714945693	24.2212567172824	24.9982124222919	23.6614927608393	23.2096989261291	23.2811887311973	23.5122158965335	22.9028917378001	24.3805368934503	24.0476439054768	22.9439071930783	24.1982177820225	23.2005363966947	24.8650798212387	22.6096528105956	22.5000122269188	23.2933109990333	23.0874773860255	22.8595907561983	22.7739042477104	24.6668938794023	22.25129420718	23.0437331951478	23.3393661515954	23.0381109974965	25.8276634868183	23.204540633669	22.8679740808065	22.6913500280888	23.2096305670399	23.00067546386	22.2646179694563	23.3110161743941	23.3135450310117	22.1633319844834	22.858784500546	25.2598766959924	23.1658706869077
BMF	13.0236381682909	12.1879943440034	13.0815318484649	13.1088907663294	12.4970543620272	13.421503095672	12.6713035338307	12.548266381169	13.8253521257575	13.1947278983258	12.7308680453437	11.9377292478872	12.6050736109685	13.3107765095978	12.1111034162543	12.8245675158595	13.3948449184623	13.6175572023178	13.148637744701	13.2632858652818	13.6572629475001	13.051941264733	13.3459035627498	13.1933247186692	14.0156253117386	12.9870750661225	12.4672869687852	12.7967651036925	12.7974874517998	13.5189865548365	13.3593884891185	14.921585378667	13.242905485749	12.9784725812994	12.7084692532845	13.2299699110801	13.2550466813232	12.9139148710816	12.3348745205557	12.6306423770209	13.3989870165946	12.5298033543063	13.7856141749797	13.8953366329323	12.5490799346217	13.2900245683179	13.5604968528686	13.456025390274	12.727108871458
BMP4	23.1339140360645	23.7136553595326	21.6897651356572	23.5510475917297	22.8523131719951	22.8792771448294	22.8045866683586	25.2158572612796	26.0897161770644	24.7777454974351	24.8113658171862	22.6212719705426	23.2075695588922	25.8678693030139	22.2992804644822	29.2866935211854	21.9370329986596	30.7952362795816	24.6484663887905	27.6547333061101	24.7540853413193	25.1286689622788	22.2020706381619	23.650046098407	24.6775699033772	25.4548232595263	22.5691494114363	35.5025152757762	24.7736583510733	25.542155711129	26.4537838685027	21.9777542233411	23.5800157073774	24.6045534091045	22.8666833367876	22.7324133628925	25.7873735805058	25.1266997033288	27.9533676868366	25.2563051083471	26.2021503710496	24.3206421402296	23.9823796229926	23.6956012500467	21.860175358049	22.7768385276997	26.5979042562969	22.0880691661407	25.5774056176927
BMP5	16.337476915017	16.6801841705988	16.4979451416871	17.2564799042301	16.2957858883666	16.330097832537	16.3958276127245	16.144001022642	18.0408728879731	16.5937439109176	16.0494924585974	16.1301851827512	16.4895893813191	16.4798936397738	17.0916269852954	16.0694380104386	16.316804927758	18.2057178321116	16.177108262927	16.2836771367817	16.5295546610921	17.1178905732189	16.4927962299441	16.5464237081771	16.4123338793651	16.276832348179	16.9986119552991	16.1384344139014	16.4429265124615	16.2923179894985	16.1831304312464	16.2091310451504	16.36649616842	16.418761945392	16.5111165848736	16.4342041248647	16.5003240720732	16.0851634032823	18.1972810327873	17.0194181409835	16.1762687141641	16.5874012080962	16.1463177962805	16.4852454213315	16.5485907109522	16.3917792180122	16.3114479794452	16.0025622810598	18.6527676893856
BMPR1B	9.95610805871109	9.67210232572859	10.5008703889293	9.63537014840321	10.6436205377228	9.68654693170641	9.86134672583723	9.83645202127671	9.9397869140429	10.1392455285014	9.73550485789246	9.93362952684561	9.77398516684716	9.75087240713775	10.487148396944	9.84564834025639	9.99927467676762	9.87921246763298	9.76585390529614	9.89531610520882	9.85879136451761	9.92943972504543	9.8526691690349	10.0869715533414	9.94221527931839	9.78959648191601	10.0525836526771	9.99925316873643	9.86886122388165	9.96070624094571	9.71392334315045	10.307241209074	9.78795994266187	9.83162155914928	9.92915290292769	9.92372560439898	9.91721133297249	9.92799814537877	9.94370781516791	9.7906831793967	9.75278297941992	9.60427041206191	9.98117277775973	10.3653968235371	9.86496025539558	9.74220249779175	9.83864681358944	10.0560518076432	10.2263604783637
BNIP3	22.1376046561045	20.5047333903727	25.5416116215913	26.3128505671282	26.8963634804789	22.7067547427288	24.1991826477181	24.7917250055455	27.3497654024509	25.5900749743467	26.5864951301982	27.4183211804699	23.2676919486987	26.4343678495963	24.4790985527604	26.7817150695519	23.7230663109144	23.2695647296502	26.7934410238237	23.3894323685317	22.8974309547856	26.1917406835672	28.0518123236774	27.0945366503735	22.4443523905738	20.2058696798887	28.747999646538	27.1151208008286	25.3683848283688	24.2179865857004	24.044101446289	25.0246722897202	23.9070625533259	21.7194127977984	25.512781642124	22.9599051742365	26.519784522137	24.9715877344099	25.8256078517518	26.4620775857292	21.9330196830207	24.0693414800776	24.7673691428534	25.8962877576409	21.1318396995355	23.7931766017803	23.4267938235758	26.1924225481078	26.1895099684838
BNIP3L	22.43966542027	23.8697139073277	24.0214045819752	24.8102805897652	26.1706071802243	23.9065897778737	22.4732351508435	23.6773321328175	24.4339248158716	24.2227998657296	23.5973290453284	23.8357676430889	21.8660959321961	23.2842991658208	20.9075491119563	24.3386711780985	22.3008238767272	24.0805368430218	23.8320478871458	24.1811012666171	24.151054851254	24.7306902555426	25.1215566573219	23.1230420725601	21.6534863292295	22.2908888741185	25.6932153867734	25.3954341208203	24.4831298794379	23.2463445348651	22.9300284902004	23.2660654160332	23.956764141503	22.366957919505	25.2644345516365	23.0246995968243	22.9374339628855	24.1666089818546	25.7274847903868	24.918345663416	24.9756323224772	22.9323632225903	23.0536330753731	23.8133707339852	24.4735316842111	23.5989277350361	22.7393533644747	25.4695183636998	23.9777087112877
BOK	31.9092639483942	28.0205665490888	31.3807138372952	28.2945768310484	28.8474571813695	28.6306666526562	33.3032970792005	30.4559129208984	28.6269244010576	29.6343209317773	30.8529383484477	28.5828054411303	28.9141707895688	31.9456976153314	32.2210760833794	28.4854764092164	40.3739351072813	27.2627613277192	28.3176454103262	30.424020916292	28.7630643420993	32.8944995520745	31.4298591129849	28.9644302047983	28.6691713561774	28.71315360034	26.3949940775383	31.7217954406034	26.3583753262028	31.6645552712173	26.8433802337962	33.720573177489	30.2188660472854	28.6717678064402	28.8505535276491	27.8139438263585	30.7818046456043	31.6293261198844	32.587294886064	33.9769329161177	29.4853753342991	28.0585775490895	37.3203562284983	28.4217264980157	28.23014971453	35.556530888763	28.7731468333802	28.3727345276795	28.6852753243156
BRCA1	5.57438285088496	4.83752154681783	5.06029085447346	5.35128648488135	5.75770927976905	5.24848402150573	5.72421056883622	5.33358335923092	5.37974933737224	5.22153724092481	5.00471555255018	6.08479289131412	5.07450971137145	5.06073641409272	5.62441853004902	5.21053687461865	5.24857722079042	5.79615389660795	6.00735264300525	4.96879100559555	5.35670228976399	5.59945306633824	5.57646442928012	5.81822134299106	5.84342451066661	5.40571747412039	5.51119684757133	5.61135921564686	5.06886160412987	4.77270932123453	5.12627087390902	5.47374287037699	5.22739314234967	5.21040563094066	5.22544379759714	5.56046909644779	5.64077779207191	5.13292419387843	5.18373024128936	5.22712146164375	5.21123644557719	5.13464377874654	6.18722437515354	5.95756673084473	5.56850009143654	5.84396082255979	5.50378684536197	5.209267813775	5.18354647322435
BRCA2	4.55646049133438	4.39374201887483	4.47211969594586	4.76368696572116	4.83211198286324	4.43935174296863	4.62180328851176	4.44094757963876	4.46117730106461	4.41293137707315	4.39670113015033	4.61651672284308	4.44396587265605	4.42666979483028	4.45190608295915	4.45160377480932	4.44443942088637	4.85620012315134	4.54057431775021	4.42489262760099	4.47364449667411	4.41052356555462	4.43641682109393	4.52822249108752	4.44090807552228	4.37401288221794	4.49975306815513	4.3535869940832	4.39940368754054	4.42220101594372	4.45263894912069	4.41340081870839	4.32296372154323	4.41413707106178	4.41652766453686	4.45227270450445	4.5430305101243	4.37882261772839	4.41557130108808	4.38879328203863	4.40835575614811	4.39212703055503	4.34457071273806	4.41150698776494	4.47331474963914	4.34501347094424	4.52049623740958	4.41002416151743	4.52050254869065
BRSK2	10.3726449661296	9.01268832842044	9.97386523303449	9.44866721640927	9.15837835537459	9.26254440013688	9.51168247545945	9.28993445948086	10.8752849865934	9.9888801751265	9.16608218272348	9.45337935553234	9.91643103302019	9.69860806339698	9.29254759358422	9.57255751099197	9.51486955955157	11.4131979364369	9.68599933852999	9.29377285542693	9.79259860094568	9.48698284771175	9.85499194818018	9.66589907277372	10.1288731684538	9.45265977137346	9.65945085662143	9.41513717686024	9.67194658846791	9.34807197438812	9.4411969821047	9.75232832663323	9.2656392914569	9.28146821562149	9.2998686828104	9.68031762480626	9.45535749419146	9.30315880581191	9.77192220802211	9.44902148294867	9.15502708900991	9.31351156115012	9.33088045261567	9.31150428865485	9.28349719387147	10.0227151701331	9.26812898176204	9.44806569699961	10.3289032712476
BTK	11.4739222430263	12.9979116090257	9.74802999193827	11.2475141274412	9.03755197640412	12.3482974629011	10.5644696999552	10.7103434954341	9.65244430725035	9.90135768484114	10.1726843952107	10.6206263201875	9.68114269661444	12.2685767512231	10.3620274726937	8.89317040599269	12.2986569744467	9.68558039226792	10.3278787088478	10.6170504623441	11.710930273481	11.7579477986773	9.07668411829372	11.4656272593321	9.62041716724498	13.4990822626889	8.55234636517112	8.34531117180996	11.0479215770753	10.4866212032446	12.6109221908739	10.5429225805619	11.7957807177662	12.7198098866163	9.8410462055703	9.56431588006759	9.25113324385919	10.8848096555756	10.3599101241891	10.3179155264766	11.3454080934062	12.5902918134879	11.2552426521072	9.88771878576565	9.0577542017677	10.7054423740133	12.7603060537149	9.68445179701682	10.4584786811625
NA.3	NA	NA	NA	NA	NA	NA	NA	NA	NA	NA	NA	NA	NA	NA	NA	NA	NA	NA	NA	NA	NA	NA	NA	NA	NA	NA	NA	NA	NA	NA	NA	NA	NA	NA	NA	NA	NA	NA	NA	NA	NA	NA	NA	NA	NA	NA	NA	NA	NA
CASP1	25.6808979294326	27.306533739398	23.2291719948851	26.993639269496	17.6322494883122	26.1678698712131	21.0547055768791	26.7004989730177	21.1394205104983	22.7026724021988	22.7623051959491	21.5499087418903	27.4504036728872	28.5091525165669	23.33046482002	18.738335967902	26.4341553792015	20.8295019532309	23.2205039142842	26.1892519367781	24.583517855979	25.1926915060297	24.2606077098185	25.051454209346	20.3247592179859	25.9021406753443	16.3318150073135	24.8213820390862	22.1014967763289	23.4532986340488	24.8820504244623	27.7396562274302	26.533259610029	25.4922953183672	23.52128185308	25.2945955786705	30.3512271352594	21.9950244274529	24.0075492254088	24.8319732968902	25.9230542627384	25.0595898527715	24.0243087849141	27.1075553480219	27.7979302358047	25.0729244030895	25.9607237821975	22.3310053476777	25.7338581282662
CASP10	7.36943665023729	7.23612012246337	7.12569958246932	7.48363551352917	7.28696028207151	7.16824130876598	7.1957452291168	7.19268720151402	7.2764585771136	7.45931957159214	7.3609597147952	7.29335933071219	7.40784386995109	7.26410172196036	7.27728631106724	7.32036382952123	7.20408915071312	7.22910329032115	7.31136138046528	7.13878219900161	7.23481681941517	7.22206047450138	7.34796141344755	7.18683629181974	7.2329441000852	7.25702677225169	7.14278223329111	7.18119721249982	7.17815371447399	7.04170750839165	7.24958784009389	7.23446433398768	7.15730274329287	7.59580421660898	7.21239705254995	7.37631217721858	7.28192806696876	7.40342309881004	7.51962514377441	7.27249654292992	7.15683384306132	7.17430847543341	7.2984681271981	7.28707577670292	7.23186468450308	7.19998988030944	7.40559709989301	7.34031224761348	7.40086516922104
CASP12	35.7501223800927	39.8424237438609	35.1727198090079	38.1685898899181	34.8535952833251	35.9322474031847	36.285568921973	36.8201457570629	35.7227124451166	44.5118379462904	36.8355076287206	35.6428641043701	39.9390752081026	35.929763086733	35.8365774347153	35.5884179687907	36.4299224014458	35.6935202156028	36.3774129249487	36.1912754310633	35.9055769349854	35.804017321556	36.0104896286265	36.0309672921361	36.7565716945713	36.4177995580824	36.1393025265003	36.4072629472762	35.8976931614217	35.8662413922384	36.1904171673106	36.586309139874	36.9932540100727	38.4308922464527	36.0603643851637	38.2440600746075	35.9404164006232	36.0436093489212	36.3644870950608	36.3181817206618	36.5524917085447	35.149436467471	35.7718159703771	36.0387492661152	36.2658779664217	36.4873539676896	35.5674941912999	36.0643370914348	35.7965903219346
CASP2	13.120734912042	11.5278362922139	12.5285131142158	13.8541903629823	13.268195741584	12.2041085390971	12.7222026209123	11.9412492842126	13.1501207411504	12.8281354562901	13.2549856842304	12.6632836845265	12.1699390659254	12.4385242395203	13.4262541640716	12.6982285678531	12.7122052286583	13.7150947137858	13.4466376636016	12.5970120968416	13.0774576967569	11.9074376926213	12.5666961486869	13.4784667925376	13.1993126117735	11.9675567544477	13.7342975275426	12.4607167524886	13.5516933414702	13.1741125559018	13.4989798342882	12.7415760592872	12.9552307091345	13.0892186945037	13.1568382976732	13.6328074967627	13.1891064643371	12.6232492918171	12.3544161840375	12.6246795097925	12.1304176208253	12.4411555125807	12.6694510217396	13.9952995655148	12.2153998270892	13.112606197936	13.5338873220661	13.0193946788986	12.1351968905907
CASP3	13.0882825781588	13.633017275009	12.3380620627771	13.4469996862113	12.5757401326633	13.4396163721412	13.059222375648	12.9112735064773	13.3142168356967	11.9232431108442	12.1867136714831	12.900985891183	12.1021983516157	13.0632924085355	11.9013866859769	13.0056580192296	12.3016950966418	13.397198049888	12.3654218858988	12.6928319542074	12.0540306959452	12.7335672498557	12.502211734113	13.318764061341	12.8453219830163	13.9159038626814	12.7297822203981	12.9479979564565	12.2428668358451	12.5525565497834	12.1427586674989	11.8879258631632	12.9381637043308	13.0676594541163	12.0592150362446	12.5040052789836	12.7167617976851	11.8358224988389	11.8549358926481	11.8788288596325	13.228338424127	13.0090839956444	12.2071161415515	12.0515746862002	13.0105123793349	12.256898934225	12.8999621673854	13.0469245787446	12.4201844005414
CASP4	14.8903599208835	16.0906224228297	15.7202701222147	16.6052775051746	11.7498084819142	16.4050134713376	14.6689015056016	16.4947576879375	14.9822644905139	16.1427924474496	15.7452334951054	13.433656333981	15.3940067320805	16.4282621860365	15.8422681566407	12.6470339257419	15.5829053126964	14.3718649777634	15.0411124002247	16.6427953196287	15.18926720167	15.8707874850002	15.5627523469889	18.2144725384888	16.3277117889252	16.4968107296583	16.1834709471004	14.8878205053052	13.4903995105333	15.7068496959866	15.7076873443353	14.5802529303985	16.3933464074927	16.1039011263116	15.5819186752375	15.7270969881632	12.3172342846903	13.9763785728742	15.2316922561485	15.1271038666147	16.5603456396402	16.0398223333545	14.2506273919329	15.6961079913528	15.9602558615391	14.9553808972282	15.63871722055	15.6869719999874	15.3081516329824
CASP5	41.4788229196153	39.6941237826131	41.2280804993302	42.5742000475254	40.7288925755625	40.8388640514274	40.9332441178853	44.6103039129643	39.87861959844	40.1790217115556	39.764243217145	41.0154198662566	39.2941451519766	41.2959493659729	39.9653897136075	39.5803502755412	40.4177083422639	39.9764725490088	39.9836757887358	41.2033754415932	40.2299211151899	41.1685180152464	40.3863219137718	40.649539042889	40.442237336095	39.7354712623071	39.3359774736623	40.7763808447551	39.3674797751095	39.5903266564068	39.2142886918647	39.6553510170161	50.2357522796164	39.4315163957476	41.141138367156	40.0932564047142	40.2344164822888	39.7990096793595	40.0436284752724	39.5067944943855	40.0164516675906	38.7256053533392	39.3005417547242	39.35694537441	40.1247752355798	40.0629462062806	40.282494175775	39.4053820421642	39.7682076747
CASP8	9.38225941676431	8.79982897628998	9.7665967961423	9.55401708962022	9.09103333397697	9.8147287582163	9.11811783138838	9.48397928085126	9.04294165480389	9.19467112514752	8.79468370803996	8.8055202633462	9.35667526788943	9.84827371214795	9.64587412460183	8.79620077711435	9.07815958534322	9.20021427295679	9.09831213504151	8.79163723899678	9.07056862448014	9.01981346571487	9.01521668051524	8.89587872969872	9.35512395600584	9.53780550744384	8.80585371369707	8.92105362142126	8.98956828816472	9.0616680995253	9.99223913998342	9.04507567616339	9.96801060884941	9.10412034986872	9.21485621346373	9.37914591719221	8.91125581734557	8.84425737623667	9.54071051162282	9.28599665723922	8.88029229290768	10.2825327853044	8.82530071321594	9.45815651416409	9.71687474054446	8.85492510349128	9.64444564144438	9.20716409393921	9.21030745590699
CASP8AP2	8.04789765691802	7.94694438111491	7.88759880220742	7.82386370661926	7.93915496151384	7.92158052753167	7.76721429209047	7.82592721002364	7.80983374246044	7.80927964892588	7.79120098307542	7.75986153347757	7.83265409307779	7.8220236772263	7.79055751982627	7.86912023542232	7.78789179040822	7.90118369486634	7.94761396191359	7.81034594615295	7.95225364576403	7.72807299262416	8.18308990291465	7.72760509186158	7.83514298992051	7.6716759354218	7.90068880474133	7.70978674031499	7.91264866884626	7.85808518643816	7.87726649884209	7.93821330787331	7.8025045217123	7.77549078516054	7.91265141181065	7.74113523872325	7.84257461622029	7.76457770767536	7.8502707715199	7.7870997569217	7.82106080407086	7.67140199205322	7.8146778981862	7.94837298722105	7.96589963361751	7.86376289019094	7.75388897907927	7.79988540323829	7.76065712697515
CASP9	14.3767321960484	14.3975468790569	14.038581311678	13.9447355885375	14.2325674256721	14.7270512099142	16.8446258453078	13.7548760456945	13.4030915286519	13.7595686039029	13.0341263852876	16.8083873904764	14.1793278429008	15.099317473958	13.5369386766132	14.514155990101	14.6410731537004	13.1706281043006	14.1728438231355	12.4559319537811	13.7018930106622	15.1294365398222	14.3635039900101	12.4386662608042	14.7629787388846	14.2966656387244	13.054016054799	14.5874043728526	14.1996593310713	15.4945008302326	13.9080510019131	15.3449511498552	14.8578382042444	13.9308152143586	15.1374312507082	13.9172970866056	13.8598036824935	14.1071290772189	13.1232224771023	13.5402229774049	13.4828649533438	13.8078879284321	14.1301518405951	13.5506757660186	15.6285489074914	14.2761315069896	15.9333050616421	14.4152963544582	13.4506147326121
CAV1	28.1752145403061	24.3938100812725	28.4019618154752	30.6191825987377	30.3206894917973	26.1179005321659	25.1696922639595	27.4114101026355	23.5054301206357	29.617490258201	30.1732844097397	27.8999113934044	30.8830524245948	28.5734324504295	28.2641818128889	25.235049536614	25.2529219594561	23.9748666056211	30.0386816606039	29.8364323505713	31.1257986612856	25.4124437089072	23.3584958159398	28.0879549605882	27.1435994756627	22.3897894587236	25.1458027631239	29.5121787482901	30.1115842288273	31.9523467504129	28.9496550994287	31.880114592491	27.8875106072085	25.697138988861	33.133165120221	30.4798019175721	30.6987286651418	26.9690071695123	33.2674225100621	32.2905370174002	28.5564460808937	27.003632907175	28.6417702196074	32.4893343188253	27.37061337628	26.8123434649134	28.6518210575404	31.2520268617429	29.6436217010041
NA.4	NA	NA	NA	NA	NA	NA	NA	NA	NA	NA	NA	NA	NA	NA	NA	NA	NA	NA	NA	NA	NA	NA	NA	NA	NA	NA	NA	NA	NA	NA	NA	NA	NA	NA	NA	NA	NA	NA	NA	NA	NA	NA	NA	NA	NA	NA	NA	NA	NA
CCK	30.5045215762023	30.0929695256382	30.6672295039567	31.8681628216747	31.1409771189557	30.6790652247877	30.3861882362153	30.8768081485066	30.3567609317531	31.0748382867429	31.7548188447824	31.1313843664724	31.0492984735346	32.0633080677781	31.9118050041336	35.3866687687829	31.3602068780268	31.2732289357226	31.0218694384739	31.7504585653331	31.0855927746853	31.1783597782198	31.529411100955	31.3742155611621	32.2589998259283	30.8370643101892	31.0063481534681	34.723338452499	31.0500925505515	32.0649381843834	31.0094190162508	31.3265537314829	31.907100003319	31.0651313997882	31.4249825399412	31.5479546190116	31.5643366973897	30.8710509042622	30.9725245795005	31.1468879572937	31.8302647039416	33.0711679684595	31.9775765883709	31.0059786314664	33.8294022042417	32.4093307252329	30.7855568282361	32.2396798037337	30.330319075037
CD14	75.8622850249083	69.4362452417498	75.3082278829097	75.8384699162203	62.8336559407892	74.8069228315689	68.4871533504729	73.447052944539	72.0227406042516	69.5475859436146	69.8106917783816	70.9726253512377	74.1610549966362	74.4605581128121	73.9274687446075	61.9982593230451	78.2963282745803	73.2459615042143	71.5937822851282	72.1483226231356	83.6610035482772	75.7032039809704	66.0292065002954	73.1510713477537	73.8870710050587	71.5922989844143	59.4559339957589	55.2718373719807	70.8289710004012	75.1045391777129	69.7992052849507	72.8131510792364	78.380133651994	71.3081170590767	75.9207650931168	71.4562878657759	65.186713376143	70.415341667568	77.3581284082191	77.7495688766644	72.2470841140104	70.0255540294291	77.1105911753246	61.8955333279052	68.3210412134262	77.632740861439	75.1228638364941	70.3601550563216	73.8748130877392
CD24	22.7168582356194	33.8178883633245	37.192210933647	28.1663503211357	20.7842514441052	26.9271481708092	23.4014346348258	23.6333472160109	34.9862752694322	24.0117420009039	37.3824407298748	28.2386983447335	21.1865450086131	34.2087694461304	22.6926726817851	34.6873470304228	27.2172088564777	35.9804582673234	26.0681924377802	22.2091098185971	26.9229015503165	25.4365769968507	21.1045051273645	26.196231495064	21.1441173488568	36.20649227859	37.3705488965159	22.6020156025403	22.4216103043351	28.665000953603	34.4581836210949	20.7412790748183	29.081414819555	36.0516343450408	20.4214928448589	23.5577172963653	20.385225316489	22.2710093423237	25.9685576293549	23.7955344268225	28.4031208683821	35.9213284867143	22.2611733406361	20.4879039566075	20.4367175868726	24.0926482781358	34.8275268718394	21.9406689391944	27.5426091721999
CD27	72.0330879998038	74.237922626105	50.6328446696283	69.4908247669294	48.0556328811703	75.8835996187933	63.7374613387729	61.1693191579134	53.988421365719	56.0445499801005	59.2079717909909	63.0388817345343	52.4106067686439	69.2411505346076	52.1667452638352	54.2643504271847	64.0829116601513	57.3440201229573	62.9740652956867	65.8903854956068	61.6727940817214	62.5670180344481	47.9364863428295	71.856501622889	56.6015384231883	78.9509383428458	48.039524268834	48.5352379749003	51.0360444765934	58.037448758495	79.3733341796488	52.1349803621479	76.4581828875963	72.3828983707047	48.4971293793153	50.1853042376863	49.4051541704071	51.0723031152731	54.6241126327164	58.8293970370659	70.8148807484694	76.950986793317	55.6451890593397	48.2588889621054	48.1686999706136	55.3104438638982	74.0942037929227	49.6494695868762	61.9667013265391
CD28	14.343570128074	13.796017737941	13.0941715258013	15.1156924124373	13.5105373915137	14.1904172104082	13.4355313459947	13.4646694220113	14.0423092861026	14.2034454143743	13.956944807974	14.3071230786099	13.9519517456714	14.6648094526363	13.8126298304692	13.3992880330002	14.1468144147195	13.9724917139254	14.0532468606158	13.6530400196749	14.2243882452037	13.9408739700609	13.1666216000988	14.2544611378654	13.8056407248619	16.5853391042326	13.0037561446239	13.2713628853765	13.43152936347	13.3417787179463	16.5410594834827	13.3888294479844	15.7309180858627	15.2015883729698	14.0818903643472	13.8668800775944	13.4228835358371	13.4356757244245	14.1731607429676	14.9594689339412	14.6923368580709	15.9932780594909	13.8254155479467	13.8299098480997	13.308236515544	13.7964384338	15.9270222309608	13.1866880705552	14.254365644823
CD38	14.8572751523829	13.4650291985542	9.48939388320222	14.8107782352428	9.64366266441161	14.9206355564436	13.4610290017058	12.1940101410591	11.3033735000134	11.4430985903513	10.6001078002807	11.989486209831	9.74723277462317	14.6442110842975	10.30940246665	9.89266976012258	11.8599962300693	10.9061901194421	11.6304745966913	12.5354900077099	11.5511644529123	11.8207563812764	9.68172816014981	14.5096646574149	10.6567862778427	13.874213118911	9.3195438209923	9.35762800611973	9.49535678531032	11.7307020100759	11.5733531650847	9.62490953663102	13.9336446170192	13.9024155422018	10.6710850448152	9.96400238590454	9.68104586768233	10.0176143709321	10.3306948229623	10.8997160198657	12.6741603508934	12.1671425886691	10.5435062592617	9.64300343302995	9.44511043934527	10.6562284735453	14.2760812720085	10.4043875714072	11.9340089704509
CD3E	30.8082133626589	27.1203543773538	24.5905748136424	28.498509078427	24.7195578149836	31.1232539616557	26.2725705835833	26.6310986199226	24.67047197716	24.9689520295008	24.6702448191192	26.1439735240294	24.2839896896218	29.6126572359671	24.2983966574836	23.9463837944007	27.1320566912309	25.6447189825624	27.1303762854394	24.9092217055973	25.301582516904	24.7376423330655	24.3527534544838	27.3432527217464	24.3603594993936	27.6504469706313	23.8097025893365	24.3117092992786	24.9426746828577	24.4931696238472	33.8876873504741	23.9101049326071	31.6065475717743	30.6355897241413	24.1034102941776	24.8118112407485	23.9403550752556	23.5180864982909	26.9349165643451	26.8074792425394	28.3554653220391	31.93724883738	24.8823625283705	24.2628543796188	23.572435598435	26.5977709501749	31.746010959697	24.0589225189034	25.7285030072309
CD44	12.272411302985	11.1480064242932	12.1792340758411	12.5197219865365	13.0687136573323	11.24525395034	12.768023112824	12.440141906346	11.8845394891812	12.8799115421773	12.9928718097934	11.84335990705	12.7698540807102	12.3052500683477	11.9610904155222	10.3841033518947	12.0720841546927	10.5644345003643	12.5450836562278	12.4575796651981	12.8965949146431	11.2252958473158	12.7073848909406	12.8831126743952	11.6886337640053	11.2455646592777	9.3450935580606	13.133662160167	13.3165237850206	13.2658733761936	12.4711110550756	13.3476762059053	11.8512949408487	12.3548071083543	13.0037171839618	13.3146892561149	13.2774939579053	11.2748993896835	12.2144699216391	11.9227270683471	12.3441916486016	12.242147680467	12.696798643472	13.4373529178892	12.3714625333469	11.9748712279855	12.8025452507541	12.7510033622633	12.7469490130302
CD5	22.9143996086948	22.2111074722736	20.9401888243057	22.632909749767	20.1260678223599	23.941004610447	21.6832188089563	21.7554473338957	20.3391023522315	20.5873669009257	20.2523393304916	21.5312270962304	20.2053769961654	25.0019764368989	19.964508661324	20.3099272397498	21.5916145503831	20.5770620938458	23.2667643832531	21.0324527408224	21.255167330948	20.6033093216654	20.5137870230116	21.5144853381309	20.7427843889592	23.9172273627502	19.8997429295054	20.2392338539783	20.6527070585786	20.3095379078258	28.1688896188492	20.6131261079545	25.0773235075459	25.4504445834597	19.9769115703803	20.6882121312339	20.3796011884077	20.0129572092196	21.4566271341389	20.8936650534583	20.8957378832554	24.9833486365937	20.0563112470784	20.4507539245973	19.8771377550032	20.9738526425147	25.307792244344	20.1276918212363	20.7970473687413
CD70	46.2838220881614	54.5026698228106	46.9532676292438	47.3482669375496	42.9491360817457	50.0238182732288	43.2192821378752	49.2047677245664	43.7653442113198	48.0228852326399	44.2497957585464	42.7133641242462	43.3555760896551	46.8557637213897	43.1034109476196	46.463713239757	46.9675989632595	42.9654060114693	43.3428967434635	46.2312531790687	52.4820759366207	51.3689003882392	43.5847647840905	46.286189957152	44.6499285797772	50.8624671407179	42.0470966119947	42.7553176379772	42.7314693197304	44.0230897241061	45.3914700207628	48.4436895987987	50.9340096491032	46.79585916103	56.731621199935	46.6550030599548	47.3085556257065	43.6752137215553	45.2806316323524	45.3310359286114	51.7981156379448	47.1943963296347	45.1905321402107	45.3821582410852	42.1634288499979	45.3562206174469	46.8482130488536	44.1280334540541	43.7490352735251
CD74	29.4108572433477	27.5264780182681	28.2304399647415	29.6299917143243	21.7277560979543	29.2732993506415	28.2993496284873	28.3505173640199	24.6990239552723	25.7242206910304	28.0752649820483	26.713438725922	27.2137624663514	29.4264008828808	23.756420286984	24.9167040187537	29.894320639294	26.5403570026142	28.0043392769846	26.7695784772497	29.719311024036	25.6051549486235	26.1197595166445	27.2770116239539	25.6386984747234	27.9369096127316	17.8217651067824	16.4676671730545	27.2283120750836	29.3427792609398	29.2135818274021	29.3342960590815	29.6457290176238	29.5121443527736	25.4752487467981	26.2562248456517	24.1466129506971	22.343926181258	28.3523669588369	27.7355234749054	28.0297200536427	27.9897673908864	28.0146306759487	24.4807852539827	22.1529103338932	28.5044454889732	29.6502808338914	24.5305280803597	27.8946037791371
NA.5	NA	NA	NA	NA	NA	NA	NA	NA	NA	NA	NA	NA	NA	NA	NA	NA	NA	NA	NA	NA	NA	NA	NA	NA	NA	NA	NA	NA	NA	NA	NA	NA	NA	NA	NA	NA	NA	NA	NA	NA	NA	NA	NA	NA	NA	NA	NA	NA	NA
CDKN1A	36.8819795902722	28.9304883860954	38.8243561910161	37.0476485165654	36.6710545127997	30.6987858393165	36.7060890849373	37.4964759495983	34.6660858893289	36.8527945090478	35.2597479653436	32.9430736209529	29.253911880232	42.7863996722377	37.5725709066839	31.3905340003479	38.3173576226273	40.8527425587963	32.5762012458438	32.0479077063444	36.9994937309531	34.5339767310595	32.3339021332349	34.9109814529217	27.8925080193495	32.5389550294384	30.1226420521537	34.9660373599743	34.9504223360102	37.8150445824148	32.5687915152514	37.9004408085367	32.2536404228499	32.2782529130229	36.9981751442472	36.7554273133136	39.7173912320123	35.5330718640107	34.4915044611556	33.6853535290463	32.6488734839919	31.321806583206	37.175858398666	33.397753568582	35.8481959097659	35.2098220387408	34.1409373200846	38.6741639667718	32.9424055785063
CDKN2D	54.5146154892874	52.5749970837118	52.8144939277869	54.6421630354267	53.1462171271341	56.0058787022225	51.9806898469209	51.8841121354353	50.8557821049387	54.6303674446929	53.3299497000666	49.4089816182819	55.0626848998425	56.8623116615177	54.6652787809716	49.4201400913748	52.2863626048414	51.1715391677346	54.4433656656819	53.8969511682032	57.098302684902	47.6926285630445	49.5870835449781	53.9814412061216	55.3560313863732	59.9823806530523	46.6283161866052	56.0690045839258	50.8658392298483	54.4801667105749	56.7294220100261	52.5159415994602	55.6354618761479	55.6175450708252	54.7177746610019	51.7696820120834	54.6334729979355	47.7568164095783	51.9554725542706	50.6577091486272	52.4115670158196	55.4465469019917	48.958191617344	52.4532538984156	54.5827260959859	50.3822552591709	57.0068434954114	59.5345288092214	53.0103081923614
CEBPB	63.0345672595629	56.0141750471163	63.2921085197731	61.6687689481268	58.8947309329181	59.2766362459877	64.1574053010077	61.8124980895693	60.014120997537	60.8791884657577	58.8473724107987	62.1779579776573	63.2860085977942	61.5091239414754	62.5058566941109	61.1267978401857	65.2579433575413	60.3632439677639	58.378624014093	59.7601445325181	64.7405776092388	61.8172096507205	57.353814983759	59.9740221542913	60.6714166352292	57.4065607206505	51.6080701996481	60.8761399750593	58.161588153139	61.5544840170471	59.4184532658264	62.584195755681	62.4842654855064	59.1615711970019	61.1696075778767	57.9965857838768	67.2375798966182	58.1392025794834	63.6101160779555	64.9018127599236	57.6457604058095	58.5820775161365	61.9936986070025	55.4238681558647	61.4134804847367	59.8436221966264	62.1719926925961	63.9445933684448	64.0494239685382
CFLAR	4.12051555635943	3.90251008875158	3.97432113546958	4.41525030640577	3.62065187039326	3.89617657728765	4.01755679166442	3.78413347627078	3.73977644415635	3.77692091004942	3.8305037137767	3.57013248317884	3.6923466472174	4.1755886685268	4.01045564726321	3.67300671495541	4.10571947498296	3.96717115514459	4.10268000116099	3.86016827529649	4.20360269412928	3.91228919566273	3.72227016190007	3.94357815810975	3.61112317857155	4.16128785889588	3.73494620240214	3.60353217095634	3.77343196903335	3.83524152077325	4.5982206012302	3.70790841373322	4.16958583966031	4.22079673547738	3.72705272779947	4.0195385831913	3.32291822239991	3.54650484416652	4.49935084471889	4.51583013911477	3.84243446447782	4.37969207490275	4.26805439633233	3.84741421834915	3.50259319119355	4.00712481358507	4.37854733366112	3.71711153295134	3.9016461862942
CHAC1	32.5752056708664	32.2892658367286	31.7737607928167	33.9648283935197	33.0262436704019	30.7470390877055	31.7481685184988	31.6475782891725	31.1820458206811	31.4329129315624	30.3679518293624	31.5728011686245	31.2646177407602	30.8371497667575	32.7822647620052	30.9184759801532	35.6502291164368	32.182122028984	31.4415957031993	31.2083939079224	31.4088509729992	30.8471551933021	31.9126879730539	32.3883431912984	34.2179976999153	30.8659083779518	31.4835629573597	30.5159194382789	30.780449550028	30.374117443608	30.6684176361809	31.2378884470016	31.0983191429342	31.2779073226151	31.4468566401857	30.8431651797861	37.5024069089027	31.0730636530618	31.0144651444026	31.2311477422185	30.7815392894993	30.4125765030594	31.0456503024991	31.7447571970297	31.5979030821268	30.6414480752428	30.7213691269158	34.0601861756927	30.9314684061943
CHCHD10	124.333278957971	114.46212265994	117.483366195955	112.95557904913	125.824418349428	115.80635641836	136.034660872623	117.692106807398	102.078279437325	90.3184573920525	110.705997335646	131.61660433587	123.089385364542	113.295637153485	130.554700452612	120.768033694045	122.781494605956	104.188183497858	122.287550937402	108.588571520253	106.754262022032	119.687961090069	113.923383208052	112.703024324257	110.993082992175	114.831782391797	97.5318309609246	111.025104464151	128.97768716593	103.821380411654	114.498508689509	112.468349731167	112.59175147155	121.509661081726	108.566768741738	111.013461859002	114.691476916215	112.232678504746	112.884443795598	119.311931257343	109.817492064319	111.326056127058	126.424987683183	107.121330665194	123.077047757772	117.672666663993	112.360490394648	111.721707450499	122.096797749284
CHEK2	17.3921481986677	17.441859773636	15.7261236321099	16.8862616526752	17.8175015747195	16.4957986829797	16.3758589899907	17.3560649344909	17.569641250675	16.7909468157615	16.4784399124764	17.9744297398386	18.0792410780658	16.3973331577228	17.7730405238063	17.5395753261422	16.8506125443779	18.2222085569791	17.5394009645252	16.2182014029327	16.1658162896379	17.6760622645417	16.901258419252	17.9856429008387	17.2939629817869	17.7979674852359	18.1202763492724	17.4180045814812	16.303504584527	15.8073536663386	16.1376242681414	17.4155470535376	17.180074880079	16.9435563101051	17.0362838316704	15.7955556857363	16.8654058325265	17.8980472004313	16.6636230253169	16.4304461778307	17.4327998969448	17.247809961832	16.3616868580905	17.277898374715	16.9769798301381	17.7778881510886	16.7599987044993	16.6920361345186	16.6474664175607
CIB1	32.2833797683595	30.9790639171106	31.5642606282607	32.5124067827131	32.0986073100906	33.1871943060851	31.4390206553533	30.9739002923738	28.9785213944043	31.2167419658917	30.2138289758887	30.0079377246425	30.774734922186	32.4389104745634	32.6178063614765	29.4429562376854	32.0011894522184	29.1244996989633	32.3025599053537	31.1550722327855	34.1734608077797	31.4892216362504	32.2996603075404	31.8800718689703	32.5749164338305	33.4620422950724	30.3904796319956	31.8113906218143	30.7558060658519	31.7840359618637	33.2099360862703	30.6485347849382	32.6491964970378	32.752410183024	34.0158244869476	30.3371917989008	31.3971263075346	31.5947318757792	30.8093728517246	32.0265792226767	31.0599047452545	32.7429241106941	31.3254696111202	29.8980962318847	30.488068213909	31.9557378891459	32.5334795706759	30.1754782175717	31.3233303895721
CIDEB	25.8560650887167	23.5340940252422	25.2540972694824	23.8614837770692	22.6985942084275	25.2401142689926	23.2933880451946	27.0072633673673	26.7862869684464	23.0661186652432	26.0325564907608	23.0446891803954	22.953248038337	26.2481382005857	23.8036116837328	22.5470466036056	26.1402714076439	27.6279518187543	25.2037204315606	27.5878926724696	25.4845318500993	22.8125473507183	27.683196018863	25.1882493730413	25.3959409647223	22.7661331990775	23.3339041797495	22.2480353333244	23.0425204462814	23.590481524669	26.3963334093757	28.188256158569	25.6939800939204	25.277892274808	22.8968347279079	24.3174029330746	22.9809031340745	22.5622340029376	26.4195206691466	26.9966273199737	23.9798207925853	24.0330559887026	25.6072270637734	25.9087636581317	22.2840393244597	23.7228057990436	26.2937811009711	23.4074852275103	25.0734904431347
CLU	10.4970574720086	10.2230048203419	10.5087617644907	10.4822810267806	10.6350066772161	10.6855180938044	10.3453186509817	10.1352669122461	10.4141308294573	10.5584021570132	10.2236687496076	10.3778747430967	10.1917273278439	10.3736002959842	10.0598077238414	10.2754886915138	10.2277708324734	10.507317345186	10.7351387094478	10.3818537851399	10.6095241227667	10.3248052730663	10.5150712166492	10.5315600593433	10.2295360936401	10.2639131780364	10.3651000429629	10.2051364903192	10.1768934001237	10.2740154503746	10.2410766803541	10.2513187419304	10.377354912417	10.372677605996	10.1328004104108	10.3302856676299	10.3590976001313	10.1546412543458	11.6152252811463	11.6242385486518	10.2353780782874	10.3504033082074	10.2200873047342	10.3240198441945	10.2798568221622	10.1803675215669	10.4098320183799	10.1677820981076	10.411744792437
NA.6	NA	NA	NA	NA	NA	NA	NA	NA	NA	NA	NA	NA	NA	NA	NA	NA	NA	NA	NA	NA	NA	NA	NA	NA	NA	NA	NA	NA	NA	NA	NA	NA	NA	NA	NA	NA	NA	NA	NA	NA	NA	NA	NA	NA	NA	NA	NA	NA	NA
COL2A1	9.75553499799295	9.65713944967388	9.71825850242596	9.88843413025358	9.62293716488319	14.0573614945222	9.65696155910401	9.88217487134782	13.2344846621118	9.60408534847575	9.50530016693214	10.0032989617477	9.57357849008553	9.54365211449897	9.52077609106117	11.2604344789985	9.90254719058035	13.368571609822	9.62698307370615	9.55490379813273	9.61309003898865	9.38886483447033	9.57987392474238	9.64626447892071	9.66372543128417	9.47045583502302	9.76826845129268	9.36534119307477	9.58692819416397	9.60425197431487	9.44097473576332	9.71743538243179	9.57101201623924	9.61532884586761	9.76285952440717	9.70610808245335	9.70581152098852	9.29369498226209	9.65178015225456	9.42959201941049	9.44170974364414	9.52013512460317	9.54717229050815	9.54593966624294	9.37927932867729	9.6778735923619	9.42228101788857	9.50194272446716	9.52460228374502
CRADD	18.7490304575839	21.0313627966409	20.974969390648	18.1605081040426	18.772209849254	20.2197336826935	19.5425993912332	22.1334940634826	18.9637750405199	21.175435522023	19.7599165900294	18.0428868765705	19.2718640416431	20.4831364275289	19.2597429864139	18.5599959325511	18.3629537712669	17.881591890582	18.8763612998279	19.5934100642783	21.1457658363237	20.5094415253713	18.4435425056892	20.59182705313	20.9834165264961	19.5536283607839	22.097423199542	19.5855564791057	19.2067157425804	21.7624643919587	18.5253513388719	20.025599490627	18.3047473342579	19.1111808675804	20.5286094943852	19.0034966614487	18.8954369883472	21.0211217084442	19.1876729437674	18.8507049611136	20.2028566411532	19.7781613652789	17.175099623635	19.1030381788738	19.4683701075894	18.3279531511157	18.0427221890105	20.3536656115003	20.6695211379296
CREB3	41.7356001062562	45.9794864993196	41.2763235032047	43.7052231849021	40.776434948687	44.2253942112228	43.2996921424452	42.9467856168526	43.305268158468	43.3293872976666	39.4046318513191	40.3619818687089	42.0700234185301	43.2036837843362	43.1971401632238	41.7748104782231	44.0828978379717	42.3680791818263	43.8209688542142	40.1121588907425	44.3559632847155	44.042328239402	40.4476610103619	42.1352187848184	42.9343315952721	39.2727992833841	44.5580295214809	44.6135099079676	41.5960577988691	42.8200881108845	42.5383522459549	44.8885871533056	44.8758791847264	44.2505404464402	43.8907210974077	43.3412000417999	40.8413209986048	43.2996338580925	43.9092018530045	43.8896421885776	41.0975545708726	39.7534938763404	42.4831226467528	41.3072187974585	46.4399038927604	46.5420374180262	43.6048858894965	44.1561825342002	44.9446130132664
CREB3L1	16.0185839789049	15.6649570929777	16.0797124518647	15.7853182779382	16.3140860600343	16.0196778146416	15.9844611414194	15.8921827525475	15.9487664850031	15.9013865658692	16.0702286436563	16.0325537239787	16.0314096156742	15.9896113470964	16.1660156251655	16.0250080462343	15.9906346533202	16.3373586041113	16.9493418237056	16.0259229042552	16.5960211649816	16.0967463697907	16.3578031116488	16.1401895796986	15.8069127719402	15.9895663678185	15.8632349207572	16.0204343219454	16.0319737118028	16.3479558750257	15.8736025204136	16.2146578189306	16.1526287723161	16.2108991367596	15.9188192873775	16.3215042928552	15.9041464857779	15.9685336655906	16.4409011229529	15.8323504862874	15.8572390770686	15.9381067727206	15.7317002572488	16.1343663099284	16.3090231497845	16.0606811046589	16.0170810088976	16.1689469439425	16.3895351366643
CRH	48.7638850752383	49.7762207430724	49.2092632957438	49.9750902357838	50.1361944995027	49.2095340840226	49.5369966868862	49.7454897147426	49.3548420154516	51.1217274205308	49.3144962861217	49.8606173359747	50.023771288918	49.3090123183043	49.8857514349045	62.5493555560926	49.2181987520988	50.1940025194264	50.3409722133743	49.3664192611109	48.6088219422809	49.1907845357621	50.4335445527579	49.9553143330238	49.2087486495627	49.890373274083	48.882744889227	49.309886118296	49.9720010003625	49.5372928857025	48.1947576972562	48.8935402201367	48.9561740251765	49.6250257643375	49.6052566531816	50.2678423948068	49.576461318153	50.0787324581224	49.7477143036062	49.6377933583274	48.7635850656566	48.2029989876941	49.1678612365493	49.6341898465338	49.2295646545345	49.3558252054628	49.6686296129345	50.0449234560356	49.2051251708689
CRIP1	41.3594139403341	45.5978595428088	39.7215154707886	40.7401842112805	31.7361736491378	46.3040466047566	37.9249012133128	41.4473098979935	35.5826803801605	37.6464061280635	42.9003632674647	39.7330429235798	39.1675566661797	45.0370175587987	37.4748210645671	44.4016580875672	41.5781156408073	40.1671851440382	43.7445202699317	44.0827558924461	36.5353332351287	46.790255751717	42.552266185824	39.6731124985777	33.6415155478391	47.4784818726226	39.8062028979711	33.6527150712327	38.7768860760372	39.6882911876249	45.2686748227876	45.0188343122876	44.5937620495708	45.3268594551678	40.6344237253005	39.7422386268289	32.5856545640628	40.0412894787779	49.8452846711702	45.1249439406868	45.2385328490847	47.0578642376427	36.394067477512	36.4060235092996	35.5628596118692	38.9265462034517	44.0405107833201	35.0827814584813	46.7555950772065
CSF2	81.5126912972266	81.4688117504658	85.9156237012495	82.6715668727842	81.4173858638413	85.5579088301787	82.780867326577	116.571532482082	82.4265703799521	82.470689638722	82.658937338651	82.3378116919303	82.1225666582282	83.1216539319353	82.0879784325285	81.3262575724622	84.4405148561379	82.200916119337	84.0950768507683	89.3333322348528	80.9949031716066	83.6860189286148	82.7539300917284	83.4778389010019	80.7331647320656	86.731092615222	82.5427667658519	81.4810398880615	81.2230147932687	82.2971706982861	83.3283410022277	83.4143309887081	82.2052724524313	87.5750706068796	81.7879053017553	84.0844384039713	84.1195019712519	83.584275492986	84.0511339545937	82.8482413515774	84.3318365968229	94.113921171083	81.4586024145263	80.672835251075	81.9929905675334	83.19068066441	84.9182850394429	81.5120957827527	83.3708648722158
CSNK2A1	2.95264977167169	2.41405826195957	2.97171750839896	2.81518515855451	2.89423071038382	2.69545188796561	2.96530419872677	2.70743653004912	2.854597483024	2.74449423333427	2.81837228910129	2.83322482939269	2.90031531566087	2.8119121738257	2.89791850901211	2.93632255247565	2.86698965495904	2.88640260452173	2.76225828031494	2.76537350992233	2.75055522189829	2.74650293015952	2.9504374861614	2.76666561558842	2.79817693589217	2.81521063332046	3.03899005005474	2.8463991317084	2.6923171825093	2.680494129834	2.65231367520111	2.82685963175781	2.74042711947252	2.78741902433526	2.83714000562288	2.77080221029215	2.86108870983513	2.83676773080898	2.69827047583368	2.87202674374426	2.64579722420859	2.67918515310085	2.88372153709996	2.78798454241024	2.71655828575234	2.75283126933294	2.76228301345149	2.96275511982406	2.85320511738041
CSNK2A2	9.00774940189802	8.04350376478945	8.46989336984247	9.00730080890545	8.78416523578526	8.47380097107972	8.76728586716186	8.66178177569235	8.78020878224682	9.48773377020735	8.86728530376124	8.86870761159878	8.88215434516778	8.38152371328442	8.54302964007917	8.79786994158194	8.40028094100867	8.75845481960608	9.05723006588393	8.34500989996735	9.00906429745307	7.69538285361747	9.58632494589267	9.65550785576935	8.87484798356745	7.90011283098216	8.94931180157426	8.4897572847891	9.42644058365342	8.68539598667317	8.44883762769432	7.84347382541726	8.39863136425187	8.86458905271322	8.97180118855742	9.03341911589838	8.96190597985487	8.63829812110971	8.52847437427863	8.70053899289853	8.1015117398363	8.17938431081053	9.13055507727512	9.31494474088971	8.55755982465861	8.38550676126862	8.52190560281264	8.99495943350773	8.89472262422987
CTH	30.1013548394503	26.2952714450918	31.1224172264199	29.1452714522499	29.5668258723801	27.3324389805104	31.5262890014038	30.4528991697125	29.8503877032858	27.9216241901279	30.5325455032848	30.0005223761229	35.9618000880329	28.7326956780816	33.2032833120167	29.7162378687408	32.7000638248963	27.3676022776812	27.1987556664611	30.6850609630179	29.8973989285938	32.1016783673186	30.2121794673295	26.7313315926662	35.8685918869483	27.6159328614862	29.6837569099534	32.1027003840119	34.4143005712986	28.4429976201941	27.7965747631262	32.8286441181769	30.2010734318205	29.8528482585719	32.4989875578805	31.6521598496562	31.8548639980123	27.9922891315281	27.9656183494314	30.0005586550114	30.3332889876857	27.7750271608899	27.2946305455539	26.4267124923387	37.3319354213693	27.9986244577476	30.0340710881878	31.200616668761	28.4985512139944
CTNNA1	12.6639995076105	11.8241317142853	13.5595062851476	13.0364816911245	13.0718343567581	11.7560805933105	12.631365158299	12.0130212792595	13.0674210615649	12.5087308396326	13.0545007367882	11.7773698278167	12.3408546757995	12.5528005212173	12.4278238838938	12.1088793270569	12.5299173296444	12.9109818613124	12.2591987276966	11.3031332952013	13.9398844587293	12.4459578508252	12.6941295983903	12.1165099410268	12.3065654125868	11.3039943178723	12.5063742002661	12.8860451682227	12.667102295232	12.7172526711906	11.8285083352512	12.2088426928086	12.3403335678938	11.6847043850787	13.0795891810749	12.8420316731365	12.3647070244643	11.0579264026833	12.795196882836	12.4946917774934	12.2579856979751	11.4946798506736	12.4299230729059	12.2827602006113	11.9105689605334	12.5936720947261	12.1221060824808	13.0421966067463	12.390129439285
CTSC	4.43409212943842	4.27645227755955	4.05173659383104	4.35719661650515	3.53061080081534	4.57505593050452	4.09058552676532	4.30652374076338	4.10828553692885	3.91243200825745	4.10974954579725	4.02226471923504	4.13176128147736	4.47895230230885	4.09296835943319	3.33174987888542	4.42051869727243	4.40995980162758	4.03493413788529	4.17559077516924	4.33371082891257	4.16776294117897	3.77627666119939	4.38455264782757	4.27770016751099	4.31551666873874	4.05380044418666	3.63922188665956	3.75574870511353	3.92105833300628	4.14571870186464	4.0862364804343	4.50935531656197	4.32717608331115	3.9131247294641	3.99444606107524	3.89180312017645	3.49747290077134	4.34046082279602	4.26883750728276	4.22150458556964	4.29190006050443	3.59096584124506	3.70198684780682	3.49212545208334	3.89680193162648	4.55149161633515	3.61452930046582	4.14442672286079
CTTN	13.1461578035731	11.3451079650647	14.8294471210099	12.5209705524964	14.5173352116871	11.340350245919	13.9435977232697	12.7971779623973	13.0805331432141	13.5912601567388	13.227368130326	13.4594397004043	13.70289261557	12.633234708454	12.8152471437241	11.7515374648424	13.8450617280567	12.7491062319805	12.4894781902936	13.1178733327134	12.9201428321524	12.2082776227363	14.0541960267139	14.868008349815	14.4443449691347	10.714717493898	12.5951581079964	13.6041512167314	13.1334766160636	13.9170967181663	12.447593635535	13.858662368861	12.0701089763028	12.2148935941296	13.7940330964077	13.6687264325434	13.0320185495042	12.0427719855613	13.5157452557133	12.4220635599937	12.2211830534831	12.5935025744216	13.9581583406562	12.8780188503349	12.4234403433177	13.7916788779379	12.7338694716294	13.7742372392733	13.2207561581367
CUL1	23.000334101292	22.7522319087062	22.5099672660935	23.2122069338804	23.3030534386674	23.1004928250517	23.5007016935865	22.6105872304432	21.2234363659144	21.8495077605511	22.957023107015	21.5731452108235	21.187704624794	22.9360570497828	24.8212099481931	22.8710582445411	22.5788694811709	23.7757291850128	24.2326247194776	22.8407164850166	23.4916843004983	22.7123249389581	22.6595177478826	23.3969108067247	21.5489532557031	22.3965700950959	23.350020287778	21.2387241175292	22.1703656216243	22.657640594255	22.365394428651	21.9585513684605	22.9754524857632	22.3778015600846	21.9727832610627	21.1065847831582	23.7052438341694	22.4324426369579	22.2876927883463	22.9352019308447	22.1291018300338	21.8589444806306	22.4636700682025	23.8010707039445	21.7128133386154	22.292117652556	22.676436538546	22.5115593074352	22.3083669424818
CUL2	6.80317503528983	6.77388249425578	6.36484008446693	6.40619452399359	6.08059093547493	6.59517381000445	6.39211066744065	6.6560009852524	6.63836650560561	6.18664201048146	6.60241834008165	6.98236160354977	6.56652578122209	6.58156624535461	6.44672379705492	5.97713544228912	6.10412012783852	6.12399323893217	6.43779537001811	6.18026018121624	5.99233718476427	6.399690758569	6.38430478390974	6.35030018115851	6.58214874114292	6.80577376920432	6.24359700567053	6.95033396427133	6.7594317033971	6.25174879634245	6.43554179773273	6.55080361657061	6.43189911973749	6.45695548434512	5.90312235650044	6.38441299681674	6.68370035100755	6.1895140006555	6.23558854925552	6.31571140541848	6.31667347303443	6.390545779286	5.86814431473364	6.08209696946515	6.37277108298911	5.88033475650837	6.32009681015244	6.30423351273657	6.6861690984619
CUL3	5.62025427743599	5.46942047448217	5.52994208555138	5.61750693098302	5.66137861197159	5.58112306387047	5.68221399091298	5.53931361695462	5.75326943158349	5.98125313791396	5.66980536300497	5.58419638015398	5.84459271720921	5.54565025150732	5.5605937903037	5.86496857399029	5.57149504250569	5.64491665686403	5.8624740508965	5.6822084330548	5.92638231563774	5.59874670883784	5.57550068907004	5.6797142109585	5.63894188853629	5.56027403973276	5.71442673509629	5.54534547284627	5.80342143461001	5.62037637077472	6.31730478166407	5.6099444958582	5.57454973051395	5.65540736419215	5.6215267567585	5.79189314595791	5.76022673754327	5.56319915589268	5.9526021665268	5.86666936156607	5.5620878345823	5.74864558896147	5.76007778760163	6.36181991430045	6.3864721997766	5.56418964617847	5.76189434740152	5.64376196381043	5.85110097725799
CUL4A	12.6857530313131	11.3066113149856	11.8963718219937	12.504010363885	12.696315927002	11.5346708787672	12.7325634003795	11.7435936958618	12.6724561742651	13.0283949774359	12.2546236720008	13.0147747927314	12.9218311874278	12.613835676895	12.2927736871702	12.8747209615763	12.4773909740648	13.065452474169	13.0470282837291	13.0645368686967	12.2262916875294	12.139982374716	13.1742658784701	12.4194056759697	12.505635897031	12.1100930311606	12.6728998330485	13.8737565095644	12.9571595314811	12.4486022993887	12.41796546326	12.9064161651567	12.3869508297252	12.8720688728316	12.1501162738392	12.1756242232668	13.5561576980544	12.4283396822192	13.0720392657068	12.6270912527186	12.1888981024309	12.4602382876481	12.9174216400753	13.9242286296529	12.635348412301	12.100485448281	12.3391686514372	12.6311756809059	12.8911669449635
CUL5	13.7265783720318	13.2091232359741	13.6582545432621	14.3392001263578	13.5893501142529	13.1985607322773	14.4467155819053	13.2948799192802	14.6670306273082	15.4680727136202	14.6062457847611	13.5517271803498	14.0292439805347	14.479001868832	13.8473259306886	14.5761861710326	13.321253300098	13.6635388734365	13.7607863432328	14.4493795964732	14.7130269460191	13.7949997131356	13.242490960875	13.4002605334293	13.7663603579353	13.9473335791778	15.6120422271522	14.3119708650423	13.9689235203409	14.2476733880337	14.7032965910391	14.2586566020861	14.1869061863685	14.6366722853611	14.1935622187879	15.0742605330825	14.2331745172619	13.6406104069526	14.6021664302503	14.3243108832197	14.3284742445456	14.680230212631	11.6928663841791	14.0458145910803	14.149734145358	13.4120661694312	14.237255682719	14.4955109094701	14.6762561609562
CX3CL1	14.125329026385	13.6232553629538	12.6971815060027	16.0249148687458	15.6435637443948	12.7613500568439	12.796224555393	12.4890540504228	13.1185135991832	13.5818184168005	14.7230545583227	12.6347864395326	14.8007497880417	13.6390873975457	14.1773734462568	14.0716138187863	11.9240107948056	13.2269232588615	16.1513954026185	15.6884309431251	12.6325633111968	11.3869814355632	13.7529715318069	12.8175354306446	12.7133335239857	12.7638345336529	11.7148598968609	10.7734463630565	15.6248453712875	12.8731020400732	15.157730891178	14.1854011921317	14.1446650146583	13.3843111084932	13.2551906524529	15.5060636297346	11.769898308231	11.8400271663872	16.7127481228275	15.7929713293109	13.3915202293405	12.8730133030932	15.7973263515319	16.519302644963	13.9184834532342	15.968909395354	15.7523288737921	13.5158699298329	14.6976229263092
CX3CR1	18.2971786023057	17.6561095598951	19.3463365175021	23.66038375382	18.4488242093358	20.1528091874602	18.1143959098039	19.7867622740739	19.039779272274	20.2343383336789	20.6504944743432	18.6148437404817	20.830628031444	23.8741679529096	18.2069913891797	19.7333437045943	19.6079809408442	19.2632351723628	22.2255234601018	22.1370468657871	31.8049042821192	17.4543644914567	18.0191305149326	17.875552110503	19.3392246206897	19.6803285624637	17.7289211416589	17.4712238549766	26.9714649409563	26.220648262554	22.4563217303223	18.5845605061334	22.4294782029534	22.4309353797453	18.9089638290115	23.2970359100867	18.0177959789263	17.6920717239566	25.5327373110731	20.8634360543117	20.4751748849338	21.6989338751785	17.6291326876279	19.7220434432699	18.1304185009221	19.346458259205	22.0830435880228	19.0794186243658	22.8815539729474
CXCL12	17.4254760257071	16.4525114164129	13.6886656626618	15.9217937534502	11.6041940240085	16.5009683453302	15.1684479214731	15.346416551324	13.1107442931259	15.2389614612756	16.327166134128	13.8899609176241	16.4629030090191	17.8027589620075	13.4023160681982	12.7826476682645	15.2805683784725	16.781722413181	15.5077629983091	16.4108628337533	16.0774319018651	16.2550420760648	14.8012681670049	14.9307379688618	17.1725581612711	15.7019530580153	11.4627880500777	11.3005773370022	16.7117888184066	14.7523764860859	19.5183219275255	16.7702630718245	17.0590646835689	17.4110927003653	13.4797408236356	15.2901142495519	12.2998969024355	13.5248225725322	19.7228591002945	19.0540835035565	17.7455194794197	17.4842788022211	15.5163036661928	12.1317281791947	12.2522917642688	14.8949877716401	19.1595791314725	14.9884402386188	18.2631669327848
CYLD	5.87933915502064	5.31139151163721	5.7800631787102	6.00572687120781	5.72979893262066	5.5697815611125	5.727047333685	5.39653715596055	5.55278664984181	5.9070186557607	5.65900581874506	5.72930022079	5.51345483754283	6.09665980664107	5.34997730885405	5.51739746840894	5.34805554579123	5.60223037340001	5.82565195815473	5.49683361856915	6.06318158918248	5.44339414571242	5.40321550155367	5.92426063613944	5.6095793982558	6.1090142878363	5.48600323229261	5.23477268578519	5.78574650024418	5.71750517434262	6.89633207050019	5.41039206488568	6.07614356604699	6.48046857830006	5.53957535173801	5.84096517415172	5.58907230166533	5.30721220267442	6.01135223653957	5.78425494054114	5.42584856150762	6.12486906841381	5.75397338590771	5.63960574179575	5.8219151354477	5.53693403256041	6.17242886300691	5.66524923948152	5.78126465830356
CYP1B1	13.963667472141	15.2946242020041	14.0602778326936	12.6361440787463	12.1422393846727	14.0864415479537	15.168686736119	12.3043703637306	13.1607651437163	11.9906743908229	12.3123122276436	13.4943616694629	16.5245254493357	16.0586574796888	14.8919611338131	13.8077768877948	17.5911393900824	14.9456051012103	14.99359829231	14.9623766753117	17.8102578461341	15.4749070509325	12.3594003101575	12.9786364647897	15.1944330297346	15.2772702526603	12.1023489600689	12.2847924689328	15.4198568614174	14.5298552540083	14.981376802811	16.3854986461918	14.6324975735731	16.9607812290631	14.5810410211297	13.3184943389051	13.2190031857597	14.3233119935807	18.641700894175	18.2800551818381	17.7266059754362	16.4992072291771	15.8139351411721	11.2234683510689	12.4893736920239	14.8935432403657	14.9403976444714	14.0155763132481	17.3228900183049
DAB2IP	6.89468601085089	6.57647255012334	6.60380879532259	7.14458344127898	7.32904689914658	6.34634294807563	6.49119320476066	6.43965872042133	7.04231860239114	7.33178383402867	6.53721043472706	6.86007334958697	6.74280952176398	6.58732043587515	6.89723058159181	6.98388371629125	6.59865406223751	6.8931576919081	6.80537912390446	6.4959341771514	6.84770889883442	6.54964563542614	7.043695702942	6.97319966242627	7.06329960973971	6.46554690981096	6.68911502588972	6.57417915565667	7.16818813479849	6.62597038237953	6.69424413886286	6.99366073715996	6.62911414345097	6.7931876827092	6.53104492368331	6.88782800143756	6.53913969184963	6.39422000964441	6.9631597898322	7.05384092527035	6.61647600982991	6.44856805996814	6.89536111026162	7.23170320068834	6.63430923375304	6.9709491091389	6.5541583563771	6.9150705746486	6.53267752706744
DAP	25.3383344370716	28.1621027163348	26.0113574647898	27.0110703889687	26.4372510066769	26.5641115599395	26.049372155762	25.5068356297681	24.651300162629	26.863783154038	25.1844001278983	23.6261974373815	27.5243052047323	25.4704894473567	26.4044567621377	25.7844868446438	27.5411075439412	26.4609533948481	27.6320701912324	25.3063496218815	29.1194511998146	26.033642609558	26.1834329920705	26.4813515744162	25.4775710263369	26.4197220909631	27.7909116352249	26.1372476381122	24.5854854486174	28.0359731941846	25.0612981900744	27.759458392956	27.1179013034303	25.61957556015	28.6791700001261	27.324989992072	25.1313962793461	25.8802412140336	26.4186955780498	25.186009559459	27.0137560445951	25.7485277060075	27.1061115237668	28.6383571297223	26.0434582010693	33.201373270555	25.7632387927723	24.3636321269387	26.412448724861
DAP3	22.6439735928004	21.8821955326528	22.0491346367773	21.6598867809252	23.6419572240558	22.1302500204751	22.6495539053698	23.3669927863135	21.9383765615946	21.3618612327054	21.1506791495498	22.7922847452522	23.0302621257675	20.9571729475442	22.8060324884095	21.3331701430889	21.6477287282193	22.6533655139237	22.8933786038174	22.3671322493607	21.3060374059167	21.7125500583415	22.2283472342378	20.7539985511136	21.9814759398896	21.4621478003381	22.7272889544415	21.3522857191178	22.319671993827	21.9654991812876	21.6608435826139	22.8193490931656	22.1968616158136	22.3326816555458	22.1775956980114	22.4803308493579	23.2189504553836	22.4028289386492	20.7021847019603	21.4557026754071	21.8094213090827	21.6513329951325	21.9278085464161	23.1114530719459	23.1189204393912	20.8524986976916	20.8659094305067	21.1841261852196	21.8390105707169
DAPK1	9.1058206465023	8.78138928381614	9.31316102522616	9.02666780706087	8.76411800832702	8.68169831394579	9.52543491577882	8.54995678415897	9.64634840055825	8.59122349367068	9.01535523534221	8.53975695173196	8.332194648438	9.08558133670761	9.37697081200145	7.70736783393392	10.0562470184329	8.51629756972877	8.63092688080182	8.85826871743807	8.61509025024569	8.93136106960904	9.08553373121652	9.04334142352499	9.14895804200943	8.29093560710113	8.66058659367621	8.70983895057331	9.86670093093874	8.81321624817542	9.09018193398911	9.86204160903291	8.9942774586003	8.89959159464685	8.39917756030793	9.22818997021154	9.72837210346522	7.91335832244402	8.54905135781824	8.73532125499306	8.97781902034116	8.50717618928765	8.95267620376166	9.8360392717128	8.83614644223797	9.37555452758176	9.22222839097658	9.06977953485052	8.92541261960794
DAPK2	4.8456701129668	4.66901218123561	4.69781754832767	4.72510238692083	4.78089148873692	4.72511955702353	4.69194279846116	4.65724631527114	4.72553423887621	4.77775566600604	4.79738725919963	4.79701377964865	4.82055941977456	4.82596370318268	4.75776359943114	4.73386360110082	4.81167023084969	4.72727448930034	4.86371548957128	4.73261878568089	5.78209479467949	4.67060644472577	4.82310110346764	4.7115870788082	4.78545067806048	4.66478658155225	4.70661796363467	4.73732080758534	4.83815826915343	4.80363718766756	4.86738218814206	4.75028300480759	4.75199487319527	4.84295084842629	4.70275484925655	4.72466675778308	4.82442961036855	4.71904340484054	5.1588256604358	5.12113295903601	4.72347380653566	4.75308166692245	4.83215692634776	4.70770962480407	4.73542028193403	4.73284484052043	4.83120434475996	4.82256664464543	4.80864416775885
DAPK3	19.1435148773964	17.9048605562223	20.2839989287616	19.5092566398101	20.7235693986569	18.5757769521528	20.2922495323562	19.4740779057403	19.9443668340697	19.48891941328	20.667074102646	18.839249070876	19.8935702917944	19.2828725063941	19.9519645604766	19.5958371370941	20.2687928577865	20.4382570464769	19.3400463922945	19.7635479576148	20.5659334402998	17.9981503991542	19.1926056798078	20.5485261122903	19.8241835267831	18.375149667683	20.0409473904968	19.3196322099967	19.8912670658754	18.9175727456127	19.5184630473838	21.5659032159576	19.6440277556528	19.6429452071931	20.2388429893835	19.5457947952453	21.6580302958656	19.3451815943538	19.7549133281248	20.24571600602	18.2397567134183	19.2191938493037	20.5576941797202	20.3120862165532	20.6865512999471	20.1206283532735	19.7497205386479	21.3221309709405	19.3437263478719
DAPL1	48.8853460420369	47.1063394453019	52.7421889701246	68.3056037631655	48.6012527816538	59.4029984177034	48.2225007594968	48.445274273766	48.2039002383967	48.197224635683	64.4376507973301	48.03309556568	48.5913164339909	65.60558678934	47.9891017286336	47.3900364372832	66.9818652685789	48.9912351057923	48.9498234281699	47.3846163129679	47.2394685354132	53.7414228054874	48.5036034694544	47.7971634080534	47.2858138918621	47.2918104655164	47.6299222727965	49.4516685903923	48.1217314149072	48.2831732831061	47.0860302424849	50.159149643161	70.2352097996832	52.7014110744769	49.0146930871258	50.1145413031923	68.4902971103579	48.2179981108175	47.9025726119039	48.0021186442265	48.0480311930472	47.5969797675546	50.0744669963847	63.5965690377967	47.1889810826478	48.020385902461	47.2929088327949	47.3896820687518	48.3682510755444
DAXX	25.8136711978791	25.5314479990662	22.8756266142809	25.5875385961008	24.4626608332142	25.4535917009634	25.1563719866132	24.4582033706182	26.8995452028394	24.3568160590334	24.7898030277172	23.8731122754629	25.2659968091949	25.1799337053696	23.0910080614248	24.5504533091304	22.9066890823544	27.4283261171399	23.4904971507321	24.4791885721238	23.9158536587521	23.2764535991859	24.2309358658748	24.2601099454288	24.1632403332028	24.5978952826938	23.8803907996958	24.3985149063722	24.913455901843	23.6666373133465	24.5663411112198	24.681344712989	24.4251420934803	24.9640264830252	24.9232056717768	23.6328712475961	24.7544196861715	24.5817498152615	24.1881760717564	23.6345948684279	23.898076341399	25.6191376640476	25.3217595734478	25.4764329571637	22.7844775306827	25.2668031860551	24.9236800107823	23.9368151124455	24.1343120639116
DBH	22.9572445402239	23.1086961364253	23.258543582035	23.0119635550916	23.532561573102	23.3050682873889	22.879953937928	23.2565847758267	26.4020357314084	22.9006847035064	22.7879455748407	23.162300509288	22.9670492501143	22.9801539813879	22.7450695006179	23.0712894690925	23.0815992629631	22.9623992157209	22.6626174350582	22.9208492402939	22.7026703540544	22.7087398084609	23.2266025282165	23.3281222065965	23.3673853056743	22.9503495309805	23.5779469474874	23.1880548256101	22.9043547276767	23.1346160071567	22.7165034696631	23.4548635874422	22.8068706133318	22.6876709843308	23.0981962980634	23.0599598468423	23.0297702549299	22.6991703111164	23.2768211062585	22.9359782779938	23.2491133179616	23.0711395019925	23.0845642707067	23.4399230748508	23.0747863262895	22.7907934436329	23.0326902679206	23.1151697710336	22.977012840852
DCC	4.96476047708239	4.84478595416401	4.95845736380748	4.8896937639545	4.89641027873091	4.75943503129164	4.96970605101637	4.82277087666175	4.93064648578099	4.88203172220723	4.88375824457019	4.85066483637588	4.85585650239871	4.83289118928768	4.90180401211231	4.80352680216643	4.76813206812931	4.91323299432716	4.884501981655	4.84148669152974	4.90078319964397	4.77746945656366	4.87843490550923	4.84851422700553	4.8481398625406	4.80229610425209	4.95444975425895	4.86527388800023	4.93305539374279	4.84078778427693	4.86737639287945	4.87608058931101	4.86631433033626	4.8524132185476	4.81622381354097	4.9702723300315	4.82208180474102	4.70072126063236	4.77236376824123	4.83761436382076	4.79494248067843	4.80746758194921	4.78383544063749	5.04902401422549	4.74351951731343	4.82706463696683	4.82183019970473	4.81173491572074	4.86171426393602
NA.7	NA	NA	NA	NA	NA	NA	NA	NA	NA	NA	NA	NA	NA	NA	NA	NA	NA	NA	NA	NA	NA	NA	NA	NA	NA	NA	NA	NA	NA	NA	NA	NA	NA	NA	NA	NA	NA	NA	NA	NA	NA	NA	NA	NA	NA	NA	NA	NA	NA
DDIT3	63.7817864793502	64.2531641872978	66.1375619655953	61.3442038959116	73.0601570514055	65.2628266519055	65.5886207506067	69.3646627617141	60.3794410645792	79.1358316085457	58.7191000834957	74.4122534293186	63.4827563744417	65.7515725938142	70.7312151643325	59.8712249495815	70.3203953526246	59.6696863017137	64.9879000723217	65.293813630002	62.8893007567429	67.8090544031638	60.8583199554483	62.1404097819422	69.6937560663394	60.0924433903222	68.0234343904921	69.0051276654237	58.8935447862485	68.9103472141765	59.2534740161688	59.730329519852	58.3631552529752	62.2233083567821	64.5394288233691	65.587653813441	73.6863504810101	77.7033246391655	56.8273465526067	63.213594918263	62.3161144383856	64.2192859807796	68.8596568045719	60.91871131737	74.1658372538359	65.0869780185645	63.7830813598098	68.9784805576893	64.8451786215037
DDIT4	49.0256656770929	44.3685240116467	45.4045824481598	42.5644958192871	50.7456845938016	44.3642476712202	40.9640491154609	44.5936745540297	52.6855988188131	46.3825726335874	44.6003100790295	43.4805930595295	45.4631205426055	42.7232291876265	49.9526825078941	44.7218659723948	47.2614082621035	45.2372317047202	50.8281987467317	45.2220645600399	51.2514299304011	46.5199280792516	50.5458539396927	46.2778374900671	49.7879193895573	42.5135071441983	46.6873514481897	49.7803217053429	43.3761766819993	54.6874504777413	47.7645691763549	47.6674628535829	44.5359271076303	47.8524575463416	49.1445383598862	46.5579236673765	52.4381764862376	49.3547734032547	46.4807206668145	50.1569744421213	42.254709233923	48.6302808009363	50.9976457273645	41.6236930121341	46.5129257261716	47.2909055077291	44.9516683505284	48.8206772863128	48.3066553866165
DDX3X	5.97067123037205	5.81398677604453	6.55604326552398	6.75409538646714	6.66479859964588	6.26227027370507	6.7273691573122	5.91076225073091	6.52003890392433	6.81792500770134	6.50787213416844	6.51275180716165	6.61912499395565	6.34501117791866	6.32611762517514	6.62834089608499	6.56152971200569	6.16068816957589	6.55426432178689	6.13807751706967	6.9265252260692	6.14420790582943	6.43511944114024	6.52743534379531	6.59796661164459	6.05409117363901	6.28108759364284	5.9770529988714	6.96494202962368	6.75076798665381	6.63389214292244	6.79576170087925	6.69913208347428	6.54110422152444	6.63205566421557	6.61330499099502	6.83296859047376	5.96550450128203	6.85074986040213	6.73641823952173	6.27783865242566	6.3260918340389	5.98445376529885	6.68036695406188	6.53729362104881	6.17792925704065	6.87599768325117	6.40115653569011	6.39591704357809
DDX47	21.5751183760076	20.689735052693	21.3758321488718	20.9082044052444	20.630744683943	21.5612595212652	20.2937191044077	20.5590789373252	20.8917098343296	21.4120011405289	20.1256516481282	21.9731730136695	20.8101373333455	20.1920900593854	20.3855726546197	22.0631894000254	20.4610746743567	20.9414443476923	21.3759158424943	20.0180781315117	20.1149051618646	20.1598723315973	19.8774808172989	21.0654428584915	20.918165846844	21.0701105514391	21.668166425781	20.2567444408532	21.1942153390557	21.2872284124715	20.6589673787245	20.8419561221647	21.0919893572935	20.9009743800053	21.1726085974066	21.3532911498599	20.4320539392644	21.8760190371261	20.037793777383	20.4010489924544	20.6621314814405	20.4859336470653	20.5886435508978	20.9068311148827	21.0166648164001	21.1436908651751	20.8936801723502	20.7118874072024	20.6634402128477
DDX5	12.8434879769397	12.6722602363927	12.9218020430569	12.6020367315701	13.1959156214107	12.5215771434099	12.9012556147147	12.7908996743099	13.0059046513027	12.6403841763769	12.4205014056822	12.9025997416837	12.4559110845342	13.2728628302006	12.5211290505669	12.5669663650963	12.5424963920914	13.1973065702241	12.9069874219224	12.3038395511166	13.7172378542481	12.3576194214197	12.8294085798284	12.6048178041884	13.2012187031467	12.5463365136602	12.5471403358413	12.9976787500169	12.9688236215507	13.162594995385	13.1533807746298	13.1318150393428	12.940709045764	13.1977772040213	12.533139188334	13.0465511575707	12.8958318576584	11.9624933558698	12.5821472789307	12.6388935689632	12.6698269201748	12.6893831175952	11.7984872062753	13.1001359344471	12.9216530443304	12.5277133430544	13.1531661713966	12.6222200555045	12.7235454365412
DEDD	32.1056319468392	29.9399001802193	32.557671707908	31.2409895339723	32.6194551500307	31.3085056700587	32.1213592071354	30.710860258241	32.0356163935953	31.8648689996973	30.3430456878295	30.7535136600458	31.1427460599028	31.282200151559	32.1145754942455	31.4021817743431	31.0320875560967	32.9846792086719	30.7840837053176	32.3517868589179	31.1969337656761	29.6232275888316	31.1065702690876	31.0709331943023	31.313286938622	30.3174331893001	30.9835647745942	31.5942563648181	30.6214461868302	31.1647248334663	31.9735183777192	33.4523798506927	32.0086857403626	32.4069880325585	31.7713329781759	30.936689174289	33.445395087384	32.2376854374968	32.1422344105255	31.9317319402458	31.418269606078	30.5729080814318	31.6700025933573	31.781037098292	30.6036235469389	31.8142411016612	31.3221098531164	31.2553245618694	32.6558380223411
DEDD2	34.2664438521322	33.7123693394697	35.2349141131475	35.4460917781562	33.6211784078501	35.9577618337514	33.6607223502845	34.6001242064624	33.2000475409231	35.8605564633657	34.816703544932	35.3108570771206	34.000377693839	36.5532098132406	36.0207161001453	32.5847185190108	36.6959932172041	33.8195111583418	35.4552031440829	36.1613072771635	35.3229922896693	34.2047287484495	32.5343141723644	35.0082230247163	34.3875952884312	36.5609815819048	34.3304567436955	35.2647895215537	34.8654250250056	35.1747154658674	38.791080244655	34.4079089625132	37.6817028360974	36.5304636447529	33.9934416163272	35.0336518580048	34.7883751603664	35.3486752496128	34.358285230652	33.8174313197231	35.1644114801772	36.4893577198705	36.3104143759919	33.8026193739576	37.3587637979566	34.7326781954644	37.4308678518126	37.4459404039068	36.0197570716154
NA.8	NA	NA	NA	NA	NA	NA	NA	NA	NA	NA	NA	NA	NA	NA	NA	NA	NA	NA	NA	NA	NA	NA	NA	NA	NA	NA	NA	NA	NA	NA	NA	NA	NA	NA	NA	NA	NA	NA	NA	NA	NA	NA	NA	NA	NA	NA	NA	NA	NA
NA.9	NA	NA	NA	NA	NA	NA	NA	NA	NA	NA	NA	NA	NA	NA	NA	NA	NA	NA	NA	NA	NA	NA	NA	NA	NA	NA	NA	NA	NA	NA	NA	NA	NA	NA	NA	NA	NA	NA	NA	NA	NA	NA	NA	NA	NA	NA	NA	NA	NA
DIABLO	15.2290283362043	15.1006699482275	14.9693842208046	14.4665431822401	14.6970860101624	15.7784607357525	15.4499073509624	15.4126861547656	15.3969203920957	14.5610373439892	15.1720859004923	15.4070731186178	14.6138152273421	15.0410377199029	15.3333084003956	15.6969298702595	15.2441054590377	15.6336248057368	14.4242484489549	14.8069581966978	14.8307548820288	16.0187594017738	15.5880956975278	15.2554656624783	14.5383926385925	15.0909650079892	16.1168099391783	15.5057283373584	15.0854231338311	15.1108870452716	15.0563837033242	15.6915675588385	15.1991701060916	14.920902756112	15.7131439705681	15.4530311758659	15.2032914577405	15.6996857511251	14.4216944045914	14.8654469596244	15.6610875073593	15.0681024743663	15.6683010336216	15.1573352919287	15.5050726067076	15.9501876090717	14.9608331706989	15.4456705283746	15.3567822955165
DIDO1	5.14435020618127	4.97584735653956	5.78395948417914	5.35351921488564	5.09323368973483	4.9368983012948	5.48409387652482	4.90462406249929	5.38000593178404	5.36925730274686	5.25415748412025	5.14034907433811	5.0904639542202	5.24642943928157	5.21036367954103	4.84156240347442	5.04432929059208	5.42743091836606	5.03416668534622	4.77368999466506	5.27388948061091	4.98489334092814	5.51111672243291	5.05160783920797	5.03223926065756	4.83440426562125	5.46013101593318	5.11685070949753	5.04874138470173	5.24090642418416	5.24624085502594	5.00011596576125	4.95189114260476	5.12529306719491	4.96583270421537	5.44223777681851	4.88821583756931	4.80124760852561	5.32385988682156	5.31809616766922	5.0314166335822	4.89931352027594	5.3653186330987	5.10834136584136	4.99442001180754	4.99507910266742	5.35039075431119	5.36731504989343	5.13589370622403
DNAJA1	43.9949087077899	41.2286425725584	41.540479187764	45.6614559521146	41.2546101385619	42.7036491534024	41.1873033407874	43.6704916126287	44.3034882794437	42.7294076943297	43.6174930350783	42.8336157571826	42.4639202964831	44.8693563266271	44.6405740130197	44.4473541104749	43.5068294323821	46.641427439956	43.7441280958664	43.2379302286538	41.6385708641576	42.2162864587519	44.6843332540791	43.1675210912355	45.9667347206246	42.9930614094775	44.4006092778934	40.5555935627996	41.8428520460304	43.6026495800111	43.1928742516785	43.7750942139199	40.906246201889	42.8508701526171	42.5166738799631	42.4684264717318	43.043837706342	42.6776926964239	42.7096829893306	42.7683855748577	40.8401974979662	42.3194650234168	40.3483405104833	44.9576291642321	46.8149850338269	42.428279804102	42.5718087833906	44.0604834913777	44.5693078206399
DNAJC10	3.92208306049229	3.67253624884267	3.80794755448754	3.73647208879848	3.9933309409232	3.58288583090756	3.91292750979771	3.76984495714662	3.85228258705158	4.00355328292648	3.83435465020429	4.17481130991214	4.02179586303332	3.97136340053816	3.8216277934296	3.97709511896891	3.85770519682163	4.15244523873303	3.95328532155929	3.70646094994888	4.04677228505467	3.78815879264181	3.99532475645234	4.00375895465591	4.29501871474343	3.77227156608944	4.03487643281614	4.0294494879507	3.9655462697947	3.94925595586782	3.91744945227755	3.83543506766984	3.87864275492189	4.05046405286933	4.19001169682624	4.02678021134164	4.0674787897811	4.02394208894173	4.08193717526899	3.86727964488291	3.82359242131286	3.97794909522287	4.04297422518885	4.23794431040144	4.12799710407299	3.93459090719675	3.95153868876255	3.90710398391196	3.81251288119753
DNM1L	12.1078024676705	10.3352627171381	11.9187232824286	10.6052636579605	11.8525559299929	10.7651715804029	11.666183795139	10.7896951483132	11.0822358293959	11.2809551853342	10.8357615891997	11.5538275896523	10.0838884727243	10.8461360978092	10.703069679522	10.3539526904278	10.5500194708991	10.5167038041225	10.7779949246142	10.2621941210455	10.405558065368	9.90404903885933	10.9257243818849	10.9087125997696	10.9205554996021	9.68547540562202	10.8748281039577	10.9134346828314	10.3809114937519	10.611648820787	10.4758837296185	10.5103123774679	9.85923446616242	10.5245546093141	10.9607122577955	11.0125328216455	10.9949906436045	10.1775319498105	10.6542147704801	10.2524220299403	10.5248265295372	9.91197920955882	10.686640187666	10.0377341051375	10.1097443769726	10.3807651188691	10.446148051454	11.2165258846071	11.0322737537274
DPF2	10.126244468429	9.26945599853994	9.45443935001482	9.89514125177218	9.79896083429063	9.57924679738149	9.61859279614274	9.61437549912941	10.097782023918	10.1811532445429	9.5710483506962	9.8120328192398	10.0882912049291	9.95241976999526	9.53200393719562	9.52762445764304	10.044448996368	10.3277598655102	9.17217416908902	9.70445541520271	9.82165350576088	9.40755837527477	9.95598563247251	9.44202894178738	9.89305609160755	9.50984826571624	10.6740140967317	9.63124879650906	10.2209096365339	9.58617224192104	9.73618021568225	9.71032282354984	9.97014627808577	10.134644390698	10.0916952256438	9.78874949247496	9.66915143086579	8.81626355530601	9.80893460746776	9.80445360890147	9.3170180320027	9.80032517901043	10.2209657500145	9.2616378011674	8.9517157211924	10.0891735123531	10.2139577678519	9.7139416796174	9.18597711876893
DYRK2	9.15494292503342	8.76507873311071	9.40385538475813	9.43641311849045	9.37042620599865	8.70595982605956	9.25116620513676	8.54863582435283	9.80532755614898	8.86932854262521	8.79575140200851	9.63006877233199	9.27404560194174	9.55019558661687	8.57005953016206	9.07586196353981	9.74476777409616	9.72190526552712	9.18093370972904	9.56816783217917	9.39335711636012	8.83352641925418	8.8115533256382	9.01582755835768	9.5855560687937	9.28007548779856	9.30740732868576	10.3441510777338	8.60833763179494	9.2546626898753	10.79270492108	9.71975482641568	9.67703059603685	10.162259184217	9.42876562644357	8.90874751778246	10.8283555139266	9.54804721661295	10.164769185312	9.71418622400831	9.44729331236571	10.4585699390315	10.7234334238142	9.03343839507656	9.61980017665616	9.87297651330135	10.6613689455176	9.70908262777491	10.0757648133271
E2F1	26.5915541917802	28.5299390970357	25.8815774000085	25.294418497391	26.3819794798617	28.8789583811079	27.4190843691294	28.3945276447128	29.1360057329272	27.0446694252741	28.4742079169917	28.6104682428436	28.2605556693577	27.2616472516444	27.965060047035	27.4159552431181	30.2618160437196	26.2159178822674	27.5265071841599	29.0384783748501	26.0778352084589	29.3853069147239	28.9295536904266	29.1542229898642	26.9689126288835	29.671866989687	29.6881379836518	27.0615475578631	26.7040562291207	26.5296808707634	27.6249811696952	27.3228987884454	25.7400143869971	26.0121229868842	26.5875259229602	28.0498139420022	28.0950559238115	29.2384502388775	27.2149853973364	27.4605145482018	28.8363322517973	27.6283711017753	26.803469561067	28.7780497222307	28.4225146776735	28.2827923276982	26.8114569765835	27.708391361616	29.0346547191654
E2F2	15.9589827878203	13.5841349833243	13.4730828002324	16.0732740697651	15.0545382636769	15.177533132907	15.3401729605236	14.1159444513152	14.9030442050952	13.4800720485771	14.380491095409	14.9914140172194	14.7533587562121	14.3356997647338	14.4134441497902	15.2509668368275	14.2610793527596	16.0075699392829	15.3067579914469	14.035851438743	13.4732664922055	13.9394005084928	13.2904435431466	16.6676592415309	15.020759965065	15.783096845393	13.8267905075228	14.773916961707	14.0547194011486	14.3427222758151	15.1182993499509	13.8671516299591	15.4873341134238	15.1501711964376	14.3103741174605	15.4381367944226	13.9497076867471	13.910491500763	12.4912338304518	13.8062181172712	13.6392439402504	14.8610255044258	13.3253391552652	14.547537725301	14.5799801591857	14.0721219982939	16.0078514655944	14.8010132202165	13.8347460643048
EDA2R	18.3162035780958	17.5705619664827	19.4288069624161	19.9119160844047	19.8628343738463	17.4884217704884	18.5456124861026	17.7530313997477	18.8880781114821	18.6226777458822	17.5591798793584	18.1739480737399	17.9339058666239	17.9730677657197	18.9419399227051	18.3274438793932	17.9009726453429	18.6012972535587	17.5832692524988	17.7363084877999	18.628791301612	17.9301372797439	19.8132976030322	17.6899386419502	19.5738095484137	17.6900047769034	17.9587858453014	18.3919944026416	19.4222023163195	17.8878090615811	17.7665732190324	19.0305239192332	18.495232780259	17.6776378572737	18.1709538455033	19.5075958881574	18.0634107811994	19.244351337557	19.1558675757371	17.9039492271981	19.0998723243638	17.4306513283042	18.1340220650812	19.3081345471923	19.0723698690946	18.1832644423054	18.1515771104248	17.9926009284229	17.8473799477039
EIF2AK3	3.81074584927075	3.38095700420286	3.52581816322327	3.91495729949727	4.28855353991749	3.82120201620362	3.83658713715328	3.51244631480276	3.71121820051462	4.22449191455213	3.64997779437572	3.70004309236274	3.76333108208704	3.86394100734273	3.7457636353417	3.55012686597521	3.82646539881517	3.80099446120425	3.81663710278893	3.78219101805743	4.09780229579468	3.79346315082237	3.72617162052704	3.83452844778986	3.84889458625046	3.74885359408943	3.93088772096486	3.69520631597719	3.82415285193599	3.89892193038625	3.74572321830399	3.99712956036148	3.64419329195596	3.8787538691023	3.8381104232795	3.66402757489607	4.01340944529863	3.88152226635744	3.79353289472103	3.90318252555608	3.85459536838225	3.7252026887827	3.73068340076655	3.81213076223651	4.41002092815536	3.78576017989467	3.91007230339158	3.80830846029159	3.68823973334477
ELL3	27.1636216933431	37.3807621665425	26.2117575521721	27.954828280541	27.4122899336389	30.3641412752056	28.1227541490679	26.6024554620474	26.1230519842776	26.4852463639603	28.8669808832123	26.6725783350971	27.4425610658349	31.4301001452227	27.7319040674754	28.0692036687122	27.939989993319	27.684412091731	26.5377862105286	26.0658998734086	27.172715721475	26.9502982547066	26.486467133144	25.854718405551	26.4983408040544	38.9310910135821	26.3698257415598	28.983658485771	26.166644180021	27.1356945325941	32.5459400356605	27.807247177147	27.1855304782532	32.8431716319938	26.8594454297219	27.2049386754865	27.2067001318859	26.2287214517454	27.5372486639723	26.2710627846135	27.7599017520731	31.4971282471377	27.3662249287174	26.6385073689793	28.5748235980371	26.2082859916105	32.2776211725574	26.1476614201834	27.4859014227788
ENO1	24.0159143190006	22.2988457364086	24.9475988988278	24.1567485540586	24.8467006134146	24.6437264743094	24.7512020239904	23.439069777162	25.069263456832	22.6326097889554	23.4653223457125	24.2240595155317	24.7080584877992	23.4971851319831	25.312923991596	25.1286856381635	25.0941758113974	24.15245817302	25.7454077290307	22.809615262838	23.2418767469287	23.6810714714851	23.8030113056919	23.498128257333	25.0378947368028	22.7583946011533	24.4078282070421	23.8199475201149	25.0649201470753	25.648792310886	23.2117367086758	24.946473887569	24.6572482237268	23.9847864270206	25.6029201259464	24.4572811035193	23.7456799130043	23.0929223165438	22.9703134306075	23.312841914652	22.4171129911238	23.0914123073429	23.994794593704	23.7739745127026	24.4752323195496	25.0880689298278	23.8489601313216	24.9779152986124	23.3581298952634
EP300	6.8895086155015	6.36266603624029	6.48973465388371	6.47655866555083	7.36057009836	6.42156682179902	6.59097770463028	6.20459602237301	6.67832366330747	6.51133920698926	6.12206301735957	6.73226471413818	6.42494132765129	6.31875455465739	6.74153738247734	6.44140836783895	6.78515694725983	7.06808472814257	6.74718635566791	5.98855847355492	6.78013727172096	5.92751511659371	6.70869075224515	6.64595227095935	6.76941234176931	6.06191697994634	6.1740018919475	6.16988023748352	6.65205625389967	6.77348695009932	6.83233470112392	6.89959060062639	6.59829591610605	6.46079529236695	6.62691522545117	6.53853622994324	6.77409241327925	5.93658574439449	6.79948289042234	6.56071569016327	6.21466584242161	6.15365512869689	6.60800659494083	7.00506862531265	6.49018564169708	6.42412358430477	6.79823935130551	6.89411779923721	6.01471519933706
EPHA2	16.4267553115155	16.6487883817102	17.8928577977974	17.5567541537256	16.5056496829678	15.6104142403299	16.4803022219714	16.1501600093872	17.487419542446	17.3038898766022	16.9397143837339	15.7902846209715	16.6189086936594	18.2944766586037	16.1464769256479	15.7604239100993	18.0558186937657	18.4618757519197	16.8734621340593	15.5230945171677	17.7379528821875	15.7739582026031	16.7292982173587	15.6595728430201	19.1085879549494	15.4787762757311	15.6107368988158	18.6504797165788	17.6326127718138	18.755291290934	16.2853157932184	18.3125855593153	17.6106678388895	16.3512950820055	17.2191008643507	17.4380730026841	15.5259070688619	15.4004402948676	16.3692586610501	16.7407481797414	17.1019562421217	16.996940493752	18.3890785835383	15.6205645885047	16.9665395754138	18.5181285750752	16.9986539378345	18.1672603682	15.9779407366649
EPO	37.8629203185071	38.131600142569	38.050798232432	37.9362809117334	37.7237122001787	39.2117024475184	38.7762719277627	37.2681961828626	38.0190766270238	37.6996881008338	37.4007758455445	37.6433784570774	37.7402116384581	37.5034377683169	37.6392466456986	38.1617637840755	37.8519439146074	37.7304624771821	38.3055976419193	37.4251297837878	37.7080646863258	37.4364038250351	38.9752244829724	38.7272894243224	38.5908611118152	37.4625548030717	38.952758793586	37.8929188934593	37.7688580089076	37.5001448807342	38.5483457999027	37.614626150322	38.3314761792138	37.6910906140765	37.7154226490465	37.7656145406994	38.9430698318594	37.2437717247324	37.7993912901423	37.626188907759	37.8760347536841	37.8530920034869	37.2920210452661	37.6564043224235	37.6195801494177	37.5856614658266	37.8096558825215	37.7669484282129	37.7903571606271
ERBB3	9.21758726473008	8.32766310205965	9.27542119219547	9.68284979432305	9.57745831423815	8.95815554544877	9.45324127334124	8.91520145702154	9.36321400250478	9.66182525897338	8.8508168686323	9.04642874562698	8.30038714833909	6.26788109369137	8.75198772009361	9.4497279692228	8.13316205152094	6.85816352090677	9.96971514231682	8.70005834046893	8.41663471026026	7.361211076691	9.52410463706286	7.97500756751563	9.02025558731746	6.61628982924178	8.96618374874616	9.38300039130477	9.68446537798636	10.1991192110537	7.70250139281488	9.61258407975247	9.22914806528816	7.82721588291774	9.13780085389191	9.32440587995056	8.76999092719985	9.68222336455804	6.124437064684	6.96180403628267	8.00172463845672	7.18996613687501	9.38783767604545	9.97586631681143	8.54867591723738	10.1867148538988	7.82165172961649	8.964018414104	8.52296001703538
ERCC6	2.89812879514316	2.73158886035921	2.84668992988684	2.93538798685895	3.00801964061836	2.8199439148392	2.79267767310651	2.81933246920671	2.91948516887144	2.85786903717652	2.86216844094853	2.82142761537518	2.86094468471207	2.84944954662326	2.92892582319041	2.80050084975653	2.82167704393898	2.89761283313093	2.84506571900867	2.79680400996394	3.03401241836473	2.80926538578031	2.84406650478293	2.85443289265493	2.9474242400537	2.77035116504298	2.78526586820796	2.78235477477741	2.87476525129709	2.80656982499112	2.9283418039895	2.86680909300751	2.8324486304801	2.81651341845971	2.80832514307603	2.81501383673942	2.87351220808096	2.75695983945509	2.8697360908036	2.94236450266746	2.94783522334906	2.84091494871224	2.88111351403077	2.956383831612	2.93096133421474	2.8248485036214	2.85842983226146	2.9791741635662	2.82598490747979
ERN1	4.18699414244797	3.97270153565586	4.14743770609349	4.00141198405884	3.88290991317548	3.94237185052264	4.21800861699818	3.95635005193895	3.90123519905503	3.82453162218014	3.80321154313798	4.14161124201919	3.86642726408203	4.32489759405347	3.929044510135	4.25194364734514	4.10996845591336	3.90416138177824	3.97133925875895	3.91744369033632	4.02368865644237	4.21566086686883	3.80288110233341	4.30411128837544	3.84464288642266	4.43890874694394	3.6674014623566	4.07085670190903	3.75530697188334	3.96440662143185	4.5166278912201	3.70303224991912	3.99163850034971	4.30681262923107	3.9366581251813	3.88528575233005	3.94238570248136	3.89257914608394	3.9231715342298	3.96292274636375	4.0538065207404	4.02035580555218	4.1987245987957	3.81887196537217	4.5159711998824	4.03364861292455	5.10181626410592	3.86198394086769	3.91777027265545
ERN2	13.3616319666041	13.5480113763619	13.6442247064188	13.7757320193382	13.7503049747971	13.5180202632316	13.4918738115786	13.5127017734135	13.3264276334504	13.5044707938535	13.1538079533698	13.493576441699	13.7098841668027	13.4855677348466	13.2585113894498	13.4477733139948	13.3764505917031	13.5535821467991	13.7549698435558	13.3301494364051	13.3755832724097	13.4643129664791	13.7191405060069	13.5737546344641	13.4781202512213	13.4241134931919	13.8871873952375	13.5915046199122	13.6456444829461	13.4077179549431	13.4975786428212	13.4689401266188	13.3772907031921	13.4315165274789	13.4334273209444	13.5533214742871	13.4851882344002	13.3512770131945	13.558317333935	13.3644454770781	13.3179424273706	13.3766400919722	13.4709974781705	13.7288990300736	13.4443241606584	13.6144462786374	13.2128866142221	13.5251276541529	13.5553069847755
NA.10	NA	NA	NA	NA	NA	NA	NA	NA	NA	NA	NA	NA	NA	NA	NA	NA	NA	NA	NA	NA	NA	NA	NA	NA	NA	NA	NA	NA	NA	NA	NA	NA	NA	NA	NA	NA	NA	NA	NA	NA	NA	NA	NA	NA	NA	NA	NA	NA	NA
ERP29	39.3999209920565	36.5370097832405	37.0300268941118	40.0046988047979	38.0035245132341	38.2558299395978	37.1809116974629	36.8807968860082	38.9421803205386	37.1024177097933	36.9039375626493	38.4787127711272	35.8235499522634	38.5759548881162	38.9221818749392	36.1850947562707	38.9242312236299	37.9311552341079	36.3617477027964	37.1541337652834	36.9798334589187	38.1310423158685	38.1759891098336	37.629077620037	37.5804314954634	37.380524810791	36.2725525810939	38.3037775851194	36.1619455998047	38.4940007212196	39.4723339391932	39.540303349538	39.7566617634317	39.5244554349226	39.2393913496585	38.4004574019817	39.348061906611	36.2965623092379	36.6930305724564	36.7216223110684	36.611053572242	38.5567280176206	36.4086525658466	38.1880189098722	37.0017669806303	38.2062430245953	38.8956062719886	36.6940723917624	37.5956666790794
EYA1	7.66126276280075	9.41418971222154	6.79253875254707	11.0929172307233	9.05530889875552	7.09763118855887	6.97293522591278	6.82487678493936	9.19390289812725	9.73868006995053	6.82986107338218	7.59001166448429	6.80908698048433	6.85157646334455	8.37268562892524	6.95615222474172	6.6824710438983	9.22626309554381	10.2928449139357	10.5663384792216	6.72089671274024	7.13344244367509	6.74409931359722	7.28463180904913	8.34939642512174	6.86696509692174	9.53659927667191	6.64783339809458	6.87341749644535	6.77592013148439	6.85198585533946	9.24988203527838	9.05216919952282	9.77027874398381	10.0255422012248	10.6555129950541	6.7458523631929	9.50276460981826	7.42533002671511	8.55130961626085	9.54708442782274	6.76507012713579	8.33641326415038	8.3350696724905	7.89155284612184	9.71433705257179	6.81904537888567	6.95961998518732	8.25946766449843
EYA2	19.4005336722779	17.2896081592337	19.0724699481745	17.6455830962176	18.7697752310111	17.963650592563	19.7399368770904	19.0445892294139	18.431765025079	18.8816623461265	20.0878687454822	18.0291347630091	19.3679188067213	18.1039750327251	17.7467734259209	21.6924259799593	19.601412145689	19.1002910207598	18.874010360339	20.5637841064558	23.0216650759485	19.7996590841334	18.5573154386508	19.8846314166311	17.9692772941283	17.8223058969434	18.0971316485309	17.7041072265713	20.0989957320084	20.1365887330139	20.8542495654938	21.7191936065839	17.9829509148328	20.0778158154076	18.9175889033088	19.1834954601303	18.0457900917622	17.703693243606	21.6276085623918	22.1541542510634	19.3277973241342	18.866672717217	20.5947710496352	18.9287167739275	17.7519918782361	19.6481032890708	19.6525155703819	18.3900187445476	19.4066112311505
EYA3	10.7251981711955	9.98535825955597	11.7135072379831	10.7426347772287	11.2046271508296	11.8102498472474	11.2148227317424	11.0872096192006	10.5383518474484	10.3064536179383	10.0019897106214	10.691235399291	11.6137154080499	10.6994449577659	11.792002847815	11.1458970046734	10.7120729692206	10.6977959683475	11.2971305796731	10.1289813928911	10.6227285743093	12.6040636873048	10.182644875927	11.2188636305382	11.3843836418431	9.87567418118684	10.6576643061244	12.875670781371	10.6293260817149	11.8452959589497	10.4272582154378	10.8035933948734	11.4892761666326	10.4755028717889	11.1543036432902	12.5121369547662	11.5693972782535	11.1095703971471	10.165443152552	10.2375887975905	11.2602885593993	10.294285081007	11.1972320658606	12.0243352047687	12.2568148522538	11.4182608244017	11.1531148476016	11.1558494614543	10.7389162794989
EYA4	4.87168348256788	4.38079281370835	4.45223725008379	4.70688566411048	5.25585129891401	4.56986630100465	5.18807159625784	4.91618446121577	4.40675936159539	4.73289739465776	4.40492983432533	5.67163632124501	4.6292263790965	4.68492245039848	5.36555999963346	5.28421866992183	4.75452501264578	5.08647529886787	4.47147837058785	4.56481723184591	4.37855280831331	5.22894108426507	4.41150812992209	4.5575306829531	5.28309428230923	4.80023944373852	4.73846468465426	4.30714701648431	4.49520332659976	4.53981247187336	4.45235096738949	4.78516945504467	4.65382799011751	4.72034746974963	4.50435366929078	4.34176921881992	5.64060399856898	5.09234409755268	4.77343469374821	4.76641419154332	4.55617510245543	4.41665144189889	4.76403561937622	4.3836283649141	5.12310166848363	4.40642805382916	4.37077353878757	5.13431376185266	5.66745562258261
FADD	54.5553346239632	49.7278229393237	55.689283923972	54.2457800604881	53.8340293563548	52.5360564218375	55.3864235358201	55.2760368717872	52.7633911101958	54.7494868169435	52.9208405925067	59.5613985336202	54.7780838941722	54.4585834882911	54.0450597151147	50.4541427683682	55.7615250676905	53.0070898525174	50.4322204953625	54.2506118778066	50.1128807719499	51.3163725784683	56.1627569659161	57.7583001706677	58.0050381985135	53.255841184408	52.5949312688382	54.9609372959328	53.3824023748405	55.1690771611865	51.9003774826991	56.4024830816395	53.1094495497776	52.7137702227468	54.9768423193108	55.865038450996	55.1830019827258	49.9886019118986	53.8961289785284	52.4255258740042	50.9673522813092	52.5905523741614	53.6132497909709	51.8788565449611	53.6128707620405	53.0320919339827	52.4673565019021	54.7781406384191	55.7566540569472
FAF1	12.6888293864212	11.9399275865312	11.920061962139	11.673397722831	12.0114346086889	12.9141183343863	13.0729722846655	11.9039606822707	12.1437977534171	11.9203106212676	11.5780575705637	11.8640988108004	12.5094762274398	11.7744468422258	12.7664316649563	12.7515731100424	12.4929619908948	11.5149587838965	11.9703783847829	12.2398244789441	11.8338186190294	12.5759547322665	11.8836693648269	13.0101593643501	12.1270754297662	12.087289393056	11.6163672244169	12.1906345142152	12.7860374692633	11.4949626218052	11.8771524787444	12.2683347039022	12.5907384383829	12.7193226936972	12.4416243657243	12.2242769384588	12.1963852724848	12.1909424275873	11.3646470733464	11.4914002626471	11.9344753184815	11.7940667524718	12.9921791874338	11.9417265510146	12.9052565754522	12.8002600594296	11.8886002620947	12.0339691245433	11.8609374733941
FAIM	18.9521828557246	18.9812919809468	19.7603351320552	17.8569069423775	18.5379835113398	19.3831097212263	20.8485829780576	19.8957633912859	19.8223036694777	19.5792163050616	21.1693531787308	19.6750559089283	21.6910984421895	17.8793692524572	20.0479763380759	19.8646907784187	21.5516759549118	19.0847875373435	19.142891919954	19.6787880439039	19.4899112123414	19.6067489228979	20.567333467564	20.2238442811684	20.4528186851941	19.3375703546201	18.9634234255659	20.2252269649014	18.8599406998709	20.3386136940176	18.2702895243457	19.4170301494188	18.4209742539055	18.3037792693974	19.2484144300828	20.2592357073944	18.7313485329215	18.8522373645916	20.7273215419065	21.086520645546	18.544030754268	18.3951835808015	17.9547970268044	16.6029688583558	18.928698530658	18.5290725295673	18.4213776635039	19.5537968671133	19.2500051551021
FAIM2	10.6701817003544	10.3676033710098	10.6684080585847	10.6555576460103	10.5614821841103	10.5103976431201	10.6871799148786	10.6064777157373	10.9473574654699	10.7484334518743	10.5846352650969	11.0453968290845	10.7861399018809	10.811105000128	10.8637663773221	10.4855578532115	10.8041512935095	11.4764079478037	10.7075571012931	10.5321628956674	10.953892868441	10.9966491412729	10.6030417868672	10.6470272660303	10.5515066201911	10.4220199180912	10.540289678901	10.5105978262447	10.9421668071312	10.7907562867677	10.7716676302384	10.6460152818035	10.6179469233746	11.0298594059961	10.9463495313676	10.4436266823074	10.6560782553069	10.4566915105888	11.4177889890364	11.0264945533184	10.467370434576	10.5344895902927	11.188286668514	10.9898739664656	10.5254194592686	10.5730184151255	10.7027290872987	10.6516181631691	10.9333823013944
FAM162A	7.85768386607168	8.58681745543354	7.98563526547137	7.81546714659588	8.58776001238328	8.32876076007039	8.34215553539594	8.46718452555568	8.61250200192839	8.15161724841501	8.14680952440403	8.09352809986717	8.0248584689327	7.90715445335364	7.9683446924511	7.86620551595079	7.62517255928216	7.74178544148175	8.63280044992931	7.76339304695286	8.17640165122046	8.71400274469198	8.33407526611431	8.40663336061203	8.14412242818645	8.51664464990715	9.60210170518295	7.85852685132734	8.15350939614894	8.07034522818932	7.460094281565	7.87424553239577	8.05224190453117	7.77225597210495	8.05588919513951	8.26037178434608	7.6414012817236	8.74445785438537	7.79747402262296	7.71627390686341	7.83624959311803	8.01851740771224	8.00592583522554	7.60340543627137	8.91178215606902	7.84675418522463	7.64300550684506	8.08179147654014	8.42719746443655
FAS	2.5601147164773	2.59020955520263	2.59411781597766	2.68815729386362	2.31264757635262	2.83473827168057	2.45798641715388	2.57386377196389	2.59147231242849	2.71286443683711	2.28356349787443	2.71119783349408	2.46140060010463	3.03100495793998	2.61012633010299	2.25984049957385	2.55781519390866	2.53775807118127	2.59859079650452	2.78075875177398	2.55751498211681	2.61700619284397	2.82082015187996	2.76078060140338	2.76070777265401	2.91119950193325	2.30364684276788	2.23013944065881	2.77088451130057	2.53056084765182	2.75589585019335	2.59698320447829	2.85246205654649	2.77286291938621	2.50409386223478	2.90776915708321	2.20226409668597	2.62831975315168	2.76191799850106	2.71026091622732	3.01023536632707	2.70318736836183	2.25098471418896	2.17898525943329	2.52842999312838	2.63108767698477	2.75595673118993	2.83827426787286	2.54297295617707
FASLG	41.7805125002097	35.2338822617489	35.7412947597311	43.6195420976018	35.7634430094036	43.2860108112406	38.362624942849	39.6194558464524	35.8753714540009	36.1280212083089	36.4132130707195	35.5065458112069	34.5326575614635	38.3536904908704	35.0695833239231	34.8343325420021	35.865015008245	36.7888655123224	37.5910740259721	35.7206799062827	36.1684571901712	36.2961309407232	36.966088918173	37.3589609015239	36.1471818388694	35.8775030179131	35.0373683010533	35.3891261886903	35.3705877800153	35.1864365867875	37.2864308616212	35.7229168628155	43.1578388982684	36.5290654697763	35.2847804961888	35.7248253163278	35.4935772066498	35.2082145548388	36.6506983014628	36.07920266351	39.5074896714293	35.9353844763302	34.7391423859036	34.8587861106452	34.4273496026088	35.7331900402869	37.9571117522714	35.1497109741647	36.4878142320318
FASTK	24.9567002445123	22.44703868357	25.4419182574877	26.8389233043458	25.4945039000417	24.1042254561307	24.488546879199	24.329208974723	22.6663506409122	26.4652282357643	25.4873084159285	24.500255115364	25.0877456418913	24.5893276128814	28.1024339724529	24.6186751641134	25.9798171013173	22.7402796360277	26.0174973137129	24.6991572115171	24.9918991917128	25.6567845373405	26.2177765829327	25.6273909569808	24.9713439127709	24.9483386849648	24.2196454177637	24.7063528150219	26.8202337186944	24.622153953975	25.003736122657	24.6423132389888	26.8072763435696	24.5734854982237	26.3717375107905	24.4075619583187	25.9856663301448	25.7445910399478	24.3274103727948	25.249822563118	24.0984122184029	24.3156524974501	25.9379095442808	26.8453430173467	23.8800391245173	26.6485205616051	25.1139633705444	25.3979810962963	25.2136078012062
NA.11	NA	NA	NA	NA	NA	NA	NA	NA	NA	NA	NA	NA	NA	NA	NA	NA	NA	NA	NA	NA	NA	NA	NA	NA	NA	NA	NA	NA	NA	NA	NA	NA	NA	NA	NA	NA	NA	NA	NA	NA	NA	NA	NA	NA	NA	NA	NA	NA	NA
FBXW7	7.50529948912114	7.62277997323259	7.40263538746881	8.3761598982849	7.84800203932183	7.52830950165393	7.54391135885072	7.15720415577905	7.67312310528924	7.46618039429569	7.27770308592905	7.40531807237397	7.36695814725635	7.69908079718314	7.01996728534906	8.02431535383666	7.27331548644781	7.64277032204057	7.71308642847414	7.1851201355662	7.76264957356679	7.25776623781554	7.43059264368513	8.04979821018806	7.93411292966924	8.25309057040349	7.6410240275049	7.29962613067749	7.75807490961955	7.92370958744	8.19016730259462	7.70558887810296	7.61916174599668	8.97104529170985	7.71381010721804	8.25815884368073	7.5016720676707	7.07539965106651	7.82154357830463	7.63430018271928	7.72115765530641	7.6888827361863	7.40688135737226	7.82845935429366	7.75730894106585	7.78813987306603	8.08747271658348	7.46192106988999	8.13802172043563
FEM1B	9.8003006185392	8.99317670325897	10.4098257921571	9.62647243645046	9.60316460482329	9.30866370094813	9.9398198700047	9.35007754236885	9.03804815695733	9.44646482707504	8.90250341696195	9.04890196237544	9.58354529835859	9.24788972473674	9.50009855785743	8.52940761070082	9.41075122650828	8.93835307801512	8.74694075801066	8.90199482388269	8.98648237657989	9.60518935669736	9.28549781449396	9.32881939725969	10.2264835389407	8.37879337661288	8.60547570169337	8.47602056275906	9.6358482873429	9.19438417512922	8.50266498617776	9.89359787691796	9.38828525496651	8.91105611162978	9.33346551138899	9.47056527608184	9.3512377960308	8.51802138395747	8.84808905128032	8.68789243225004	9.08139765825004	8.56198393788283	9.61706809454414	8.79491072696075	9.02708365963272	9.66180761379006	8.86208557898646	9.21521221924428	9.02059234821216
FGA	16.5100154775965	18.0629675906021	16.548031681225	16.5424175634621	16.6414470079441	16.3078969177019	16.4308807114129	16.5903901907676	16.6575933083546	17.4408253369067	16.845668411	17.3893341065117	16.5084196228536	16.6056049661703	16.4884878328444	16.7085675722427	16.512513926215	16.4148453486059	16.2729608445414	16.9909679169232	16.8107113883101	16.4214370465425	16.649801320899	16.892367265751	16.5240410825763	16.6132784937398	16.3660032391435	16.4381174960102	16.7391173795533	16.5711545426057	16.3543468697033	17.2520853712655	16.881149395499	16.6304668357414	16.6098376559212	16.8223011826916	16.3557008166636	16.6817617082173	16.5862159914974	17.1548749555535	16.4947401120876	16.450762479277	16.7144589508546	16.8349480962525	16.7650198375234	17.5670993315488	16.5615549090234	16.8363373211498	16.47657042377
FGB	15.0860036015892	14.665432939407	14.7668148577066	14.8821364796745	14.8710316119063	14.3838863012774	14.8962090837923	14.8361209698224	14.9825666399338	14.8798981692042	14.6486160476724	14.7513668028643	14.7495269632124	14.6946682782685	14.6745018498405	14.8076510370748	15.371175883727	15.0382630382652	14.5652939548849	15.2600961583344	15.1574766490375	14.5245888608424	14.9421362652296	14.4780265883309	15.0481767668616	15.2855273368791	14.7917750680225	14.6915804572376	15.2222248461194	14.6078411446818	14.5173243095092	14.9662390597554	14.8151813495134	14.9316908211561	14.847502011943	14.7019175693967	14.8170909262188	14.812442903498	15.1253392053767	14.9666951836591	14.7875670491193	14.5797098656882	14.70891689606	14.816824324508	14.8540116280437	14.8912728322408	14.7318954281554	15.2546350942065	15.1342480661177
FGF10	10.0520968942208	9.88815030149989	9.97775587568377	9.9092735919349	9.95596655096233	9.77028360554734	9.81331984173385	9.96876081642805	9.97668626543901	10.0145027694232	9.73563159402487	9.92846528173198	9.85703115572418	9.91004684865772	9.88382094492805	9.74960988107263	9.94104598349239	9.97511452056317	10.1819041826895	9.93879583383792	9.86800657478902	9.92359447155153	9.86943508219688	9.79106118147438	9.95311129400601	9.94668452724898	9.80807624505764	9.89246559104018	9.81245405423291	9.9684142729964	9.98144714267914	9.85451643473516	9.8036584247737	9.98459409123284	10.0393081865387	9.82313325011613	9.98486305524689	9.78661152239405	10.2419849221699	10.3646603096473	9.63760424168289	9.6923951580604	9.70346677272476	9.90546949486924	10.0109688791676	9.84093714060885	9.71825090408414	10.014784838189	10.1881808385602
FGFR1	3.84271465304541	3.65146305974628	3.79269017886478	3.94424489075455	3.84515482592582	3.76965930919762	3.70471924659068	3.84772588840279	3.75133526573741	4.24923846598272	3.67783056923505	3.73777127559662	4.09420599929079	4.06937842765516	3.73358256874111	4.14896177178441	3.74865583576388	4.37052891602826	3.77316739784889	3.72818189941363	3.87645176933873	3.74153139427711	4.05177857660077	3.72031979879491	3.79607654098908	3.70570745084643	3.84933015747942	4.50580764629097	3.72699918351454	3.62737523706741	3.74471421918317	3.69893972986134	3.71471030930146	3.82700490576569	3.98704251386927	4.28550537878975	4.33104291180165	3.6601263318411	4.27529258072936	4.00969572518832	3.68021739807513	3.70432359439526	3.77894170631657	3.69817092748653	3.67643138934035	3.8593315206385	3.79639907541065	3.99389934766903	3.92233968504464
FGFR3	15.933117181471	13.0938257976101	16.0437729625028	13.4014600546161	16.1040549145866	13.4939712171078	13.4034991016436	13.8863377201969	13.0483830173751	13.5547650554456	18.1698499246166	13.1964632299153	13.0240964823835	13.4973907476859	13.0270952051274	14.9065547859655	13.0052451064679	14.1364937570274	13.7971229864922	15.7607899689017	13.4621506958037	13.1470883186723	16.0817911395556	15.7486651861556	13.3867330138963	13.7080356029439	13.0559885867512	13.1913940935287	13.1101502498511	13.5152317263945	14.339187703927	13.15704125537	13.1998496700258	14.2197852612312	13.0819372881957	13.745384501998	13.4007968934163	13.1386879458204	16.1380250334529	14.0835792179739	12.9794529198103	13.2901744123846	14.9968943361731	13.2031375084746	13.1499572507497	13.4858101272001	14.4589967817996	13.1224642939845	14.1624960385769
FGG	18.0000803831379	17.6373336550826	18.6472784162985	17.3900955870109	19.3855274879456	17.8291324011958	18.0502406276049	17.2895787749532	17.8452159421772	17.8982336415577	18.2169618775255	18.5443588768419	18.0117166422523	18.0246321456482	18.3209072720255	18.102587607358	18.0496563925726	17.7642460048494	18.6716759152298	18.1308014453623	17.7658593002493	18.1070976691457	18.8380028942729	18.531712861587	18.0030475810281	17.3737231398567	17.7650349504168	18.1396466568578	18.1603961084731	17.7576113568083	18.0406382374925	17.9343186140294	18.0034331085367	17.924525519436	18.5555348639069	17.9399146504559	17.7136727572157	17.8303853568469	17.7838389402973	17.9586572733371	17.8865709788223	17.4513661425517	18.7412270435316	17.9747593834625	18.0863678995576	19.4064570948766	17.3989307325128	18.1269633680031	18.08901673366
FHIT	9.74139449682922	8.87776644951326	8.80261052621244	9.29090586765636	9.76716074277823	9.72576710334947	9.81029070722333	9.91438676926876	9.76054449209789	9.99291679838392	9.31128339177945	10.1285168315997	10.1722804107879	9.2870194108561	8.57653888090582	9.74944337145447	9.30072298771869	9.2070239161787	9.33773304142558	10.4151187148419	9.19003931326786	8.61011300295137	8.7502235557393	9.85420475548554	10.2498517251719	8.52287595703187	9.11203705391728	9.52519530092152	10.9053985849008	9.60578847686523	9.98397428724089	10.4327201190061	9.64178419998354	9.99775983629063	9.53895957483411	9.5236186420997	10.1441342683178	9.65756633599092	8.90530268889727	9.16461903203311	9.51011929830105	9.7013395023336	9.96485256152954	9.11707951040164	9.50639429966641	10.1872472968794	9.45743534731667	9.47391139110471	8.96903860330227
FIGNL1	14.5202196508938	13.9138100677731	14.4939116966029	14.663609231212	14.7443618519382	14.4964209575315	14.6018526053927	14.3529088623941	15.0217474274716	14.5083262971688	13.9619926850127	15.8225944500532	14.6027766986245	14.261325735176	15.3635658343946	14.3355346345372	14.4820307939688	15.427370598452	15.0349397827797	14.4152052103229	13.8612515107533	13.4558340546198	13.6340712332927	15.3709867463114	15.3478117288669	13.000593640093	14.8761267468274	15.2280420735094	13.7763997748644	14.7655583003717	14.0398463141903	15.0338108310239	13.7880616560161	14.1342227496556	14.2214051875338	14.7468665213017	15.0723382011603	14.5700666725844	13.8023133840426	13.898893520856	14.0795004638244	13.4157964790603	12.8912979520988	16.0398376587798	15.0764080309694	13.5277803387515	14.2380403106731	14.7577710587927	13.7430470481075
FIS1	50.7760004504343	56.9311825105182	56.0210116206874	58.0356472792313	57.5454555267189	56.9312595326681	51.344383193534	53.7626329728361	47.0323540044346	52.3426567026071	58.9378798291241	52.7276577756813	53.8454034913703	53.7387121666025	62.8203534081362	56.0648442309785	55.6094309000956	49.3859145895633	59.0738036756571	58.6356262097346	53.0089833034797	56.2245320763872	54.3343964724727	50.6588329856344	51.8296180633383	53.5977669092608	52.464783296182	51.7726217251214	54.4220024459698	56.0355462752884	50.915297697514	56.1367190079654	58.84500196699	51.7418756239736	57.6677690553957	56.2974268049442	55.9702238469549	54.485210712012	55.3918230624298	55.0924612378766	58.5658788829595	55.1385702548062	54.8428268093791	58.8032871220967	59.5532463812926	55.5898113334102	49.7822190835855	53.5295044162342	56.3133905970619
FNIP2	6.65304790494491	6.45289945503615	6.74977835628862	7.35404325851803	7.09669425684221	6.31420065981263	7.21220163362802	6.41098417672684	6.82294281040453	6.95249672521728	6.8303555828286	7.59975555303509	6.6573082898554	6.76184762615982	6.8708686043133	6.90244553322339	7.22591742467856	6.75566732360998	6.88955177188341	7.13186317788401	6.62135749691232	6.80378823734224	7.44097877579003	7.23117266639002	7.22562406296867	6.70165786205534	6.6809102197213	6.71894557400625	6.92465810874495	6.62506600609681	6.38643363225765	6.73937916459831	6.88597626044846	6.76066474474531	6.79256619410861	6.87025122455846	6.96535872866654	6.66049289360232	6.87140547583547	6.84389891021115	6.33958180316832	6.40634329172146	7.26926381630912	7.03918870083646	6.94050253627409	7.1763624138306	6.68970959161576	7.64412513744092	6.76578598292778
FXN	9.73884098843627	8.84529292460845	9.35196703049631	9.18574127071109	9.73687828149689	9.22867207822704	9.98585513557562	9.05780281283095	9.27917056559112	8.99169341103058	9.11009046723306	9.37622481566669	9.04036362780655	9.39919238719701	9.12400438973224	9.43559951053462	8.93130995702942	9.09486090740804	9.35212646024678	8.9766713599904	9.33472299746283	8.99887669174094	9.54938740345323	9.34879878299852	9.37616566398097	8.99624889817952	9.53840287150373	8.9544985904183	9.16181459634826	9.00767034151186	9.5436941658257	9.20942918732012	9.07406738213242	9.01177945202317	8.94957148403523	9.30380389274188	9.08193341547715	8.95058619713632	9.02358250145518	9.33479382194091	8.94443921660631	9.02870579739354	9.27884881540917	9.01113014546453	9.52840342365281	9.20365243679807	9.1205698490675	9.16545618389262	9.05682007648951
FYN	12.4856960649141	11.6513105820348	12.0706736893378	13.1439696104007	12.3998520705188	12.2992238365074	10.8682996054912	11.4660221326457	12.1352293437957	12.5238464944659	11.9945678043861	13.2764114180677	12.7660801754657	12.5312285316048	11.8443620203628	12.4016158648099	12.842265214483	11.2909391661813	12.3425873252771	11.793873424689	11.9107131824702	11.4970991210899	12.6061169569192	11.3342707918245	11.9947340423188	12.1059739236938	12.6335590480374	11.8752996339767	12.5258881409242	12.1498276597946	13.379660545552	13.0720073215036	13.5172652470019	13.1225835127911	11.5800925967275	11.3026945352006	12.428049143839	11.5926079062284	12.8486824477092	12.4881119593124	12.0997070816779	12.13033905396	12.9952956567994	12.2023125994729	11.7538378635724	12.9604305223276	12.903139580313	11.6665148043676	11.5338105771043
FZD9	34.8444621618796	27.801943327307	34.1943257502362	44.2759518171531	35.924285936071	38.8097804032274	34.7722623615761	36.5095797083935	31.3296371412111	32.0470306119285	40.1915299538812	37.0963303854941	28.4453044254123	30.7110174292825	41.0959893627524	43.1945705325135	34.0352327431571	34.1835318689686	40.3922335676864	42.4316007959347	27.9276901130079	35.3896404981644	42.8206691182014	41.8977107260297	38.7774326493303	26.9583629169082	27.8482427346369	31.1817644172925	35.2989688509633	31.6033490480034	36.4077284310033	34.5745839513809	36.2791336789674	29.7264740665142	36.4164827865807	35.521782160149	41.5557836992281	27.5128644670811	31.0989438532438	32.4073750088169	32.3489834869416	29.0424723584193	35.6748171212246	44.4061582505312	33.9322299950516	36.0539999187534	35.1610451377949	36.5478201918316	33.8698123291853
G0S2	73.6592328608032	72.5224959216152	92.1758533950211	74.5711065620536	73.1765633468758	75.3408076641876	72.4017267285369	91.6205860467135	82.8817561245882	73.9345538498209	79.0542299085653	75.0405687649666	82.0658549252355	78.9954207231707	76.0030565070525	74.4936304162949	85.0973338982586	88.305030571276	78.5963226929791	79.643444258439	74.5170518727699	90.4693819526293	75.2696779137021	76.7448156372405	74.3136094557252	73.9143621147097	74.3929849552728	72.8945028014811	73.0919222207367	73.2970842341291	88.5999319407248	75.3836191583194	74.2473078298418	77.1072740596983	76.6891561097111	74.1804200784847	73.1649531843115	75.9293631756201	112.977178982615	116.538878856488	77.2521739686087	73.9027934212952	80.9716347533863	74.1113415889172	74.2444267842377	76.6045576281154	77.4707173040472	73.5180793186362	90.5689112023357
GABARAP	39.5271965185714	40.1185626460556	39.3143700001456	37.888412442249	38.2578576151934	38.2468122982367	39.5366925342482	39.5977172851444	39.5516538927791	41.5504044083378	40.5658687725143	39.1508245650765	38.3968546158639	39.5190661515396	38.6955474157293	39.7649049010929	39.9873208917823	39.0988451821717	40.3719482370725	43.605127588112	39.1063209868222	39.8264757668552	39.1194811373125	38.8088849877826	40.3780723451524	40.701618025501	42.6596866312111	40.3746303633481	38.2818305710179	38.4920127342838	37.3202969068353	38.0639882587272	38.7123446432507	38.426377089492	39.6043193680374	40.0545663744681	38.7650069541163	42.6664640188856	39.8778284490041	40.1589394395423	37.9409014372197	40.8961417095285	40.8570469949389	42.0671898228785	38.6232595352369	39.9166643450958	39.2712957459803	40.4688380554631	40.0570510682451
GATA1	41.0645323261589	41.7874579774239	41.8186389906824	41.7357999253387	42.038095442634	42.1027258483218	41.8510052295798	41.4841626876054	42.2083630128618	42.2671451180139	43.3196925667559	40.9932736925598	41.2466878871838	42.5319553434906	42.2408064213403	41.7537485888003	41.293186278521	41.5802116385958	41.9582739552005	40.9831516272099	41.5873636493636	41.1996975604472	42.171660674651	43.1231485066822	42.2662756834275	43.0677111190615	41.7816161593038	41.4805414219093	41.2576476386765	43.2019735773066	41.9958885723819	41.9359240889378	42.2479141798903	42.3065613661485	41.8368018834176	41.3205360843184	40.9241397594886	41.3995361563067	41.4654262530704	41.9322172957499	41.5297745985683	41.5117956371273	41.2335162889079	41.9153728282681	41.4056171927377	41.5181481317185	41.6528075048302	41.2632262017067	42.2018260625782
GATA4	14.7989443894788	15.0357039822808	14.2726952905573	14.5352567061438	14.5132819870955	13.999013612596	15.3828517347127	14.2292131744259	14.5127755036321	14.3443160605358	14.2543467036525	14.4211731657655	14.1163029494963	14.0454413677368	14.4376026103287	14.6259038929015	14.1854437761239	14.8101132766186	14.9003471229381	14.361554439125	14.2454977416761	14.5661985237599	14.2751128822194	14.1663433686903	14.2947709656435	14.3175455050401	14.393087365421	14.2747466925859	15.2695104749362	14.2093074670332	14.2820647232468	14.4205392085211	14.4023587786631	14.093068610114	14.3194978004873	14.2821133494093	14.1085474945002	14.1282338263452	14.3928639661441	14.3248789371975	14.1770877673979	14.2812107300579	14.0442190056117	14.297868146634	14.381035355304	15.561191300971	14.1756885315462	14.0375779519589	14.2061142120847
GCLM	16.4426058159936	14.1484238127032	16.6105812838216	13.7964721943145	15.3154721732944	14.2805151865702	15.0274810640801	15.0455815037767	14.7086806078607	13.9835034134868	13.6854262468638	14.4503328524954	15.0915413751595	14.3407048551319	14.5910586478875	14.2688796889324	15.6952721513704	14.3791120157566	14.3012295675035	13.711067148994	13.9829387550036	15.3337966249738	14.8641254628107	13.6900871940398	15.6159215104486	14.5907286841777	13.5772664895362	13.7004548171	14.2192962124927	14.3876631484674	14.4088387804377	14.3013626179849	15.0572435810958	14.0547664633707	14.4192809519828	14.6680411760131	14.7397765230374	13.6903882201663	14.4196385837228	14.5360564612979	14.7451894678646	13.8054430838668	12.8023031549591	13.6463802306363	15.1320497823162	13.1367830664881	14.1609859349442	14.3136199033465	15.6622796747912
GDNF	13.9535048393921	13.8000855010044	14.0092483416581	14.3332986239715	14.0778214737259	13.9835959232428	13.9806877504664	13.8474226362153	14.151670886327	14.3588957196592	13.8764095330444	14.0898239817933	14.3098360111405	14.0393829206522	14.2426145995188	14.3153233640391	14.2084079368742	14.2794364302306	13.9636353812643	14.3999802525213	14.1818547151103	13.8093741353828	14.8333981235756	13.8897599743114	14.025168156212	13.7549403618632	13.8463084447852	14.5869961534233	14.0074182607213	14.3046503208902	14.0822000296659	14.053299981524	13.9716174698148	13.9963638261777	14.147616309813	13.8453857964286	13.9155675416882	13.9598798499994	13.8239248488539	14.171511421078	13.9238351231014	13.7406429646504	14.1697886523199	14.2073501207433	13.8883695641738	14.0254019746607	13.9292687109105	13.8882487996929	14.0300722492237
GFRAL	33.811724255462	33.2607830273233	33.2136122021818	33.6997098495254	33.7952852473831	33.4117343662791	33.6990108522807	33.5687790729311	34.3464094593548	33.7009495325063	33.3627758306165	34.29931896394	33.8089657686114	33.3671445974457	33.1830997199494	33.9440436055864	33.3028300685481	33.9497494203567	34.4261322666193	35.3614405036467	33.6939339912701	33.3222848958577	33.987959847758	33.5663412690108	33.9864982134017	33.71237527592	33.1609969164145	33.607580267766	33.7375398848249	33.5496609515017	33.8889064254802	33.9454541282289	34.1572987943721	33.4162544057857	33.7219805343132	33.6455136076256	33.9876114339342	33.845264613704	33.6795964406157	33.7784980222822	33.5555194641709	33.2520999293246	34.243117851132	33.7135545822875	33.3534593375056	33.6937071882907	33.3828641486102	33.5466132541891	33.4554277655682
GGCT	59.1643803417606	55.928482109448	60.5784406359168	66.95072785268	63.2244288661208	61.378168879666	63.0294065794657	61.9612641221487	62.8569681715162	63.5081765300639	60.5703671786951	66.0799399600916	62.7794386093359	57.4037983456152	64.6978615179452	63.9395940671967	57.5743240035833	55.7649801430102	63.6383578763615	59.2631558832763	61.8332342770236	59.1771698059587	57.2938709745822	62.7449306167714	60.8723700334625	53.3620776947237	56.7493133459601	57.8694169564616	61.1411008410717	60.1670964494844	58.9647082657797	60.1718420399331	58.267091732261	58.0850322407803	63.9757460310704	63.1414585800317	65.0351267066766	62.5415678436579	57.457823958891	60.5407480717793	60.7002333855252	56.8097525786467	58.7644944899843	68.2788547271444	62.5893780948503	60.7008837942951	57.4477095295634	54.6557764357111	60.2945844914159
GHITM	17.7737623517259	17.6489727641564	17.7301301606095	17.1339563139584	17.7508677874507	17.44366311875	18.5031136183286	17.3354092401305	17.765222732045	18.8038857123625	17.6459408533782	18.6358609085913	17.7263446857102	18.2101199939009	17.1569071087101	16.8766876960029	17.2132545060601	16.3500145006693	18.0138635745214	16.8309446905623	17.3070714551889	17.577845925526	17.9694374515792	17.8543694922832	18.0707306754012	17.3571352530319	17.1717303178897	17.7253723562218	18.4728089066192	17.3894931558314	17.6822362216681	17.8462672608708	17.8241756884031	17.5816982141499	16.997592994564	17.3666592374966	18.2559921537079	16.8829842596986	17.7563787371534	17.9774140201421	17.268261014169	17.3924846539983	17.0300499412759	17.8279564151715	17.8491978626541	17.6600677714254	17.711173682142	17.8891897525921	17.8164218169346
GNAI2	15.2125311574126	12.8338377940209	14.7444713996156	14.5403560045512	14.6284981850813	14.5605952302337	14.4296445252519	13.9983820971042	13.7611191371281	14.1763564807336	13.9834980146878	13.3055447484609	14.580604825848	15.172695931746	14.1728912197364	14.2698718798153	15.3612028996169	13.9155061999942	14.3744088583189	13.7123858077741	14.8419169251702	13.6484783002314	13.7461141770223	13.926872636664	13.9333106596022	13.9799230523952	13.4042889649349	14.5093849664777	13.9887781484889	14.6330637791892	14.8794042525889	13.661066837874	15.103989912284	14.7183527828318	14.9882569177048	14.1937174222801	14.1564686728347	13.5377156977841	15.3653024872019	14.826173325441	13.4330158837244	14.2878373397769	14.3701163423187	12.7801818529476	13.5981431743819	15.3941311043282	14.969163296992	14.6836210753104	14.445390216282
GNAI3	9.34220532022279	8.86023023950072	9.3205294962504	9.53699035292946	8.93746207703382	8.2701066612466	9.45583985750498	8.8518404020566	9.5282963481588	9.25783156633718	9.29291560082355	9.45106478580055	10.1290938468792	9.84001219733761	9.3985310523644	8.95239315574451	8.85434948504908	8.89001986363364	8.24166515405102	8.59568003574783	9.20505192665529	9.164089938753	8.36088329419679	9.21085122981782	9.50858143763578	8.80049770486092	9.68074601329059	10.0566937878934	8.76800082939115	8.54804656162535	9.39639584165272	9.52119811028649	9.51245108752472	9.68112446693875	9.1516696480841	9.31132164880308	9.7458889015854	8.82567941729248	9.86952918771376	9.43180815220524	8.87258027731648	9.5793139864029	9.32669990865026	9.18940574980351	9.9301288070196	8.47453191706979	9.47166630393064	9.51042134198005	9.04180840131569
NA.12	NA	NA	NA	NA	NA	NA	NA	NA	NA	NA	NA	NA	NA	NA	NA	NA	NA	NA	NA	NA	NA	NA	NA	NA	NA	NA	NA	NA	NA	NA	NA	NA	NA	NA	NA	NA	NA	NA	NA	NA	NA	NA	NA	NA	NA	NA	NA	NA	NA
GPX1	85.8518807252736	83.0696885584266	82.0379802351597	81.2094546218516	78.8787511770661	82.4186469992038	86.4296034334413	84.4300519794222	78.4484329150212	77.2464649321727	79.8642414917459	82.5116994329423	82.42759528424	87.9958854631995	84.282830838967	80.4422838149506	86.9389172100662	74.8393293552163	79.7004594761083	81.6038441286078	86.6493106040119	87.0227207623944	78.8975596471696	79.9057144850352	84.816966685151	81.1270702162803	76.8072492730597	83.5832170814711	82.3001626536973	82.6647827821122	74.9637523571624	84.9106907549035	83.6260927305707	81.6037117396064	83.5880934058827	82.1465699227552	84.5485825388782	82.5279360941866	81.8510453406197	80.6685026484927	84.0976967185124	79.8798578565231	81.568445058111	72.2876726655119	83.7755984322478	83.1859781407478	81.5672827377564	82.1284204146302	78.8139358228535
GRINA	37.4615408099695	35.5738387253735	38.9993934409217	37.1954456795455	39.221332674609	35.027324963006	39.2669281509129	37.7408689042084	33.6235488175613	41.4943197960159	37.7207807083042	35.8047271260071	34.7693561279905	38.7414946090215	37.2055020720549	34.613470026177	40.9206731238342	37.7333230619568	36.4560905166412	40.0651278493018	37.074188935594	35.9469836716905	39.8067302641096	40.4555522771033	33.1805095200971	36.155497044856	35.8719103442288	36.0203208079644	36.9828736528435	35.3811332379319	36.0991158903789	35.8389191460916	38.0381841658278	34.6271896181445	37.7247270283917	38.3946856786985	38.6302178013654	37.5549372383053	38.3648540184711	38.246159112005	35.5846477448321	35.2780586462955	40.1024405517093	34.4693284986321	35.7058370092362	37.4079927641199	36.4938554076667	35.4562081608327	36.4591249914336
NA.13	NA	NA	NA	NA	NA	NA	NA	NA	NA	NA	NA	NA	NA	NA	NA	NA	NA	NA	NA	NA	NA	NA	NA	NA	NA	NA	NA	NA	NA	NA	NA	NA	NA	NA	NA	NA	NA	NA	NA	NA	NA	NA	NA	NA	NA	NA	NA	NA	NA
GSK3A	11.3218203062957	11.0074187212998	11.1101939345196	11.1041205627041	11.3669928817239	11.3783204265353	11.2464261534993	10.8769496750024	11.5002833846656	11.2879774339429	10.9685623575808	11.0727842410474	11.190430606742	11.35712317976	11.1601544413385	11.1077374563093	10.8960492445804	11.4083513236298	11.2513255464809	11.2371206099407	11.3181874023186	11.2271794149613	10.9136929404109	11.1101509350571	10.9607101975101	11.3974612951928	11.1991365353764	11.1750431376913	11.2523230115261	11.1448834498544	11.106422032342	10.984433595909	11.4003749517686	11.012637525242	11.1571723811552	11.0523498858299	11.2628426546998	11.1113041498563	11.228477392341	11.1728188556104	10.8885434827213	12.0362091309924	11.0836638842782	11.5276698042979	11.2896119216642	11.4826359870036	11.1571754627269	11.1121891829101	11.6252486156777
GSK3B	5.14789513951451	4.69114405683923	5.20328356272372	5.04398329110926	5.30462742640973	4.85814237406533	5.12127078809141	4.75133404616773	4.94911865517736	4.64857438719483	4.82637335507862	5.00491981464294	4.9565412104058	4.74444762778762	4.9444136461731	4.69797742184008	4.94017278069231	4.71550753069515	4.87249845629001	4.70991774672354	4.68330760440396	5.25614949598362	4.9573629537421	4.87778386197084	5.21818365274292	4.8029275061263	4.83524340575355	5.01974417441083	5.23917336416996	4.90736224656179	4.59071305501177	4.7977238552167	5.00672816221748	4.88008379114354	5.26306437510345	4.90193197394578	4.9477518723753	4.7879656073247	4.53996370046626	4.65041889708823	4.43175318111611	4.76396579180955	5.18008982899729	4.52646565894927	4.73332834602079	5.52989643721437	4.81757685658847	5.10068046824163	4.84218800236149
NA.14	NA	NA	NA	NA	NA	NA	NA	NA	NA	NA	NA	NA	NA	NA	NA	NA	NA	NA	NA	NA	NA	NA	NA	NA	NA	NA	NA	NA	NA	NA	NA	NA	NA	NA	NA	NA	NA	NA	NA	NA	NA	NA	NA	NA	NA	NA	NA	NA	NA
GSTP1	74.6951085433963	65.6070258995915	74.9278519540535	66.9998030864642	75.5931631355127	66.6918583054336	74.7378145105878	70.9093343236297	71.1413003188129	68.4579749802521	71.4292821980509	75.2128471621787	69.49766359451	69.7130156906467	69.6343963292823	64.6013132628407	72.5776779989891	69.4283640419407	66.0913210387563	63.397877460449	66.6640069888335	72.9532863109958	68.7219164689244	70.7242314268927	73.5474921469254	63.6530424858547	69.0066448059491	66.3663685629034	73.5170516733534	68.9801781955632	64.5933573028695	58.076968537628	62.9390488070935	67.8489637076845	68.590952958786	67.1922384485357	70.3608251401384	66.7086219299072	66.4538431163518	66.7438463692689	70.1077637636613	65.6601694227352	74.5619359196453	54.4874339342429	61.4062147729193	75.8295249788361	69.4730102814806	72.1288990734821	72.9191305971477
GZMB	62.6765803143803	73.7189590308698	57.2714366715036	73.1284823645491	46.7063923332594	80.2166727827921	58.8299927026626	69.0012259641221	58.321281748489	49.3094694948163	66.0719288845118	66.1938693325569	53.4051956312706	77.2031410261662	47.4246256881691	52.0812910206407	63.5939057817072	59.7058047470821	67.9554263329017	66.1879795008477	54.9315276573943	73.8641664723105	45.3606049263549	69.0352056198536	51.3079831798031	75.32843081061	44.8099876042496	45.7939035195686	49.5887404327446	58.7853174218585	69.8293397997319	46.2943358372726	85.9529741414919	74.0324816063749	58.1951087490295	48.9069923582862	48.4006891236444	60.3862748121796	56.7560321060154	62.1610342453585	69.8956892613673	70.6258682664829	54.2084812201228	46.5194049491801	47.2369031179636	54.8910532670078	73.0469724115885	53.040067186067	65.7958918075293
HDAC1	27.5577127330087	26.7658415520587	28.34315315841	27.0969914281417	26.0204589549928	28.2028912661385	27.8910178781835	26.4165701193336	27.0979272027781	26.4653888431795	27.1112778425215	26.7623215962863	27.1144742498486	27.1094854803455	27.5089435182356	27.1202939901455	26.3076284430981	28.0933896380129	27.3342606327777	24.2206124891596	26.2782670574344	26.6490005377545	27.3689036415214	28.4357361134007	28.2896974351014	27.246990423143	25.440588484981	27.2382289483629	29.1458566933056	28.755070239383	28.5761606133681	27.418588017304	29.8219609492834	29.1107796077985	27.9381408015582	26.7310295297491	26.450642173479	26.6259987009184	25.8138112096192	26.6789662624317	25.8639546643413	27.808696841218	26.8180321454216	26.7281840228704	28.0837238838532	27.5805421006898	28.7470470458477	27.5873297136432	25.603846521549
HERPUD1	21.4503633546269	20.8131904529687	19.3111936859759	20.0379205349962	20.3907663308655	20.3590900933016	20.3673566342954	19.5862430720896	17.4645864278697	19.979856200317	18.3456988626049	18.7224959781811	19.7893473313152	20.7032898923998	17.9742523950899	17.2020572137671	21.0736538672661	18.1079177077643	19.9598741601133	19.4231103969034	20.1650734395586	20.3348071348692	18.6875852314747	21.8020884649056	19.719196660133	20.1738996016672	18.0357625900733	17.3018478845883	18.6318553051014	19.9799867993325	20.4707685643661	19.7218402719533	19.483845817671	21.3192166099291	19.0480192686652	18.3225088001955	20.1815089851376	19.7481211634972	18.8784388757048	18.6072439075305	19.5488295571792	19.5340245922924	19.3613763094108	17.3672665480652	22.4694756780357	20.0212080868824	21.398164172326	18.9792488169489	19.9960261028215
HGF	6.97567767299712	6.39722747004386	6.71536211203761	6.65804970518113	6.71459358014804	6.61944335351836	6.53563788357096	6.63396947106885	6.58033762297831	6.64028242566332	6.65770225908504	6.60639112185712	6.89080133703464	6.64675904839056	6.90454545316276	6.57376011333117	7.21262399569045	7.41390098347451	6.63941349466064	6.70888138250073	8.27574855627038	6.52002368618068	6.64689784811711	6.59425141971289	6.73062974250044	6.38574512233425	6.7075164665038	6.54335624215587	6.68940867729185	6.5578132783762	6.56793493136053	6.77620731795894	6.64746923452735	6.62707510589155	6.61156404944943	6.55391272927296	6.8628971109074	6.48083653711622	6.74437665028322	6.76206887954849	6.98114499154862	6.47518168325031	6.55092576840324	6.64603302188585	6.5476502294701	6.85381184950159	6.55386024224042	6.84580904122215	6.79407451025899
HIC1	7.98585075908153	7.92890809263154	7.95688141434406	8.03171302894405	8.09232923677575	7.99172675697785	8.10689267137835	7.7568890842945	8.00906985819338	8.14576257081188	7.9321897627298	8.08704236005017	7.98435212115807	8.04645089254625	8.0488360955123	8.01345030874355	8.15917371555403	8.40128552927801	8.09045736395512	8.02770761242533	8.42851166202033	7.93575393784931	8.05837154054976	8.09085893332385	7.94173397357937	7.93302962674813	7.95854226653867	8.42027982968082	8.26640241778229	7.92245613095701	8.26548398919103	8.01637583692569	8.40472940708974	8.20003756743857	8.27043791580344	8.00687981582798	8.00331418504978	7.97474257683629	8.45999730094208	8.52599419797726	7.9878900899503	8.10305286730511	8.31181464039831	8.22597956275664	7.96638214942651	8.12143750315228	8.09625790621824	8.05588914764486	8.08962320911802
HIF1A	18.2260543336093	18.3493446541843	18.3638292383838	17.841867527853	18.3720238286338	17.5187405241509	19.2811028366027	18.5885101632595	19.6086623722386	17.680612388647	18.3631125856358	19.097535159068	20.069562002871	19.6573063541063	19.6611900266129	19.3424413812454	19.9928242092738	19.3561989810523	19.4449552001734	18.2584804176023	19.4160979507963	20.2253463499853	18.7350752832406	18.0245793189337	21.4921895552248	18.7395714195509	18.4175922747883	20.2073643817808	17.5555397839116	18.8631663115889	17.6649370742244	18.4478170545697	18.7119233996792	19.4100606966333	18.9923660302293	18.3823355556287	19.7519349857021	18.9177836096095	19.8682285861521	19.2134179487634	19.4380363420501	19.8730994370915	20.0895144693236	18.3082354560875	17.8800045585696	18.9321881352999	18.9329976943257	17.7734337890463	19.2121461213929
HINT1	17.0955323255715	17.9698300875964	17.3266420016799	17.2725269667917	17.049094125953	17.3843762457683	18.1329427279054	18.1181010044357	17.2451031758259	17.046705179556	17.2440912410216	16.749856837313	17.146440054896	17.308646652339	17.0134192503682	16.7694137968424	16.5864732754232	17.0685997672006	17.2886095592797	16.0971565440482	16.7403868766451	16.7987457439467	17.3173359330901	16.2654609346279	15.9435875727021	16.9191089231155	17.0171053907896	17.6409361139783	16.9770342771243	17.0367475559601	17.0985339695285	16.302047986978	17.1982348691931	17.2002114382965	16.8381783430906	17.3344160261926	17.2688554652727	17.1574031870127	16.2531160153818	16.4562290482102	17.2664105194571	17.0236235588586	15.6370210439988	16.6284351594459	17.8155702146582	16.0848204941871	16.6182932259365	16.6193034406247	17.4631954914108
HIP1	8.29972899647885	7.30922466525859	8.10260045111596	9.58328953232357	8.55585133851267	7.32927092316695	8.13765694504384	8.07138724076395	7.91655586046315	8.47671298412121	8.35083201891173	7.7133741742042	7.84867536336103	7.84234937855223	9.4079278278006	7.77298346987744	7.55957736369209	8.18437833696018	8.11533688729166	7.91889508977299	8.87613309253347	7.35627662895831	8.28303264698967	7.38865121310499	8.01737714586912	7.227029613253	8.28108885129534	7.61217561418828	8.5676904524306	8.21370302947244	7.64962290629563	8.39728295520201	8.13306854684895	7.96074601365202	8.28085269144278	8.21868999987966	8.04621872361052	7.19389812422236	8.73476327830242	8.12431733468386	7.38457991963726	7.63003386321119	7.77659519999472	9.41513481160514	7.75166086757003	7.77830688849465	7.71174495150998	7.85171627068117	7.96815639611302
HIP1R	9.88057287276817	9.01876066335935	9.86989061667979	10.0558737830111	9.59129891563381	9.07303492331411	9.37183261767079	9.49782131711893	9.63937389496143	9.03923871778644	9.34036351878194	9.29977782803723	9.27720034374934	9.7315203465158	9.18547586990771	9.43988616863145	9.82519125351772	9.29696338193345	9.06062008868148	9.48201353551546	9.14156878989861	9.26214656793858	9.43954496930958	9.39603025848267	9.57009768322623	9.01305901897065	9.02905500669279	9.0534398582458	9.52550056320235	9.05064201394689	9.85852876235132	9.20747476991573	9.18609790936778	9.46038901788734	9.14828230603267	9.59894983751205	9.73117689296286	9.02307541445173	9.38156594309151	9.52086160579878	8.99676508047536	9.95542564955979	9.01657521064999	9.56593861773567	9.14257975701886	9.61538889649244	9.62680593013807	9.39761291611082	9.07329670416867
HIPK1	7.3511566535895	6.9506249905056	7.11618970365852	7.43137516747055	7.16047910743754	7.10274593688721	7.13760931935372	7.27886704040425	7.11727711678665	7.1025441569281	7.14992970274767	7.22006165418715	7.13621977025487	6.98492095651201	7.07282780983143	7.31911207449552	6.94529374119089	7.12508632954219	7.15958314879812	7.13288108864471	7.19051832184579	7.1716601343561	7.13707401619777	7.0122931994384	7.18326025439533	7.76223983901583	7.11257094319371	7.02879626836102	7.14298052365482	7.13085491564458	7.1396846523657	6.99141003459259	7.00988129745596	7.07272299622442	7.05321519416461	7.1050784032954	7.08822536989815	6.99625052674334	7.1467159214042	7.04414558650051	6.95608376157544	7.05436837803147	7.14692640395327	7.03145317975373	7.18489803258269	7.13048837674957	7.11348700404224	7.13035054329554	7.106963951008
HIPK2	6.12490050561837	4.12792157776043	5.58288299646433	6.53504711564772	6.27462286611468	4.92723049261243	5.44765358403734	4.8752345283509	5.67150517332522	4.78663917004574	5.53730168288306	6.00732798903868	4.8858131310185	5.27361690474031	5.84277701670306	5.5572607094129	6.03717603864141	5.42950520737588	6.14880091563555	5.60707384681574	5.70166740548533	5.18535998822157	5.98915076195988	5.85387284027214	6.00895789214044	4.28923012005532	4.94543948736477	5.52816494428494	6.22797324645984	5.70851914901803	5.98501938627745	5.54409093527647	6.06080411693639	5.6242014166286	5.60531786345021	5.43208400027141	5.31988846178503	4.95323283834218	5.8569831548326	6.32362502967002	4.78310493542433	5.27898815873784	6.85026198304213	5.94593434340735	4.97466612972185	6.35703686939212	5.7142349016731	5.72726855110791	5.10601185809702
HMGB2	42.6475260889678	41.8562660095341	39.0912207390913	44.8411734576855	42.3934611895646	44.3919995866432	43.30464685403	42.0435784452846	46.6267941082455	40.9311983096404	40.0896484811683	44.7164212814248	40.797174970308	46.0010174131464	40.2895402327944	45.6167105311076	43.0241464381891	49.1557659335743	45.6052881543807	43.180936639605	42.2423591312484	41.4330509071633	40.3758653931172	45.8014465540292	41.4916420228957	45.7240582390567	50.3709641206838	43.2365386984924	40.5581257619426	41.5884442422576	43.8656589984689	40.8122034396641	45.2228370329828	45.7358658159972	39.0490775914832	46.3795794962317	38.2734171926165	41.4523224335315	41.6846942171061	44.3998477381406	43.0185365214653	46.2711481575919	40.4773008779887	46.9676468715945	39.9338321908588	40.5892493687223	45.9956689815325	37.9207536642929	41.6807494766993
HMOX1	42.2696626152619	36.7089393141063	40.1584329592949	39.4034411460468	42.8343016057907	40.9439219265206	37.5744700461328	40.1425386318341	46.2445019965377	35.7177765045523	36.2958424148765	35.8211365796204	35.1616819243046	39.9425269173403	43.7117526528065	34.2567891243456	47.9926523189981	39.9352788852614	43.9188676098594	44.2458656136463	39.7878736568931	41.0016143218606	33.3268942434481	37.9797823455186	37.1443544755006	37.2482489194581	36.0990462654353	34.7037601635849	33.1378214542059	43.2085126951704	37.8577396122523	38.7606583610412	44.6036888711311	38.0343578826094	36.4499773417154	38.2093321769433	35.7890014000506	39.6840097071649	39.8431323984435	40.0956581908814	39.396338977053	35.7001032692041	40.7896081417243	31.8058547189313	39.1306133891684	39.5903376783554	38.2905130863179	39.5649013581705	38.0987846419461
HNRNPK	17.6310714835279	16.161524076204	19.0719728097357	18.3209599435175	18.411874770123	17.444733454643	18.3230230409551	17.6784247346178	19.016539313789	17.5804067314915	17.6657417837577	18.694381620084	17.8303098246247	18.8417062176877	17.8583291322396	18.1655938962182	18.26801835099	18.672475213109	17.6505961456341	16.698458713004	17.1333617712568	15.7190120968981	17.8283905306187	17.4426474453914	17.5831441535211	16.3126674936463	18.7714044113636	16.956944472989	17.3882337184315	17.8078240634179	17.9275388734064	18.4922091472227	17.7722217154876	17.6764728304292	17.5888132368358	18.7501367967151	17.9074197364254	16.9629673371493	17.6718343160735	17.3088859069076	16.0371230089513	17.4578938731122	16.2647335471127	18.3619428228182	17.1655506493459	17.3503777002594	17.7191922611616	17.5551832294868	18.4453371443269
HRAS	35.2240628099003	31.2863777606176	37.1183591230162	35.4526008441396	34.0849731796028	34.5388793952807	35.683651694137	35.4221174435717	36.2220298562368	35.852370259621	36.3032986964248	35.3611054973361	36.2412699220611	34.557751582758	37.8496398054905	35.1253914299282	37.0883713188785	35.897006582071	33.9769700329803	35.3169592085417	39.2340548587414	34.5815818427924	38.1259505710916	35.4862848691609	36.1887479173106	32.5654687516377	35.2368027912417	35.3801619144304	31.4058984334858	38.5963312600758	33.1901192294484	32.7502832394853	35.1705806981964	33.2606832939067	36.3541103751076	37.1953966298191	36.7845300031594	34.9436195128146	35.0863210794857	34.0878306844101	33.15909848198	35.03661728688	35.203991683275	35.7600328706567	34.1131899519799	34.9530864316672	34.8960181128322	36.5114645900409	36.2369693607835
HRK	14.5095898603118	12.6624869082561	12.3654656366685	11.1740044688921	13.378810845487	9.48807824256362	10.3133468066162	12.0292483198871	10.6777779832613	13.3646087473606	10.3666361971609	12.1288609919608	11.7052478022763	12.4916792213705	12.6243017352685	12.2482243076652	11.8464173058664	10.0250507217613	9.42717374928742	13.4012349833438	9.64315606233028	12.3860713522685	14.1763114730782	14.2484683545009	12.9832213712182	11.6813348305614	9.99626846944203	14.2838864056823	12.0771070459743	12.019166664233	10.7446896891812	13.3824087462279	12.3594720872001	11.2387312032281	13.2660461530209	13.49346547809	13.8925345117894	11.3729450578947	10.0045341871331	10.3534970422354	9.60439100501486	11.514278856542	13.753491470362	13.0483939067163	12.7495535008636	11.9172759898372	12.9251318298785	14.4770751358923	13.5953249717772
HSPA1A	45.8046072824965	36.1491407835302	40.3057840665917	46.5991806593449	39.2670441017793	41.9247603361946	42.4936455963981	43.33160407702	44.2691827038658	42.587649992326	43.8345124157439	43.9603979894425	46.0302239253768	45.3089682139941	43.5680577341645	45.3509815700546	44.2752188350167	45.1108539430478	46.8196172970937	44.3631245051101	40.9118276117216	41.7710696743211	43.4868265056658	45.692655664909	48.4133548085745	38.7333628027454	48.8837090399333	43.6781615718235	44.2626296095444	44.3402622803141	53.7135710243805	44.8378133766981	45.2746840750535	41.4213416319343	45.8591801969676	41.5191213125153	44.6233010734715	39.5263908725055	47.3350737313004	46.0291005809415	37.6345140545778	46.4416183136262	50.4129428668965	47.6728894171481	52.9313254393692	41.8918419250239	50.1527871532398	44.307966035278	46.4642993985734
HSPA1B	43.1467427099626	33.2577910568129	36.3979892071763	42.3135699341642	41.8875107587919	37.4915963721584	39.1475679195628	41.5261467026121	39.2861180867506	42.1145851088143	39.7481831812688	39.9161162371503	41.3476126121095	40.0602107517535	39.9957860912185	40.4559979012661	38.8487699794344	40.3534487202588	42.949177047469	39.6334848693067	37.8702284413876	38.0705191631021	39.3866097064178	42.1681951036205	43.1315310775688	33.0021013737398	44.8882824913263	41.2984335510152	40.4985414553344	39.9052532217694	51.1408475525101	40.7737283656529	40.5622878251707	38.1250257610399	44.6880670884333	36.2362116782025	41.0920020701947	36.8133826661586	42.6864554494156	40.7890071485354	32.3291765236974	43.2890795775263	46.6447704249156	42.5969076212221	48.2231564913992	36.1146564827124	48.6123739599067	40.8946952750183	43.2439947225651
HSPB1	81.3158201902407	71.0554231236247	80.2336524246497	81.0964605913374	79.1223175498441	74.5675596850934	79.5857269231141	77.1785816876691	73.07877715483	77.0361699039374	81.4438772325643	79.1845755077852	78.0610317399697	75.2486550167557	80.4811125974225	76.6071310750366	78.5405197823035	74.2020488597259	80.1491849930705	76.5795864781846	80.0496994012893	72.6569018260943	76.4146488168567	80.1021459723231	77.8912120029239	71.1150842177397	74.421984648493	75.8189806010102	78.0702840293785	80.8450518554922	76.5814569066908	77.1312918323027	80.4213215532374	74.9540779394639	80.3339587423798	77.7333785441022	80.092405196332	75.5253246564156	80.0843187099758	79.174337755278	75.3648828748327	74.3868429385189	80.4775776454299	82.2173966309458	82.112796175677	79.6620785067471	78.4634268264538	79.4934526488105	80.3574304771721
HTRA2	22.4969217240561	24.0903077608158	22.7794311151504	22.8261426643055	24.1184219466762	24.5702965968503	23.6408471878461	24.6838271118048	22.9702831041599	22.6253308519051	21.7409525299662	23.4500861859028	23.8992396457257	23.3327782868912	23.6122397875287	24.8126788737231	23.7173268337966	23.2336430267457	21.7841235291629	21.6274294436398	23.2153818498187	22.5987859595432	22.9764839932232	21.0750493883252	23.2582319019212	22.4954325629839	23.3953623478363	23.328391463728	22.5521100169866	23.3684305788296	22.30763877755	24.208322496497	22.4275640969161	22.6198926958273	24.1428911013576	22.3270421830445	24.1715101312249	23.7049832547521	22.6577127304792	22.1946110234887	22.1744855772152	22.8605600954374	22.1046860489597	22.395307547286	24.5222642556498	22.6037447248823	21.582026699389	23.1571373489567	22.5216130777333
HTT	3.26617308203844	3.01318251298758	3.24656755255635	3.34648841184116	3.52667366309839	3.30309702784662	3.05538463255947	2.99977343566189	3.13127362127437	3.2912836723156	3.29901097101387	3.18855963155609	3.04001000560696	3.18006285350874	3.24494610747112	3.2645287564605	3.51489124592221	3.16335561258222	3.14879388930012	3.11275512274104	3.20683100283066	3.06060133164426	3.19359611827723	3.18655803525887	3.25931207306265	3.00763999133067	3.08442413702389	3.04307609989007	3.11867039587268	3.29674987331628	3.46191554829915	3.35823022479163	3.28712146454903	3.26208954642544	3.35999170167236	3.16409642978183	3.15498978504885	3.01538749417542	3.27882880166362	3.51844788528415	3.01089449844884	3.28803968897772	3.6054163117887	3.39104665071562	3.00685369988203	3.33614899681289	3.31502162237037	3.35594215369617	3.1417621186405
HYAL2	18.4465370407679	20.0697687387714	17.8976485701311	17.5113974146375	20.7027621797484	18.8049207407275	19.1380918012664	19.137746307613	18.497660797095	17.6127880000367	18.1099439920399	17.5837010791805	17.2225440669869	18.6445965403687	17.8068481283961	17.4084096030368	18.9305730870681	18.7364857557195	18.3331967210686	18.1498491492346	17.8115411376581	19.410459577169	17.303378793101	16.6159225050533	17.2147502578344	18.3134253911899	18.4020695851452	19.7422483131494	16.3056375982878	18.1470248074509	17.8711077433764	18.3318956485608	18.7699142377977	18.2724682834005	18.2492396313444	17.6774527756296	17.8028989969178	19.3713237287756	19.8840035707397	18.5721331583794	18.1548343021068	18.7669252152878	18.6823366573333	17.0870942164542	17.7705036995345	19.7748889755303	17.5912398711086	18.834005485075	20.0747114023877
HYOU1	12.0314157376073	9.34977592820658	11.0831777191197	12.1720559955032	12.2938732857292	11.2701235007408	12.2061092212567	11.3002168235499	11.9281735514961	11.8077559428077	10.9126045558888	11.1304080609269	11.4897899585463	11.2923721496381	12.2489888643491	11.2867694027039	12.6813742571277	12.3410630623522	11.691433716517	10.1189295731015	11.7572388554314	13.0248719732704	11.5920637155292	11.2342969483491	11.2647978570552	10.839102054339	12.109140070062	12.0911923944665	10.7878502278434	11.1728924881176	11.1225237630379	12.7929582812023	12.1626968196871	12.139556441194	13.5477886470529	11.5768745138116	11.7622098547985	11.0104929621171	10.927977776954	11.1164477944066	10.704350480621	10.8918732349909	12.6820798166503	11.1621927010234	12.5773281227201	14.9838904879691	11.4830550342981	12.0283031775382	11.1917143942336
ICAM1	24.2637745915491	21.7126236900411	21.0981432946772	24.8589904450862	24.9286310473093	22.9354175963576	22.7294951386843	23.3229954840273	20.9945191750929	22.8061052417118	23.0904707971978	21.5933685082392	22.3283257298721	22.7619438357946	23.4607273201262	19.5813489083545	22.791466651112	20.4067815835016	21.9949689008006	21.2091490178004	22.4513935369	22.1761174700202	21.6205139120587	24.1027127227998	27.7647515325602	21.56774469825	19.0313168984113	23.3933295915939	23.2683641106642	21.339304514569	21.2551211451565	22.0652348483162	24.1432666112905	23.2052116935172	25.0208696666939	22.0428301545697	23.0197952311743	22.7721974335473	21.5971677131786	23.2712536258399	21.1482289185052	21.8213860604765	22.2018569426685	22.0580257984306	23.2837672968521	21.6648922623146	24.0216191542994	26.0041058126604	21.7409013206914
IFI16	21.9746245091502	19.9872045280425	20.7258415945915	21.0797874565721	21.2188281298277	20.6939826761472	20.3048562547298	20.5677754172553	20.90311138057	21.3056830562645	19.8369383847034	22.0322694685199	19.7692600609179	21.2907372612113	21.1197205630614	17.2231510198515	19.9456488597265	21.318922578005	21.2165473999465	20.4674190920337	20.2545303732395	18.5159933237477	20.687905152384	19.47253208626	22.2420799029658	18.8882103900515	19.7735144338116	17.4113608952769	21.168110479631	20.4766398339535	19.9094636235725	22.2784032605034	22.7928595953863	20.4265331233298	20.5732970515221	21.3888730909303	19.9702850006603	20.7723813759565	19.9032213937103	20.6946261419697	19.3972278696133	19.7613194721687	18.8837795372764	21.6224438315575	21.2349643437277	19.7630216201437	20.5865735875962	21.0882089772841	20.2423850653241
IFI27	30.0469262592502	26.3001113408367	30.5523542049336	28.0146855020077	17.902122952276	31.0408119459828	30.8692458494611	29.7869229258283	28.3219668537391	28.4677330210002	28.4478304329445	25.3376242410464	26.8550944232845	32.2881969056196	25.0771025319802	22.6759115720357	27.7267260588422	22.5063340826732	24.3277713530937	29.4970676693404	26.498522042367	28.04465944023	23.7714126144694	31.1751830938659	21.4037079249275	24.8066981992218	19.2564176589839	30.0044085794343	22.1724063925791	32.3955944011057	25.1150117040902	31.0994696805043	29.2401628089846	26.6020084557938	21.9316631182531	21.9616957948013	29.5259956283555	22.6229667456297	29.4812188638176	28.8605859189394	27.5011752323427	24.5311215416675	25.9700790597267	18.531147678479	25.7997279535704	27.3521235400442	29.4828838579074	31.6568065907638	28.3506337437347
IFI27L1	38.7958438579536	40.1161770363055	40.8851760552323	41.7970755743225	37.4027567699357	40.8244569946435	41.2683893929249	41.4710132307448	41.7174614000904	35.9099173766346	38.3350471253979	35.3336673363026	38.5374928836409	40.7474996296162	37.4457597625861	38.1104366563016	43.0042882079615	38.4010990692805	36.9137529509899	41.0256393571384	35.9911948967496	40.2266126129237	38.4903943212814	39.2914049595432	39.206319693329	42.0118783171001	37.1279814014226	43.9409416018816	37.5738401593708	41.3935872725247	36.2206615361961	39.2048092533703	40.1858737380722	33.9379537969062	36.1237605910687	39.8881564293631	41.4187467939342	38.972143266159	37.4109004018081	38.994142634592	41.4910280442121	38.985164114106	44.1877420625511	40.8895492278832	40.1795445858713	42.0842832918364	36.655102540426	36.1464748087877	40.0661472094362
IFI27L2	62.3390516019605	60.9945034479426	62.0203386035548	59.1405464329423	57.0298429248959	62.1701109359112	64.3171910624346	64.5155056504708	58.6504901662415	60.2757726743683	59.3032636564281	58.8529528001045	63.6504376186405	62.7182415381653	59.7273272771977	58.9875174504311	65.0666829986885	53.1458059994755	59.583417844466	63.4690497618313	62.613121514229	66.3645208963136	67.0801869521445	62.9512192266434	62.5878635932638	65.5178770269595	57.7414771064513	71.6379470569145	57.9504508232892	64.647872769849	56.2380003782602	63.0064118851236	61.6403022691109	57.3857466192911	61.1760504058356	52.3208729666908	68.6524008999765	61.7261416818376	59.9750587794264	57.5801311966302	63.2094111094165	61.4223434398276	68.0782868777405	56.4448072624108	64.5673283083255	64.8078986568764	59.4509565573401	61.7069071847689	58.8270952008226
IFI6	135.507475447639	129.321590004031	140.964444641755	128.383628909819	118.362017698748	142.427479809194	143.619585042014	127.520907750308	128.246710446103	142.059684883351	128.544051607095	136.722064421005	124.94144291874	143.597270794655	142.882232241672	120.445181522886	138.706851294915	113.364185386988	124.955758504551	132.519428790977	139.753493692966	126.597888736036	119.414352175185	135.270159432526	131.255326306315	124.179589044658	116.789911927947	122.573850341772	126.79149924723	144.631007145928	121.320700486212	128.870576850367	134.100287983556	131.330045291376	138.708875200399	119.009254133543	116.677923514284	137.156170386982	125.665340359471	130.924785043939	129.604193081725	123.860474030926	140.29062709354	112.115769863732	133.662730219826	137.620875162955	137.238338784266	143.364753200736	124.420084538704
IFNB1	76.9809195677796	74.433433130267	76.9345845688907	75.7986852081986	76.7318700131807	76.3097679216847	74.5718171795704	76.3116518973754	75.9792054551923	75.1183535954599	75.3076017570355	75.6881175939601	76.0147792473379	75.848328279166	75.5234094354979	75.4959662313194	75.6173027453379	74.6285505705261	75.6718838875229	75.578193619373	75.4710669172131	74.1159712496361	76.9204077207963	74.9179250883625	74.7755435213212	74.3402132712095	76.1440673415728	75.4593949929119	74.6481226787581	74.7062196485317	75.4226138633746	75.1430462116938	75.2153661239188	75.0440813796625	76.2427981987437	75.9670024960103	75.5811716689501	74.0264602104373	75.5100303255941	75.1587819849941	75.1663472654992	74.5501501309496	74.2308414795124	75.25965356727	73.9997820455175	75.7750135176608	74.1612613143068	75.5070242068527	75.2579360510511
IFNG	75.4839078315081	65.0312812443962	53.2782436228304	74.1108762541291	54.2441490751876	78.7283626552484	60.5772782989791	67.1588659059412	58.9981710467256	57.724642825615	61.9217435029064	56.7035569853103	52.9030768103543	64.3830521897436	51.3854333035266	54.5252665244165	54.2778632898708	62.3391585224238	57.5288471284232	59.5054715623042	53.6747803855589	71.2338432433643	53.1985958896704	68.1455769445526	57.6203684340392	68.7884424283415	52.5996478421669	52.2890920073643	52.624897649564	53.937547318674	62.4756450458521	54.2364447261265	83.9935918703002	63.2066739922468	52.9791950442485	53.2331287372414	52.9233802717039	52.6549442889087	65.1790462422737	62.4744646535548	73.1540062954834	60.1221843278724	52.477745064938	52.2649071055048	53.5211757292161	53.2895086270205	67.8337163446805	55.6072660643132	65.1358739921175
IGF1	8.89966674482757	7.82103921628215	8.8505312950931	8.77889775273285	8.11336787440774	8.63235909312434	8.57218331128992	7.97307355904602	8.46254796263032	9.13310538350842	8.44106793893471	8.54448520654934	10.0478216705629	9.63288912061994	7.8052612149162	8.92199439445487	9.2821352735368	11.1935565221862	9.85187228731992	9.16085523562296	10.2207214504553	9.8291420438244	8.9502961481458	7.97614436642455	9.04454544657912	8.19440022963856	8.54962625107906	7.81942253884571	9.98261266312879	9.59336543660623	9.56353672884014	9.36137161758272	9.33776821759015	9.14893751369843	7.97820692605539	9.72246054910345	7.93430135683341	7.60852995499914	13.4838902707807	12.807260251799	10.9063545744665	9.93347780594903	8.71218186865753	8.95421639167815	7.87252178301455	9.67272322789746	9.91431242171947	7.85864169771071	11.9468622328086
IKBKE	20.3580713759865	20.2231105967978	18.3768923004707	19.5063928988527	19.2887451473317	19.7375293268219	19.0661019097284	19.1049764846341	19.6091543597242	18.7216936516496	17.4657866590606	19.2162509050713	17.8688524297799	20.3746724462769	18.5628668789644	17.5015626861311	19.9700700475612	19.1166743440165	18.6480227663992	18.8365532785612	18.5044441448936	19.1466423771329	18.770048038623	19.0399673021592	19.0974883681915	20.5259228300241	17.9787757308466	19.5185637061342	18.3962617253581	17.7589328980898	20.0552847932783	18.9846787557384	19.8901971068436	20.4415286657263	18.9083451913735	18.1793952347377	19.1524548155823	18.2840994001593	18.5698566531096	18.3443723816049	18.7943341673183	19.2986762598922	20.0231592463519	18.4509961426097	18.8029221154608	20.2053045057857	19.5563554226425	19.0223686890282	17.791405974126
IL12A	34.428190598426	34.3324002545667	32.3988687144218	35.5819050081398	32.9899559038227	33.2245375745372	32.9576309730717	36.8867073838892	33.1029577847142	32.2624255449661	32.5992451360658	34.6658540633411	33.8673459676583	33.3000425368375	32.7006899026507	34.2841543764859	32.5525645549415	33.0116392458026	32.216930919071	32.5730180119457	36.2384306456106	32.753479904647	32.2049898126649	33.7541386540998	34.2594182289866	32.5396856172074	32.0578828708571	32.2444538827731	32.102754402845	32.7752252089928	33.4939818255594	33.0113614706621	32.921272658706	32.8186301465939	32.2637792814982	32.5021935634004	32.5432330717625	32.1960818549808	32.6610610893737	32.671213896088	32.686674023388	32.9269440334961	32.1062011836186	32.5435695326951	32.5107574440461	32.1065758964951	33.7360633028043	32.7122575336084	32.6219013932689
IL19	10.6726833331914	10.2596363572307	10.6281583505449	10.3475986220339	10.2076229943487	10.1863100827419	10.1352212370186	10.4802358291974	10.3591007101227	10.2687044909602	11.5132425225958	10.258928055208	10.126676942131	10.0969179701149	10.1313763367027	10.0416256809165	10.2119152827836	10.309750818503	10.0973138478396	10.369944788604	10.0651951390125	10.1375417727368	10.3963893025763	10.3270985148831	10.3616109839138	10.1220934192054	10.3906744132937	10.052848182278	10.2692933178956	10.2103464595197	10.0020019345105	10.0070950596141	10.1279522998715	10.221086192147	10.2306774493394	10.1317282364964	10.3070912006697	10.019247394275	10.2469723312942	10.0468694010415	10.0786766919991	10.0899459728949	9.99314077972289	10.2202097993239	10.1408070087569	10.0556365873651	10.2326025447348	10.1741903587989	10.1848768572591
IL1A	31.6118988202427	31.7387379716717	48.5185278316502	31.6459581168221	32.8378738840945	31.3994114431526	32.2397107375688	41.7030047786753	31.6976706755681	31.9938661623954	34.3257307795777	31.2644048469735	31.6027396558256	31.0169876495582	31.438906975232	31.1221411146618	31.5495136442769	31.5659856615492	31.766054210652	31.1103040353407	32.4389683576241	31.4530331614067	32.3468021241823	31.5436181008664	31.0555852587103	31.8547996312971	31.0878294034644	31.7423955139906	31.2335153783952	31.571098209431	31.3303418250481	31.7233228322265	31.8057971942935	31.2253580917036	32.4764974217038	31.1098317777062	31.7732636437301	31.4205480086485	31.1336049335664	31.2037337102573	31.2868507161395	31.3617427777497	31.6331278564654	31.1247102581407	30.7432540050812	31.5277888281478	32.0175324667685	31.403887809995	31.9668551628275
IL1B	21.3838209501405	21.6601305503942	38.7660760463428	24.9771280034478	21.9707994115443	23.5729316761574	22.0655622068804	36.7895664550159	24.2380815088186	21.7572491399659	22.2179386921015	24.6156499269729	22.4620956745586	29.6406414251757	23.7864291742963	21.4626270500558	28.7988010680838	24.061831231651	22.8584207862878	21.6951078321121	24.6583120804907	23.3488448128923	21.5332399484851	23.9802106154086	21.7014252431637	24.6911311765745	21.4152917277402	20.8971506070757	21.6416837155414	23.8692118667309	28.0117473111984	22.1944204020345	26.7237547899592	26.9708974470635	26.388438566509	21.2158963612042	21.190595608224	23.496977232939	23.2866115150803	21.6647583931122	21.6412097629461	24.1468541063976	21.7559708228985	21.2457119624496	22.6953892020536	22.5552257072025	26.3542566608493	23.7469752206146	22.2405014040188
IL2	58.5624304275145	56.4607070277446	57.3733836570251	56.9920537537276	58.4391452595462	57.0802314037755	57.8661928941952	56.1496756144804	58.0029389683471	57.1501172945039	57.8061521100153	57.5527845685733	57.0761315914797	57.8054977313242	56.610719223476	57.1087280299333	58.3148034778712	57.5488488512912	57.5665844659214	57.5544325301814	58.4737901328378	56.4545802413094	56.6938462553629	57.4324124305291	57.1062395346461	57.5098640184167	56.9842039272181	57.4072384522279	57.6932437558676	57.5901683154547	59.3732251768207	58.1272024627869	57.0737454341934	58.229394989764	58.4679643231583	57.6240741721565	57.5770479583359	56.7516684048538	58.4265239966283	58.1863469027523	56.7018935348991	57.6736289051889	56.3816103737765	57.2127757880194	56.8431381574367	57.533426238517	56.7726497956475	58.2750764431419	57.6652761419614
IL20RA	13.5614849603603	13.0646948889537	13.6822921706579	13.9772981177727	13.5820974283532	13.7206714718221	13.6227532624118	13.6145406678432	13.5856187955469	13.4146154119746	13.5541129928329	14.5777823177165	13.4169398316566	13.5291316329284	13.454949046478	14.1892350622397	13.4552126198229	14.1283832019172	13.7695200819723	13.8810587555471	13.6818247806336	13.4505787684183	13.611939152032	13.5052485640922	13.6470465923388	13.09032861573	13.5158569965205	13.4906769311625	13.6221095714216	13.4523423593371	13.666027717393	13.6010948371716	13.3402197161413	13.1750094576711	13.5489363703594	13.8599652241469	13.7624579583808	13.1637909219687	13.5976852960039	13.7709583351097	13.5338081429685	13.3159057703934	13.5705545779819	13.5269534625491	13.4500371220226	13.7514770031296	13.49882169207	13.5323811035231	14.1238708043751
IL33	22.608021562222	29.3428139698154	22.2728486329789	24.9533712335701	20.5234826259445	26.3225186937276	22.6916802458152	24.9188862613499	21.6711158259542	25.0152321534433	23.4869930907638	22.3095496032541	23.0385266698874	26.9080622934863	24.5716850377848	20.8701633205133	23.7688179739902	24.1484710115508	26.107633249952	22.6622836897012	23.2800368114367	24.5253556034728	20.7441444961101	22.6227664420082	22.7510004368578	29.2476964786418	19.8065974356875	20.6075090900336	21.9591171497676	21.3467746938046	28.471018062771	20.9341423593252	24.9289172243017	29.1737915041882	24.6120970563864	27.6866304611481	22.1747995500863	19.9974440343805	30.062242762925	30.0307908679936	25.9352738888073	28.0344223032635	22.7034415509712	23.7853941395693	24.4100554843142	23.6576013985414	28.5968449387435	21.9733651253997	29.5068451769693
IL4	77.6251996959056	78.7981882582339	77.0079640083893	77.9159417595318	79.3936600723333	79.6684216787544	78.7449995752965	77.4657658212525	79.4854864756457	78.8212915053652	79.443889209345	79.8194510619417	79.7057920703278	78.4617779671362	80.0795649578167	79.3644881815861	79.3020386031185	80.4296365783814	78.3330313122876	84.5370093061231	78.6860800792678	78.2019072994787	80.2001782102071	79.8543522741218	78.5113713503937	84.2225724237026	78.9418210615817	82.7299943485493	79.8078798110879	78.3998615691633	79.2221369095484	78.8262682466431	80.1541734996384	82.0388716656829	78.8381685994588	81.0069436425061	77.8455642409942	80.3887788337036	82.3329642522419	79.7100640213982	77.2835946798016	79.4782344917338	79.5394632011184	79.1895229438631	79.8333202225861	78.7807401504918	80.7274253050556	78.3510621957007	79.8569036781912
IL6R	11.2197940253452	9.92388133332976	11.4643809156324	11.1250707246758	10.6127061385724	9.6641193548223	10.2236609495883	10.3760584809408	9.39220890270614	9.73752225894936	10.2322011735579	11.4533307261881	10.0105897922267	9.94399617259402	9.98801175105038	9.34972635504819	10.336475631782	9.32629489548061	9.96357862618232	10.1332253418383	10.8156633540711	10.1282741834825	9.99681466543771	10.9884797652871	11.5116875815874	10.8381076155422	9.3045264115927	9.41510719568616	9.42283756404248	9.28531723249953	11.2463930386782	9.69265463829274	9.77248095814701	10.3397704093437	9.56256882454645	9.49093152431773	10.9823614706676	9.60493734197292	10.2307806043136	10.0268030195853	9.86136261313959	10.6835389786064	10.7637987145034	9.99406608042687	9.60049750223989	9.21335518095452	10.4953176106715	10.6205160167921	10.4671260992151
IL7	20.9859864097263	25.1627437523976	19.5079380318063	20.7300716533295	20.6265607938444	22.9410013811266	19.6636585924164	21.8078450328749	19.4911198011411	19.7768687046953	19.9083778444639	21.1244955954395	19.4979418345663	20.6829794782548	19.0539462845936	19.7742677362922	20.7654967337771	21.544371841819	20.2463185302283	20.4978423439554	20.2929729465678	20.9942230221228	19.0392134870214	19.8973416118667	19.8933730427462	22.064231130729	19.640394773158	19.0604014929764	19.2445300140076	20.0424348895582	21.9633017075619	21.6801092078355	21.9514333359232	22.0673550738147	19.4908270273403	19.831937205267	19.2593728191615	20.0671601073169	20.9533537035654	21.5541265604397	21.056379235341	21.8388737171681	19.6309963016017	20.7701411685193	19.1191608938287	18.9407008103221	21.4060960739043	19.1357275682197	20.593303081498
INCA1	42.0577626277346	41.2506563045802	43.7105879455521	43.0408599853738	42.2371603278974	43.3435549792909	43.0227914268872	42.3498153283602	42.4788341124635	43.5019755914255	42.9883897253549	42.9082325209055	41.8409557308345	43.731636909945	42.8059656293841	42.3667230039796	44.4182748567467	43.8544237316897	41.9294040155954	42.0868258394778	42.2389326023206	41.9579135854465	42.003560875746	44.5348053591007	42.3751503413785	42.3695993419468	43.1187820600965	43.2733769743637	42.3783049589429	43.0241222329522	41.4159513340873	43.4348506163721	43.1157190859757	41.9766609713115	44.2158324671437	43.3125607947758	43.277366838992	42.8632528783191	42.1314870618423	43.1994171626115	41.2631552240642	41.4833128480922	41.8624971329707	44.4654659598817	42.6957242147314	44.6476246522743	43.3197366714775	42.3689278053223	43.4542670391096
ING2	33.1936756268835	30.0165215538227	33.7317034349984	32.2499970721854	33.6887941072406	33.32083942608	31.7669946768221	32.3932372573861	32.9053985532578	31.8518264862959	31.715134826449	32.635257057624	33.4198586584445	32.1036679411487	30.9673871058653	34.9828568491091	31.7788629222163	33.0229494416778	33.0002537572883	34.2245201230309	30.5235206812318	30.6947955412448	32.4306246713915	32.9405051526445	31.9839757162641	30.4571092996169	33.2480583265813	30.9569203899366	31.5176556913617	31.0865366003326	31.3866521657923	33.226249466732	31.4191069393754	31.6644872168709	32.8955684262858	34.4700250260211	31.0279965315058	28.955669039274	32.6165044499469	31.4772293266864	30.7776616875742	31.5189347871414	29.1560724736706	32.005897959648	32.6320816485286	30.2132960177113	31.8867081356029	32.174345241069	31.3658848963224
ING5	6.94669063794859	6.32607355324728	6.98329098606777	7.14012237637057	6.40141694868875	7.03198403343455	6.5951904219238	7.13866246341144	6.74470579117025	6.55879313929602	6.59406235190662	6.81950232543343	7.16901859276136	6.74185487311648	6.9194307670198	7.05949899614014	6.46994696620565	6.82710356956658	6.7357435946803	6.99498743795785	6.93128035120189	6.7208114264364	6.77590734690053	6.6328912585137	7.00828142347704	6.42225333317643	7.69816370954012	7.25121428310056	6.71174509079876	6.91208133456124	6.64254142267673	6.88730964640817	6.82977412398185	6.6135468578995	6.67809990140609	6.79244083387719	7.13686393543473	6.88557576556481	6.6447277435042	6.67777596583361	6.69334941158959	7.08249746774262	6.61083107187983	7.00064087654671	7.35744304592769	6.31373226730386	6.63536449290901	7.00787293002645	6.55574825175365
INHBA	8.03725581062628	8.04229209267264	7.85772561642215	8.0598557779579	7.82702133023435	7.90213884865656	8.01961650872704	7.79017113185221	7.76460764013879	7.81083385703047	7.64261612831147	7.69181369912298	7.82374522677302	7.74409993307443	7.60505711283456	7.64837109243083	7.88481526778597	8.02255585403887	7.88739934672522	7.73555570015845	7.83289590810379	7.77967631952347	7.92815014687244	7.95226078914061	7.70933669745614	7.71555091834962	7.68859610611783	7.90378003611072	7.81113365688645	7.80839128462897	7.766721543405	7.71693147500221	7.84434739321357	7.85241903967096	7.69904499709344	7.89634306607696	8.2168081268252	7.69464304800737	7.82885651428661	7.79688148210257	7.78338187691042	7.59379361799898	7.82999181464175	7.9151606749376	7.89804442383387	7.71450250350245	7.7387218759966	7.73184051719381	7.83262891879525
INHBB	20.779283225294	20.3317978246685	20.7827404596153	22.3013006654074	24.7101314036205	20.2147893095948	21.7644315912879	21.3152823326632	21.9523094855756	22.1455961721565	20.7411981878003	20.5700455294782	22.6549459312402	21.2375734249865	23.4287236927402	22.9929779697988	22.7710796553426	22.5629347424358	24.1646579636581	20.8414198047145	24.2667213194477	21.803416772642	21.5193437218306	22.2334749450206	22.8260134775277	21.1012575724473	22.2873161543433	21.6182239024403	20.8403077318336	21.727537238605	22.1747047588505	21.4930529396585	20.4370395206548	22.5632547705633	21.0423303705495	20.9641830175035	24.2746103889623	20.9999686888263	27.1502730414169	27.6165710975954	20.6639541169768	21.0860895879107	23.6707918593317	20.3414615443119	20.6115307238025	21.7845011620151	22.3840140064612	22.5326061304458	22.0984274571866
INS	100.647779396407	96.1790416798779	98.0636933908343	98.6133756027203	100.753562519509	101.10952075124	97.9907896871107	98.1656732269511	101.750594270441	99.5820069975059	100.902593733497	101.605604888627	99.2456896976136	100.118708791716	97.7311993052266	96.8226635174548	96.3778974926058	98.1356430874328	102.182625194882	97.2758387058379	99.0065433432675	100.803493501574	100.745104858473	99.0305185332407	101.417257666169	100.351682473837	100.505315757685	100.835142183226	100.000884951413	99.4250673852472	99.0692877801072	102.114366094829	101.478786865944	99.4772130621687	98.7061175854806	100.315011743447	99.2485512433309	97.7165649738066	97.6444009546547	100.193384522774	98.6961712916259	98.1724799557909	103.917615469833	100.731174300167	100.499642564498	99.0716367784657	100.563073713791	99.5670747375117	98.95519702885
ITGA6	12.2407503705173	10.8298877308175	12.2384043603836	11.5925789669572	11.6971334990779	12.0805943940999	12.4995871549759	11.1795690272882	11.5054852903829	11.9986435757888	13.4378758451925	11.2922607938826	14.5370176939087	12.1948525628899	12.2023499573735	13.4459061649817	11.8775899447305	10.2170089034948	13.2154500317669	10.7225302146499	14.2088695804153	10.9984861968917	11.0596323982561	11.1004480229681	14.3417526845476	11.9377826912054	11.1826649746152	12.5133812689883	14.4969564483497	13.7247679796624	11.948905823901	14.3611378324506	12.0179539984244	12.1063970284929	14.0960554570597	11.66194382562	14.3173760425608	11.8109004810842	13.9059549884798	13.0650488465857	10.8398940610385	12.8302442696841	11.1764561070631	11.6313180437608	12.2935677989404	13.2886489138879	12.133360847145	13.7679521783243	13.058067606775
ITGAM	14.8085815252534	13.9130127119339	13.8417934429092	13.3703436888643	13.1363722406732	14.5249880965567	13.5675621131917	14.6783522956316	13.4553804185716	12.6194561563614	12.8471113867194	13.1041705069098	13.8385482314197	13.8021647931238	14.937311124287	12.3772108293767	16.5942411813159	13.243049308875	14.3607978714178	14.4430872302624	16.3774810167425	14.9593385183769	13.5320955537244	14.8562953397881	13.2514449899795	13.2985199559837	11.3892598329973	11.5129734508142	13.4820408785546	13.7620126850575	13.6340117968398	14.7923105808822	13.2893330820831	13.1203862327078	13.9870098764773	13.3402156962371	12.6257682085581	13.2802479045135	15.1063440646107	15.1325959426148	13.8891725075565	14.05923931542	13.6026588499359	12.8739782606365	12.1978191278505	13.9110822006332	15.1289443344402	12.949123332293	14.2500126060895
ITGAV	5.05962489277928	5.4649402565502	5.18769040238513	5.32893739647176	5.4026425325008	5.0824291481527	5.11455710797241	5.33085274624095	5.12560054920062	5.52407068868372	5.26468136243416	4.88887052613813	5.5139713095433	4.61726488070797	4.8984617354609	5.10554616806297	4.97287663698924	5.36100642263675	5.31877426711601	4.97175039592299	5.36515000852971	5.03392881436138	5.29553254563067	4.66057534285496	5.0975170977193	4.881781034041	5.26829427317414	4.87644700907683	5.17533733319885	5.50868595760675	4.7167412241692	5.69726000696834	4.94616689182635	5.07051544157091	5.10297625946178	5.31347667143459	4.9446484618245	4.88310181561129	5.45210319464621	4.98117300329972	5.4615444835749	4.88059133861917	4.92379012662034	5.14973566489843	5.48148700221978	5.17550780620053	4.87982242488242	5.09113012376454	5.26616400864755
ITM2C	42.9323386964206	38.1490701990786	39.8904476323894	41.6866332938579	40.2335656013145	39.533971253181	39.5895615311774	38.2496120570566	44.4472594256464	42.5862688555809	39.032464548279	37.3542729743816	40.2301766304643	40.3437749107637	37.3137766214142	44.0694670739258	41.2235407359028	47.0002317608598	38.7780314005581	39.1252953964	39.485870500146	37.7052024739612	39.3368954277779	43.0960830823485	40.5478515846507	40.9444447485021	45.3980790371509	35.2937377793985	39.2484868417864	38.007940094897	38.7352135057214	31.4332697755802	35.6405457616531	42.191754831652	40.9079871625358	41.2857909236561	39.7134252889076	40.5195586312207	36.1881589138685	35.569407316471	40.3734845799247	38.5904810375963	38.9285087065665	40.9163775769278	37.7246812024973	40.8062821500649	41.8287426048252	39.4312798954881	38.6005772827198
ITPR1	2.43572292406998	2.86588091482445	2.71344037953728	2.43549795746677	2.38210120722948	2.49817368038906	2.40095391295877	2.34819498164349	2.34735449553609	2.57462392352036	2.36211721013423	2.36252070080828	2.63474769820466	2.71013180486159	2.91805732102656	2.66738975737447	2.49560766200129	2.5303453001962	2.42290077379692	2.3900563802328	3.1410345459395	2.64586618863344	2.67778070159335	2.3311157699586	2.42589686196818	2.85597505142226	2.15991666134949	2.70536232159246	2.36340105174158	2.64935326010728	2.94448011044736	2.55989346153241	2.44194066288217	3.11059952204672	2.74963021189361	2.42765352335867	2.42717497791653	2.69168644793081	2.74544020009914	2.67379452825266	2.71433381218279	2.58354573785734	2.25374919430806	3.06059761006275	2.84247354192166	2.34104357774761	2.71579597187292	2.66986554852628	2.51033697936058
ITPRIP	12.7008272609682	10.9277264895962	12.889030678742	12.2879206985796	14.4383939110565	11.315914866399	13.4263607843723	11.8700907360263	12.4920075097897	12.1236697423861	11.584050831442	12.0313915319788	12.3729761396764	12.3656839559073	12.2182861091913	11.7930158809316	13.3552749598962	13.4942968457047	11.9282147680575	11.7923484450709	12.7292657757097	12.8908162095818	13.7613732278978	12.4297783318647	13.1524411623752	11.9230477656085	12.0203683842363	10.7943982624122	10.7976646035586	13.1982446812689	13.1045821004312	11.1862264224466	11.6604954516514	12.4066778666238	11.7521613247408	11.3802632438834	12.9243136851604	11.2095812885783	12.2689704911133	12.1110731808148	11.0628701950721	12.0444061537011	13.2068409957173	10.0218524078425	10.7122954322802	11.6251878076917	13.3031661683613	12.8605314393176	12.0701075549238
IVNS1ABP	11.6919073777621	11.644037006226	11.9349085023069	11.8738727123274	12.4168760433386	12.5297986633024	14.1682568562983	12.5474196227864	12.7274707948644	12.5111685650828	12.4227608423714	13.0126309203457	11.8221056371261	12.1201176389646	13.55613352066	11.5435682241361	13.4206618458205	11.9695843639651	13.2246043261924	12.3688517602835	11.4952955079548	12.785344048248	11.1465681931314	11.6843506716826	14.5895053835302	11.3391262957371	12.1727282596007	12.5037062293382	12.1018655644077	13.408089881862	11.6540209681042	13.5903320573919	12.8725601719974	12.5082997091148	11.5586017363708	11.9049028195157	13.8297389237063	11.9583126029005	11.0354015896047	11.9925422451018	11.3511729281703	11.3757180971402	12.3710798194359	13.3484653086107	12.8377530605111	12.8297078684423	12.3287095066833	13.3472919352583	12.1417021951043
JAK2	8.96776535917314	8.69953865809365	8.68647096512388	9.68545158878172	8.30048524600734	9.35580986709761	9.22794875111162	8.65084157689614	9.17837450452764	9.42371745069474	9.5126420546795	9.42592523793919	9.03862110882778	10.5917008320846	9.05226196298884	8.55126340573858	9.22767297001782	8.49089944692211	9.77822179667611	8.91094036708194	10.1965294402639	8.95260524437005	8.31464497310757	8.48613897940002	9.20697270445824	9.36500204838666	8.37002234791921	8.31098167111337	9.79727171849184	9.46036452127085	10.2036688762563	9.049790966516	10.7157877245929	10.1230000951517	8.62970932459443	9.30537170366326	9.22451963080693	8.19632975527251	9.82479457798619	10.1623177069307	9.47791323990515	9.46198346635332	8.77702082639356	8.93585194746335	9.06403558325142	9.71842161832402	10.2538822247967	8.78054581714719	9.45546622884219
JMY	7.94017936146243	7.06545257303525	7.40826513788771	8.22236681584454	8.70282345803655	7.50171197426744	8.24725978829027	7.45068823424687	8.63080615337867	9.31286969883385	8.66766949126572	8.42421448238543	8.85241474401018	8.34796684398386	7.77483801527946	8.87759185611714	7.88961902957211	7.87919588256605	8.87012228643722	8.26655345178765	9.10546069119011	7.46213572996361	8.45202979119948	7.9088815117853	8.79250892615597	7.94708032173444	8.33256603795634	8.4766369274517	9.37435942868142	8.51465437844944	8.79182920173687	9.75587571837165	8.23682102417216	8.58481113840583	8.1256534860787	9.2548216156282	8.99211949116403	7.31627789741597	8.97940493192703	8.53897001515478	7.76404340790141	8.20005713144114	7.82095798117595	9.26091506867476	8.05124574462575	8.00520855709924	8.64539316424219	8.4387942891021	8.36925838868048
JUN	25.6543265129616	20.3837606315041	26.7246394196089	23.3323332178874	24.4222542338883	23.454368704493	25.5139444406657	26.6298499513884	26.541979744136	26.6385780648177	25.7680380475538	24.5866003088865	26.1941818209879	28.0135764855007	24.4582065185745	25.5990908634627	29.3792876876975	31.5350677387574	27.215370598746	29.7461326841022	28.938437727594	25.521944438156	22.6034241676183	26.270573401646	25.5956337286506	24.4723603685715	26.9887478487635	24.0016733927844	25.1421884651416	28.6145666113744	32.3127683985549	27.664849425311	24.4898885096392	28.505008942161	25.0629939234957	25.1015088580905	28.1909329023744	26.3216831484443	31.2403439140989	30.3652815986729	27.6439497192175	25.5278110410708	29.3862030095895	26.6114330811112	24.9995760720894	27.3781173567872	31.3024087141454	26.3753467678953	30.2275983564912
NA.15	NA	NA	NA	NA	NA	NA	NA	NA	NA	NA	NA	NA	NA	NA	NA	NA	NA	NA	NA	NA	NA	NA	NA	NA	NA	NA	NA	NA	NA	NA	NA	NA	NA	NA	NA	NA	NA	NA	NA	NA	NA	NA	NA	NA	NA	NA	NA	NA	NA
KITLG	10.8782614516003	10.2032627215305	11.5592987565397	10.4301950542644	10.8579025472643	10.6355440082523	11.2924412976336	10.9045345837406	11.4649705445526	11.1259820866997	12.8670788883247	11.6286273036737	12.9775412444215	11.9446959134696	12.7090110265043	11.2511671511613	11.6197952519903	12.6262135353634	11.9067871009296	11.3927928427058	11.9658328655025	11.7180106139468	10.7249430840187	10.8160410100796	11.8290965651529	11.2781286324314	11.7967633941392	10.6749680367299	11.2425357015081	12.7851081754163	11.7886143516678	11.8191777258398	11.3641177942855	12.5662287545043	11.4403373390436	11.7479778304415	11.1629177162398	11.9961895948257	14.8113025471381	13.0305859572421	12.5268228164454	12.0981606139307	11.404600337555	11.4510381252758	11.9102699419919	10.9847296038129	12.1242403048467	11.6722781408783	12.5362508272118
KRT18	21.2838675494155	21.0507942168662	21.3760819444485	21.2477786449145	20.908828262552	20.9696583594958	21.6631791521211	21.0640004973638	21.2660902364746	21.5727582776136	21.9138418620377	21.1285940586141	22.415876597683	21.3725840502285	21.2335238029332	22.5447891646577	22.3465017132783	24.2383761190054	20.8760897709895	22.278677767574	20.9717341182432	21.5204958485592	21.4370778661244	21.0055348378338	23.3924352217938	20.9932948657341	21.7634051498424	23.2885110078537	20.9349732726092	22.5599753800923	21.1967660245576	21.2718328787531	21.1265180418913	20.7404278153227	22.9423632896623	22.2395890295524	21.0598150930601	21.1823560502508	22.4665278909022	20.8438999655979	21.0198093604036	20.7443069962319	21.1678580518302	21.6528390917441	21.3890496234317	21.3011011754588	21.2320800400075	23.2174662894911	22.5937316339123
KRT8	9.60602296897935	9.06653737166384	9.38849504450786	9.33027344718865	9.46093128646078	10.9584489303772	9.53337309564893	10.9379096187174	9.37520258190269	9.66903823804426	10.2513447668194	9.86376486296515	9.90046175385065	9.27565516752492	9.56379501987766	11.2037476015978	9.50005944286611	11.2331456523457	9.69198048219521	9.41854987339971	9.47176323242523	11.131047966214	10.2777650780469	10.663538663054	10.0986366825046	9.45079326886235	9.33373496549795	9.47288179185148	9.35392414885689	10.1979050208515	9.54002086060286	9.42842086947911	12.1954862824522	9.34421658108655	9.76415818802643	10.0303148405656	9.66937689377767	9.46342768745855	9.69364345013753	9.54586468172067	9.58813207189402	9.4475979289367	11.3748070599118	9.33425070424518	9.49180164495695	10.6027092091986	9.81313298816772	9.49454864441575	11.0305107092669
LCK	21.5706270667562	24.2214378279525	19.4740398704874	22.2282467444554	19.5946870130563	23.3826407834926	20.782360834257	20.8197378615171	20.0084332546507	19.5988821044148	20.1247442862334	20.2193956097192	19.7146232300053	22.4319719911853	19.6790837481272	19.3252456420589	20.8088718931665	20.4992430359274	21.6257707126281	21.5377434981739	20.0037461144477	20.6649124731731	20.3358835130191	21.1953205570369	19.7673352355209	25.3083356018672	19.442831043485	19.8722050475172	19.7446793142704	20.4836105251407	24.3761109547972	19.3993707174755	23.973659927038	23.0132545345373	19.5409358812559	19.323320252936	19.8287596183699	19.22001470116	20.7142160354359	21.195837029873	20.8959771084874	23.2392828372651	19.4518521793671	19.4701551526264	19.4475332690647	20.4657586967874	23.7217848048362	19.5228101878834	21.0096991130199
LGALS12	28.1717454451537	27.6376409903188	28.2956868024275	28.2503061066111	29.8563238887326	30.1743948164603	29.7745179513207	28.7344147802104	28.9079473025408	28.8814432697559	28.4431535106301	29.2704444029317	28.7338690196069	29.3394526749846	29.0754166930386	28.1684965182562	29.2851810975359	29.0419164747111	28.5846702228686	28.4414413070522	28.7447793406732	29.9973864947501	28.3915758332606	29.5321402374008	29.0479149616506	27.8682542244402	28.8848762057015	28.2336590253447	29.2194157332738	28.3806520685459	29.37686350241	28.073270669475	32.6598099349608	30.8979932070393	29.4175243229054	28.799706270042	28.2598096910105	30.8502183790574	36.3320837849309	39.5534226398033	30.2953762198728	28.8179994882381	29.2733805771772	29.7111514196316	28.2620976608768	29.764563512288	29.3345755137508	28.5984421004687	29.3462211790271
LGALS3	55.6298875039642	48.1618108109489	53.8099370032093	46.4554223798126	50.8202604562547	51.4516336712085	55.7626062874833	52.9310523284646	44.6633769414658	50.7285896889638	50.6272341794173	55.0963683211533	55.7955828514801	55.2484872948208	54.7119091215207	46.1593667337813	58.5513941993043	39.9972006087379	52.9302371017149	53.5134460906125	52.0371748626486	55.3152446895845	55.4692408401782	49.5250533820891	53.5405927987243	49.6593869154688	38.6799842080211	56.5989623231095	50.5061370807015	50.503433864981	47.3528293317682	53.4974886216611	51.8505529703875	47.9279778181002	53.3664942840488	54.3843245119087	55.5531036989139	50.6103853377827	53.0371668814404	51.8754349250149	52.3565103973296	49.0784997043749	57.7233961325109	39.1280975838996	56.4530150147727	52.1165797382227	49.4057822996873	55.5999732445832	53.999224548909
LRRK2	4.30061858736268	4.12702308755106	4.56941356567715	4.83959472082104	4.59203652717075	4.255634915495	4.24641941344724	4.37953928155332	3.9621262104222	3.9753853189056	4.086579880845	4.37298039405967	4.12661229217481	4.1794072305417	4.3000852994752	3.78181486487115	4.26468671930098	3.9445570897333	4.27965123134889	4.05157311915694	4.5016802937019	4.07896976787362	4.01400256152837	4.13129434193617	3.80651573532657	4.37734001427054	3.7824201433882	3.83977075909938	3.90238579005611	4.27689510944082	4.30332998565483	4.43622716939386	4.37915078061496	4.13574298478248	4.48190503384794	4.49840648575757	3.74770311013	3.80155501891635	4.27699579983719	4.11473587359625	4.48497486018159	3.89783327937905	4.56776246605689	4.60721294397838	4.23760767632027	4.13501784557862	4.61709424973334	4.42989500946622	4.41574741520996
LTBR	17.5567276520565	12.9257597391964	16.6894409956637	14.7110637356145	17.8600877798457	15.4544554988837	16.3728258651278	15.2908404968182	14.6152277066861	15.4677035564922	15.6144505200403	15.2533655542204	14.5404703205313	15.316404319086	14.8682964521134	15.0202599802856	16.4804886710603	14.7398027154177	15.483244754488	14.957861397793	15.1337645076289	14.4807446916266	16.3632238058788	15.4449041398522	16.9721541177976	13.2656278980293	13.6233171764649	14.5309527827028	15.32365127635	15.9901201696923	14.1003531733482	17.3265507806074	15.0774142435143	14.1761191048693	15.817891635974	15.5364646106585	16.5885799158864	16.0029750178249	15.7122796532626	15.4792874743482	14.556432616556	13.9852816433314	15.5248571154513	13.9768298690315	14.4030679497042	16.9836121132618	14.303880061849	16.3408739935201	14.7975789386655
LY96	175.650340676249	216.094826026867	159.705052712092	214.081287074338	178.101972733891	202.981248923786	171.217116600167	199.815684745271	174.324211047326	191.424626474179	176.115465715852	165.394087272844	192.197596121476	201.296434653512	210.712487794673	151.316128421512	206.909207942924	167.366719256939	175.484402951021	208.943558607705	197.209028875166	218.819005899335	161.141701565413	189.261048665271	179.282244165112	199.342520597228	147.425146661172	168.885289614117	169.292267830457	202.430674456095	189.030377810355	186.82798041146	206.530056956115	206.766925461772	210.300404544439	206.59612569546	173.033512149022	208.242132517353	200.61794641854	202.071217998795	210.818097197987	204.257595104818	203.830541175982	180.305857124373	208.863937953693	208.095647038218	201.694760394432	179.123407491491	196.525374974863
MADD	8.97050207967812	9.23300639589208	8.82120679444204	9.08438198722013	8.84654639736852	8.7999960366419	9.08508651696005	8.94940241125538	9.18645474154967	9.07561560516003	8.89245074575999	8.81392196414465	8.95351521815952	9.00716074269854	9.28019262764948	8.97580653957844	9.01803245988554	9.13807818319909	9.08250808249876	9.08402447247238	8.97770230197976	8.95492299417396	8.87426620996836	9.02451187265063	8.99385773612942	9.18238937619071	8.9783410945288	8.97959613212882	8.99486505246966	8.83397705845773	8.96193811899991	8.98123945841435	8.90741092328988	8.8261466756191	8.87539691574911	9.08862066908616	8.88923972057057	8.91328156740569	8.8963135510873	9.02455758183574	8.68244979850466	8.87576466920251	9.13414286680272	9.72904768610278	8.93764639055179	9.10212882550356	9.0461261164523	9.1293625963562	8.83759452744301
MAEL	20.343265949807	20.5947674102692	20.6955136881651	20.3444823705398	20.9861054126536	20.2124345658831	20.9982631344028	20.6023012353863	20.4193710667947	20.9631747297388	20.3880391819929	20.4430435379912	20.7446991506635	20.1767465163733	20.2888765125737	20.4286642695081	20.5381332774158	20.7468029597905	20.0522467687594	20.2849266201881	20.4166848451997	20.1393344972176	20.7441679383827	20.8283754493118	33.1956579988431	20.7045149306642	20.4924138457757	20.3059977730194	20.5010287573737	20.4226816493906	20.1987654085983	28.5682806987551	20.2431585096787	20.9471435439862	27.2399586871754	20.5196936103272	21.1155806509893	20.6719631795035	22.6874372557186	20.243970543453	19.8814358670106	20.0130513948372	20.3166825410648	20.237579459562	20.0475017585497	20.5087888905163	20.5453175807422	30.1281535984608	20.3476933388237
MAGEA3	35.628995299711	41.741578569029	41.0390162374649	38.3269065938195	44.2315269024585	44.3807280425178	36.0367294977091	38.0037212214109	36.4699199406064	36.5153203226102	36.0623614947008	36.4815135194399	45.174032713402	36.8124593364882	39.2759545432553	44.7124613444799	40.0112130015241	41.2963620776277	37.4088076215671	39.631632438677	40.805280496487	45.2332241158764	45.8697671439558	36.3373853313237	43.1371854000238	36.6145507389438	44.5183589037527	37.5381822939644	44.8249413335489	37.3400142261371	37.6301357048967	38.2901882699498	40.8887135067818	37.6020106706914	45.4015315072697	37.1696352274477	36.2577437526584	45.4406682417421	36.4729846865009	38.8978939894654	39.4940542867478	40.3977832382501	37.1846377878214	44.4454667284794	46.5098007880596	42.678291700201	39.5772962726904	46.4856895852936	42.0755978670756
MAP2K5	15.4642663372976	15.5562659801966	14.5377764921533	15.212449344207	15.9012584542734	15.4214590446433	14.695608426515	15.3497852350639	15.3173743967865	16.1688562980694	15.2191644428853	14.7996760714809	15.5268864079323	14.5678544440942	15.0453102967012	16.1786504300374	15.2953947735161	14.7648154849332	15.7233576821622	15.2677254459596	16.7832779744395	14.4769192997536	16.6302604169588	15.2762783382039	14.1444477033596	14.8458152998878	15.1774766992756	15.5521074465801	15.5068259122382	15.3024448587084	15.5500217937808	15.086216537375	15.5246429251552	16.4926529508663	15.8033628495122	15.3996788048046	15.6232405783045	15.1233098443575	15.2955170705987	15.0371285724439	14.8318410524627	14.825954914333	15.3894430458401	16.7543336596768	13.3148093264404	15.5762917390901	14.8284433767704	14.6521423609316	15.0090806001732
MAP3K5	14.9343639782068	14.8083108493471	13.9781234001636	14.9220506970618	12.1625289734857	15.0355117328566	14.0254381503685	14.4069962941022	13.4140682686875	12.9700322694938	13.461228767595	14.0672290449638	14.5377616359301	15.4454916188466	15.0288090124325	13.5649537689244	16.4582410743965	13.8263741447669	14.8497856588676	14.1195768331974	16.7335365861803	14.73701407607	13.1142662907624	14.8368574484305	14.9797687391566	15.1611318513014	11.8897975964706	13.0261103635988	13.6292102640125	14.2780703900729	15.8151955075974	13.7572566905706	15.7807350438377	15.9300992004716	12.9383584311364	14.5179712753435	14.6547919431623	13.2893949679303	15.1775092289278	17.0225125462966	14.1059172313287	14.4974432491034	14.984306422362	12.3164587089348	12.9334972204526	14.8921084676295	15.9461553514173	13.3505569984872	14.9464711613171
MAPK7	14.3729114741619	13.9128643769941	14.0195295101729	14.159502266633	14.4816278250886	13.9529882176596	13.667214679475	13.7675310484694	15.0828377280639	14.1435481347418	14.0991774162382	14.8705218577944	13.6034463201864	14.1531778041292	13.7686695948038	14.2885058922468	15.893485068006	15.6197550433646	14.4082843737169	14.3860472418723	14.2609121275457	14.4119176514442	13.6163803539767	14.3120029246438	14.2132580830857	13.0712780020698	15.0242246139521	14.5851703627116	13.8908863808303	14.0024727975314	14.0585571503048	15.2790863662133	14.0957870158545	14.1033539380595	14.1058219689719	13.8053294018965	14.4320919060999	14.511921116825	14.5916808103779	13.8528504846784	13.7222394258867	13.5475516332176	14.3670102766937	14.9265545076233	13.5926869566809	15.610830887533	14.3246485469212	14.3610831141151	13.8278957320274
MAPK8	7.07727814424242	6.62356548835125	7.22324143096304	6.70701070219337	7.01810089658716	7.01516556805822	7.17961013383491	7.23005512808569	7.11964252800728	6.93876405815835	6.63450185545262	6.86977129738901	6.84636874879754	6.86411023769507	6.95343830961372	6.89293164777838	6.90900783701958	7.03404998724306	7.06474016321519	6.73131593300602	6.98137347765087	6.97519921396411	7.14231910084879	7.38950737242269	7.36614611578037	6.76938315551466	7.41515025366026	6.8715695772754	6.91678075842091	6.85117037112933	6.83810324109905	7.15677715690572	6.84958865906118	6.82588626367672	6.87482984011716	6.80869085858165	6.73143826413398	6.95965382812567	6.92836077422795	6.78159511311748	6.69740498101596	7.17009027511766	6.70428562331186	6.74854391871537	6.74976663533742	6.82206538498183	6.82405616409913	6.95403408948681	6.72863197107303
MAPK8IP1	18.8422167522681	18.0009195172077	18.8162781786409	18.8021416971985	18.4302506509218	18.1947118692764	18.2844441989723	17.8903301482255	18.3165838216422	18.7400460755107	18.1650657773033	18.2323887940657	18.1477322954465	17.9265101348508	18.5456313730042	18.2193477677093	18.301037068032	18.4431301666162	18.2894600220567	17.8529999852103	20.1116411055941	18.5678022414366	18.9451030768363	18.0776207230585	18.5907204469464	17.8094493566466	18.1588892074416	17.8989801868843	18.0455913193908	18.3275767008783	18.7749071969609	18.5222173034453	18.4983867872978	18.0097544399012	18.5193465894541	18.8874370865596	18.5518758424637	18.1723917871011	18.5273178929002	18.4273733221176	17.9116341221651	18.0338603362627	18.3834877705966	18.1679731570899	18.1645744566222	18.557273439497	18.7683198594077	18.9923288372723	18.2448128864689
MAPK8IP2	11.9902278478671	11.0428693394188	11.3007800343105	11.7444208704338	11.4640949430758	11.180471000404	14.1575822086242	11.2134063053883	11.3704664161553	11.2776387439274	12.8505218786212	12.3298640220594	11.9330776072636	12.6768510609655	11.5012449725529	11.0735365139804	11.6257791241989	11.1580129344387	11.2027889287124	11.9389606681065	11.6380203340145	11.2697835061375	11.4520183716082	13.3320978441768	11.2563431547082	11.424364787218	11.377775041257	11.0998302172154	11.3095149294492	11.3434904605398	11.4980449884578	11.4247395698161	11.4306371129099	11.3174727420185	12.2016711188769	12.0345945874628	11.8884614646269	11.4472789665664	11.4047156358949	11.6535269645309	11.0396591607658	11.1030066668563	12.3137298471428	11.4859916171061	11.3448991496899	11.6101385482251	11.8669510530085	12.568813473525	11.3226999297246
MAPK9	9.26737778554983	9.41130571600947	9.06188910700342	9.64876645162338	9.72554418625361	9.27618065484456	9.97528048160337	9.51785074655468	9.16461282514376	9.40363561304635	9.42652397670928	9.1078291269393	9.52898193541624	9.68612564965138	9.6276635252182	8.78317955527778	9.14155564391976	8.89746766792707	9.12667067568617	8.89096040805664	9.44668983334307	9.17437338202205	10.1228700916819	9.05563591848524	9.34926636986614	9.14354112872296	9.22767284981658	9.07878709698366	9.44508767312075	8.76196055279132	9.34760149851829	8.83574326156368	9.25432918054251	9.2328712165475	8.58845108210295	9.44639352557843	9.81645195979134	9.22806132673148	9.56100994565003	9.34639101157912	9.07312276495671	9.28365435632717	8.11422512745415	8.48960415641261	9.20757818679003	8.70544389476317	9.04394177592074	8.99837408173911	9.3796213852752
NA.16	NA	NA	NA	NA	NA	NA	NA	NA	NA	NA	NA	NA	NA	NA	NA	NA	NA	NA	NA	NA	NA	NA	NA	NA	NA	NA	NA	NA	NA	NA	NA	NA	NA	NA	NA	NA	NA	NA	NA	NA	NA	NA	NA	NA	NA	NA	NA	NA	NA
MAZ	20.8089516043234	26.7087661225115	19.8995710454263	25.0431418855581	22.0503104304494	23.9028862973189	20.7900656592366	23.1463259492992	20.4186083456368	22.4943423615515	21.1090641743072	20.69826976492	22.5850128995746	23.6655309816351	25.5789808933295	18.6584684355867	24.7465308197884	20.4107447592286	20.8070470724353	25.9915408698149	22.5957513906514	27.2604520121427	20.5365931322165	21.6119129339999	20.6202277904838	25.0071096895544	19.3209088838712	18.5071684669237	20.2359110063068	23.1032968192594	21.6457664551291	21.7082074558299	23.5584523196243	23.5157800031842	24.1529404177833	23.8451923624418	20.8962153121078	25.4420559337571	22.9703308090546	23.8432532431008	25.2210385624341	23.8436917068197	24.3043416556992	21.5793878388666	24.9898584944089	24.849225916881	23.3546332821482	21.3236211943294	23.5987371741964
MCL1	16.7181148761092	14.8206736140777	15.1131951664654	17.4364768048224	15.8900797265799	15.4664800730127	15.4662018996491	16.015331405953	16.4064606337567	15.9620846067419	15.4090726434811	16.1057386136161	16.0379502770633	16.7725694808167	15.7163587262463	15.5554299354197	15.6366483623182	16.6195271358603	16.0954698297973	16.2542948978919	16.6053486466967	15.1667030010489	15.7941278014325	16.1841721612126	15.950430563064	16.6101796914495	15.3607138195173	14.0860129489674	14.5829518496716	17.2253957192475	17.1375656735103	16.5876072324472	16.5040108005565	16.6694657081572	15.7462834526149	15.3252749097617	16.2210164649245	14.747524952099	16.7410241737334	15.9205169728505	15.6984873514411	16.1617821469962	15.719774561159	16.1139751374065	16.3167752580332	15.4290640984252	17.4461357173674	16.5680000658659	16.1495014098793
MDM2	9.21505571623133	7.70139241568799	10.5652901830031	9.16241818839406	9.29684813505973	8.66923287123343	9.14661972074519	9.0798110359552	8.74893184419226	8.52746470601198	8.60608225726953	8.89814738398768	7.91354893682656	8.67528996145836	9.28569702768807	8.27095775896757	9.05191065732232	9.33731806692502	8.61721355057972	10.8266681274506	9.00866236279916	9.1144109176486	9.21749326340453	8.92181618601829	10.2937190746724	7.89401122534716	8.84625075365495	9.10925377363725	8.86601186818019	8.66441749320509	8.28238987266211	9.1083087696945	8.18803566775021	8.39889924352715	8.83544189997949	9.1860100730344	9.2223090738643	8.86621992024605	8.30254920156318	8.23580306343251	8.79001220533371	8.15790675420206	9.68739542827653	8.8321316064544	9.04595250457098	8.48456131839252	8.57574769371576	9.89923244061618	8.47165404313197
MELK	28.140359762049	25.6249651472315	27.5346859141058	28.228908869793	27.9135893731566	29.0601216517886	29.3346621426629	28.9552415806036	30.9766698287813	24.3425003283287	29.1200461176353	27.1769128903504	29.2739399095578	26.8360159082147	29.9207914921016	29.6677851709012	27.1778638032845	31.0652966927369	28.3425798863311	26.7818352238979	26.3326180899269	26.7838924767743	27.8820421459562	29.5952778086704	30.5806235552397	28.0895131434568	31.3873296448021	28.533833179201	25.0725801507725	26.2424994487743	25.5968949414713	30.5758433042572	26.6609652147381	27.9832352307818	26.8515821867039	30.2632624282776	29.5524560373684	27.2524284252544	23.5420455104401	23.8118864633198	27.0583690437524	26.7352831773019	25.4010988918467	28.2367672171013	29.7697791775275	28.949942554064	26.6566600478354	26.9683775409381	26.6117195736197
MFF	14.269508122168	13.8003682031548	14.4707990301325	13.4985288796626	15.8355797026509	13.6792843737366	14.9611621163054	13.4239394343533	16.4189145862538	17.0941825866121	15.1478869273919	13.5486919726334	15.421254632407	15.4678204189096	13.7090036069686	14.37759990207	14.9222220980407	15.0301077704744	15.2398107045908	14.685374558026	16.1300213312375	13.8841854017701	14.7167400439073	15.107796048211	15.5889980131907	14.5212415685597	10.7787258763269	13.5578113670082	15.6066243785657	15.8969634159736	12.918160356295	12.839174158135	14.9445248975499	14.7766580198149	12.7138706057598	13.9040601203234	15.9311411565774	13.8223757076463	15.1989519177672	15.4450316259042	15.777197590822	14.0269785335105	14.7005433285126	14.7239876415688	14.7580032423971	10.4867586289532	13.9480195528746	13.2243016276904	13.597988378459
MIF	172.397794546686	170.513683318285	172.517941796101	169.591211094446	184.433118492038	178.114788294563	178.016937912713	178.851885707187	171.444158118218	166.805910556536	174.204809326731	180.451566953315	171.923331872479	162.701281954684	175.624283268044	172.983546704423	175.864350645296	176.113642457652	179.823458785447	168.579138007801	161.793837375949	169.319143198386	181.586975290775	178.541362880823	170.42588252063	162.666580172594	173.138560910456	176.55205638183	170.44075988558	172.109802681617	156.639564168859	169.474153495513	175.914499904985	167.318693712908	180.054078029614	165.652559869173	172.296150978278	176.417703375087	159.725404934327	157.747923589832	172.160820969265	161.148957717521	179.287704585617	182.110672715209	169.071687747465	181.507150719239	166.232388385632	181.423724578611	169.449257148502
MIR132	620.147320940942	632.690032534896	636.112341065443	630.649798416332	659.04521819385	636.052360878585	636.783254714337	635.536536604241	645.433761645646	630.411137985878	634.012944250391	636.388145717414	633.197781692406	628.242103911339	631.816249717386	627.736919421325	638.276553163705	630.918835721688	631.576753134635	635.391585471631	633.947947254431	622.946018942395	633.641854137285	636.052503588521	632.793771118537	621.297604324867	632.654591676684	629.438571518008	637.281164064046	628.103309026483	642.992610275189	637.702874634299	628.954943445321	633.365640122451	632.528633419247	630.404085109485	636.875270399491	622.88702763019	642.686062320733	633.917311724531	631.78107658161	629.524156825344	639.292874910953	632.79581309928	633.050807271637	629.781709001636	636.560428183475	635.491977849519	638.465284820106
MIR15A	782.620964326401	746.695689502571	764.866154454133	769.489782322646	755.020348032527	768.696884586438	776.318307434314	768.910258035423	779.342749372287	777.863070315657	781.683689460783	794.000309503103	761.916466586793	768.076807189707	768.975077552396	768.427927770759	781.801625847509	772.851039972238	765.089773963072	782.581629302471	765.190807282637	772.285201998402	793.488783374968	753.307925322912	761.945097871847	775.509128068943	757.841968297641	833.317941022367	777.908421667468	778.442250109922	780.748726138036	766.870620668694	780.575579166992	767.557529931065	767.328382362003	777.308464571072	766.500479051074	766.658889142143	765.346289576445	764.078995000332	771.223930039746	757.673880142602	770.27101989478	775.05155155518	766.28760018175	765.506023847965	780.251099577344	775.343004097864	757.473885958585
MIR16-1	710.499942892004	705.780126984416	721.376565697476	729.941262261914	736.64037423507	708.019200666583	721.636831007526	716.124158737339	712.854307477349	723.469999011544	709.645973836505	714.871284866627	715.161427412435	710.516434098228	705.801644002351	712.963115227018	723.969474356884	727.649683476258	717.508557713198	718.126099538146	714.614542931575	707.232052835197	724.692426188841	717.012939034852	727.220006966619	712.663581101177	712.559330901636	722.522986629253	721.866695235706	718.867920203811	717.498688025375	713.933125090458	703.249252164509	707.960959741375	710.99412325014	720.704886826645	719.558582569836	727.247956692054	717.085044854687	718.660147465116	710.365540569841	705.9245636179	719.444312553659	719.968592248075	718.082892918701	724.641280656113	709.120219035714	728.770681111004	715.02954057385
NA.17	NA	NA	NA	NA	NA	NA	NA	NA	NA	NA	NA	NA	NA	NA	NA	NA	NA	NA	NA	NA	NA	NA	NA	NA	NA	NA	NA	NA	NA	NA	NA	NA	NA	NA	NA	NA	NA	NA	NA	NA	NA	NA	NA	NA	NA	NA	NA	NA	NA
NA.18	NA	NA	NA	NA	NA	NA	NA	NA	NA	NA	NA	NA	NA	NA	NA	NA	NA	NA	NA	NA	NA	NA	NA	NA	NA	NA	NA	NA	NA	NA	NA	NA	NA	NA	NA	NA	NA	NA	NA	NA	NA	NA	NA	NA	NA	NA	NA	NA	NA
MIR21	912.087636662626	857.399631064971	906.684920536018	903.493395894393	894.718666026251	899.138127629844	889.180582167833	951.00193623862	908.468782298404	911.531530685325	914.594825690922	882.378032047823	901.015010849813	892.434351390007	904.339219847774	899.002142476525	896.677010761916	906.793979692345	905.234617757164	886.241719861807	964.584037826647	949.16738021664	890.270771307473	905.040615618082	912.828601534787	894.75100889426	897.080401364798	882.23847143957	984.441448636905	908.520752016623	960.475131052985	902.547196993379	885.536814276618	900.502528286551	902.833570213503	905.222959429745	899.795755482067	907.184776463981	964.582702529603	916.980683483747	882.30498896979	900.654309042131	885.982857551691	893.858654243456	889.391113102941	883.638248997047	903.109258064048	959.9830999981	891.001500264144
MIR210	596.087864638674	585.824394972963	581.536722622316	582.304356482791	582.156578629281	579.529195573338	589.543588845922	578.543932242601	587.931182013114	573.980894751633	581.111741246131	585.547982560935	581.906843091547	583.042409343122	584.129080225018	581.733955678752	579.107751898793	587.367572705587	584.395904284293	579.301093933228	579.817150147665	579.661230212557	582.114508316029	589.619410925219	582.060101347824	587.411953631327	577.327489073346	586.702973727847	579.520117640316	581.750085439904	577.920233872835	570.080071799098	583.891522596433	579.900037849911	587.343200782554	581.854339423601	579.888973600842	570.986668937321	580.422564754256	587.005718625221	585.847916260602	583.812248808945	582.221558429508	575.164404942061	576.858958973712	571.595854221686	580.759468307483	582.472565631898	576.210374385849
MIR221	585.542828395605	583.207563244079	593.448464184249	587.746394622207	580.167610636336	579.767481181704	580.780767334939	579.761410973501	578.712579388268	588.945935917722	589.986393466652	584.218853545326	571.890388040865	577.579003655239	583.398933391833	589.726072509254	586.698549853941	575.496848218179	582.616538422873	576.296798840348	582.564774623573	569.054231748908	593.181845591401	568.840885062304	580.961358661084	579.399377867594	580.169806597252	577.735971469248	730.541772993268	580.907528898545	580.111714421662	584.853528763089	581.709473179477	578.012289563212	582.626209903297	583.674946689781	592.780546444895	587.08978120992	590.598217105452	584.613969111313	591.827820882171	579.293500557257	586.176266315964	586.337679029843	580.750488844968	583.520777544775	586.594255131758	586.25801715012	590.943298135121
MIR222	579.684614961154	572.420696370319	589.947459527563	574.305666202595	600.983118868618	576.096024394512	589.613166383632	575.950238304654	574.743927870737	583.283445181163	604.391830635165	581.296037389706	587.418741387879	583.405691473203	590.340412060983	584.796919035433	587.577591520634	580.037240509716	581.962641183043	587.688103475555	586.886195018152	580.976855703061	576.815351323802	585.872334669522	587.844234259761	586.120911317975	585.560580794568	589.199993308613	587.681368367409	590.635281718401	576.524884836947	598.935218413309	587.036661964746	588.679657880854	587.734549448879	588.729771369135	583.624337638011	579.73998495107	581.737536861684	582.18086324602	573.42202594487	575.589049436013	605.454231336645	581.15021853561	578.013679481113	588.611404214771	588.20064032323	586.270735815378	582.145247416943
MIR26B	858.2913393633	800.969141542861	816.617885822565	860.095283630836	813.710612757132	832.722268530444	842.635985585182	831.389246537141	833.981323482289	835.616790614992	832.571109951164	887.012763137713	835.786096078351	831.880756781882	835.665847544678	839.520123587545	838.891168854394	844.528692071683	827.237339467043	844.343946087899	835.011290844716	817.484006236546	818.535153228052	845.212683713043	840.696169938324	822.252422979388	832.305280653989	840.292651968373	866.321071415866	838.101980487269	829.35380290232	830.629057068871	831.608284824463	846.093744822471	832.01494345042	834.469916527931	850.544784114552	826.433439454126	853.263424869131	843.45308460924	828.643331497045	822.943147391834	835.043452824741	830.357042647023	835.797230629096	824.032721146353	823.951802233197	838.712022800519	842.90353235325
MIR27B	658.44657515984	666.041527182886	651.542076481657	665.117952412113	647.192351473435	648.664056926479	666.052037809969	656.745552378293	658.838150981499	662.228223830863	646.164394732916	657.565523256303	660.518701373863	647.454140876101	654.140257128948	649.179453883591	656.28684148125	660.710337691407	657.364411341184	657.670407299117	647.803158413292	643.025988126424	652.231033496481	658.557150548158	658.639050203308	657.470898756028	648.214084014598	650.483781066858	657.321344644463	643.087767825218	656.072175717749	658.805651696473	658.26094989553	655.842008550085	655.182419769382	660.045670834482	660.823848208396	647.061133579665	656.112674874064	657.589662010944	645.939344612545	648.841529368157	652.114096761022	660.243919014587	646.827769401317	659.05924578183	659.732722084462	654.371972193542	663.700907170352
MIR449A	701.716961852343	699.594213770414	706.522872756034	689.098258432346	715.518319501654	709.003366110976	710.77189564209	701.826958472472	714.722264277696	709.859775880978	690.689803656928	703.330046008907	702.060781381407	703.691073580044	703.737026713747	702.608507005689	705.241792606074	707.582055508047	703.653021611136	705.563829920438	712.215738439947	695.406392491979	691.761588960993	698.265376173607	704.524858808264	692.727430928777	692.889604334127	704.539085944488	699.436682863432	711.16436925697	707.53983998202	706.414971656471	708.165909477933	690.370259375497	695.862594479103	704.830445836303	708.191625035988	688.848411876181	723.40212253101	692.475823646512	695.869062751963	699.331373395244	697.876513912622	703.747027206698	696.382910461206	706.663122048414	697.4985771521	710.8174711779	700.610602319825
MKNK2	20.1348022575789	17.1557486491447	18.5753974733263	20.5691496314664	18.2586770983273	19.3160123132949	19.821053717977	18.2914199042695	18.7001455694872	18.3048697344901	19.2732818036725	18.9784371899034	19.624719136331	19.8963725533246	19.7953704469747	19.3186774554459	19.2508790530113	19.0290872785221	19.4493716521672	18.6075360875987	20.7768935465836	17.8489533719649	18.9917767520476	19.9633586715064	20.4386689953497	20.0652885686633	18.3014591236478	19.5333989907158	18.6129898523621	18.328500182721	21.4841698329448	17.8149317824235	19.4275023424141	20.3791683902354	18.6523636154529	17.6849434056088	20.6371560108459	17.4230576566371	20.9388509898677	21.4930827866463	17.0281370223938	20.3100362966489	19.252218773646	17.7393435361226	18.6356741387016	17.683323873538	20.6118582177868	19.9303128630514	20.69194117083
MLH1	11.5631940677125	11.4641554142295	11.1937260210589	10.6993779076651	11.7556835257689	11.578662656808	11.8503073064793	11.4747307657672	12.229791664071	11.3975871812847	10.6644602973074	12.2226765776485	11.5252052584314	11.0419932341529	10.8019500018781	11.5352999598037	11.3888285252666	11.214508274758	11.2729698625357	11.6017390017051	10.9920173582016	11.3466000832239	11.5122963602889	11.1718767591677	11.0145217497194	11.4891271475591	11.6878006556393	11.3054733327532	11.5356420802487	11.1210068604905	11.2282982183119	11.4059024904601	11.5976965127418	11.4596812765672	11.4560522647435	11.5096004983585	11.0292900637098	11.5335194208029	10.9935920632886	10.9476838508382	11.3069885415372	10.8245206303551	10.2903259303171	11.6302351757219	11.3463308298884	11.1453607000108	11.0639441502182	11.6444245875202	11.747749701014
MLLT11	30.4815436284911	29.6800773790157	39.7743051687097	29.6706524748931	41.0649219334709	41.2500134109812	34.2859911094738	30.7711348913213	46.0956737462877	40.3793996149416	30.5320992553749	31.2258796001638	35.8930540384241	36.2463092237301	34.073372142158	41.3141675254648	30.5170267343851	48.1707651436013	38.7600358247368	33.0727216079441	33.0905153430901	33.4608250254318	38.1053408406736	32.7103647768423	30.0027973368601	30.3010033062266	45.9205562099354	46.5046795100839	32.0846205527714	38.1623842814675	32.327122802263	42.0443243112698	36.7350490076928	33.2493158636357	40.2784785236461	37.1502860945992	28.5022652746975	40.0015021877255	32.4321332516688	28.5678882947824	37.0019939532921	30.5452024340208	36.1497795249075	38.9541291797232	37.4685744061936	37.7065190123217	43.1806339999181	39.4040081067443	40.3975379068699
MMP9	35.0696750793765	42.4387024762259	45.2237673016026	39.6578157217536	38.4298409114559	42.6437974354076	38.7640031026326	42.2395062960358	45.5087845365154	32.6616972480196	34.7004323930045	40.8809987419487	46.0561991497882	46.7923803840855	43.3284159069532	36.8462248270937	52.2226505126237	36.0929885980821	40.9159329343741	41.7006265513053	35.0467530326754	41.9275459475723	35.6268147390428	45.3547201462761	28.3225899341799	47.0409085763483	43.6051623475804	27.2715008837329	30.4512513482288	33.6692713301266	47.9027602925587	46.7483439989676	41.1572706566671	49.1627916448603	45.104286039286	37.4386658845655	29.8854569774884	37.8315885536662	32.4897419013302	41.394022775783	43.4896274952244	43.1756684622781	47.1501871916437	27.2446327608843	34.427329646919	41.5858511823233	50.1304553009455	40.6333729623324	40.1379751333346
MNT	9.91732108858545	8.40295321020892	9.8891361279935	9.87359370292217	10.3389168261159	8.97501890712891	8.8345777659831	9.10952970280215	9.66263946654159	9.83751169580853	9.45364489934653	9.86919880322003	8.97999597467899	9.53095451356892	9.75118799717645	9.63303810314336	10.0914251431805	9.83972823722885	10.0917511943957	9.85460828058864	9.81776956226084	9.31246965860517	10.0477407421059	9.30903156476653	9.84687216934822	8.29589760941034	9.31243613568406	9.94654031299912	9.88832908467873	9.64483567958758	9.68964037235851	9.86486153354638	9.81220784697126	10.0383815512898	10.1441187870277	9.8784128340198	9.90766238241748	8.99688862249198	9.83270051657103	10.2263185514818	8.33604107936964	9.01920007617477	10.0289602272344	9.68070749497718	9.05465493455807	9.60888345620859	9.55893438730252	10.3051822255073	9.17476525377525
MOAP1	37.5115982526301	36.025449320379	38.903281614447	35.6885932724067	35.8256608040026	35.4110067008003	37.1747179770808	38.4672884951262	35.406449622776	36.001798258079	35.5752005689629	39.276323496037	36.79223973988	37.5455587310073	35.979739457216	38.3331276128306	36.2130627238085	32.4334733537737	37.6528433670924	36.8095498889278	34.9746983503112	37.4404487263919	37.915410127929	34.268157031006	41.4701822934748	35.538589208335	34.8896505008867	38.5506705021849	38.3850329101261	36.5054761941989	37.0577223155061	38.6487064803827	36.6822149547536	38.1764171800076	35.1388725573227	36.645377374591	40.4668238823028	34.715444360875	34.8389632074802	35.6090086958747	35.3668974955796	35.526860721581	35.9744621373018	34.7441983072827	37.3857159804317	38.7021546640153	36.296101614151	37.8573785781621	38.429392912303
MPV17L	10.9076091896977	10.7455138696186	11.4314458075318	11.1153452036684	11.824186636477	11.1380255848745	10.7548182876929	10.8982831652908	10.7636577277533	11.1133092330434	10.9213064628179	10.9701485239742	11.8347023105576	10.7580861534775	10.9503590335429	12.1520165545116	11.1289398886711	10.900090180995	10.9457416443691	11.3146019120235	11.1871516872109	11.0282087557149	10.8904110616451	10.85892255984	11.1440454806739	11.1457921076949	11.0078850813145	10.6161269963018	11.018120048633	11.0617491243658	10.8770205876643	10.9812484255284	10.8559563859491	11.8200708868721	11.7211021895933	11.9454321420418	11.4566924077083	11.772158264318	11.0189332499326	11.2050505588053	10.9478656343888	11.0233305779824	11.6500551430174	11.27544449687	10.8182756701962	11.3306449502981	11.0268914674225	10.6789173191836	11.0985422149401
MSH2	5.76238553262084	5.61177566544822	5.64240500629048	5.64641660823465	5.97672817975073	5.80962264220986	5.89625223639083	5.84536870083123	6.33223094362182	5.97061165206501	5.73162625513238	6.3187693024433	5.86994122319656	5.74926459748119	6.02860726524778	6.03734807089721	5.71945030602802	6.52935517371412	5.93156849001419	5.6329124546908	5.96916355189746	6.10572952145643	5.94561860923924	6.42802383592686	6.01678466656917	5.918235766844	6.52673793886351	6.15796871355635	5.92158405607724	5.75496647615562	5.65660531185321	5.98100434890384	5.64977520069095	5.64068090552432	5.78032625465549	5.94026018823063	6.06018993121801	5.50976776503196	5.61729013519426	5.5000877040694	5.7771036361281	5.75443758502074	5.48246818908415	6.08617612764738	6.4647954933742	5.25320208149136	5.69210517758614	5.94032149031709	5.7106736854652
MSH6	5.78486284649985	5.57289116249672	5.7352437353753	5.80183081335569	6.05315934634336	5.71395321934834	5.83909944266774	5.51972131357934	6.2552206420729	5.80623974117629	5.66930919385446	6.06544343773546	5.73420577874298	5.41302486778454	6.00954785778222	6.23281741215455	5.63532105027949	6.54471878028801	5.92708224332426	5.58000335721682	5.73096710731742	5.74498150024644	5.70951992940302	6.08968636537133	6.09121312287253	5.89374363764559	6.11852540900789	6.26615592751342	5.84922865925137	5.83134043919983	5.72713030332014	5.63837168752938	5.90749683112862	5.79702070570589	6.05805595516044	5.87657069081472	5.96206664600975	5.58444359276417	5.53544931858209	5.63949218226989	5.70081145007412	5.68993399815939	5.685926141622	5.61477532782177	6.1892682819296	5.69235881805006	5.87408908128983	5.91184994002334	5.71610556611692
MSX1	41.5640004395384	37.8466148175674	47.5413297163777	42.8370779825415	35.920707634359	40.0372390495052	42.4145813253522	40.3463305252761	39.6267292101883	43.2400542734601	39.5158984640995	41.9464601131629	41.5307604419917	41.8463528896136	44.7676462640429	55.3368598547061	40.724815514849	47.2361763493119	44.5004446079089	39.3431197217387	40.5262478133658	40.3445166621352	46.392459706801	47.6440769018222	42.5278690389721	38.2878538138712	37.3323160960019	49.4302972889428	42.8276519788977	41.7083853403141	39.1047731934015	35.8622724608642	41.5485437284874	37.9967830239899	41.4351151369993	43.5377482920918	45.9556945884543	35.9890034827597	48.6473441848779	44.0698761498246	43.6920926815635	37.7299809853486	41.1338432423905	34.19765214781	42.0349010049769	44.5056801449282	40.041517344428	37.1679170608169	41.1064979572602
MUC1	30.5163274460704	26.9697555997774	33.5961690454903	31.373335278169	31.6846178941178	30.1255925674971	28.1894842679523	30.1095405773711	27.6348131567348	30.0454547637491	32.5804456808804	28.7160921713868	30.4045636135032	28.5546230314044	28.6730543478291	29.3733903811259	30.3966351628016	31.4751119624152	29.8219292656589	31.1771717380731	30.0837850083631	30.0588254087687	29.2562314202676	29.7044220600357	30.9497980881394	32.0039047823365	26.0504499724027	26.5542029757259	28.1303142337559	34.7492696705929	29.8134886887012	28.7710209207833	32.924109109837	28.5279572945868	32.9439954372382	30.1691808779641	28.5199078244636	31.1020496097057	32.840717437453	30.8093462192157	29.6914985350777	30.7176122856777	30.6357849531037	26.8040578147442	27.1084029795047	30.7269362441306	32.1712189199676	32.1046068327538	31.8514447862976
MUL1	39.683262196282	36.7978528758164	40.7068958349065	40.9416653469915	37.9901404747427	41.493405133454	41.7811174304318	39.9933029972544	38.9393324279593	39.6544866370664	40.2531497303229	38.2924411441189	41.0403482023262	39.3770209664669	41.0429323912845	39.6725344419952	41.3497044790337	39.3932430019945	40.9260482449023	37.7818910927681	39.7593327409007	40.5657703654296	38.7907792681452	41.5870573018205	41.5674074903892	38.8410311420662	36.0324046644273	39.0930094664814	41.415727983361	42.222679391241	39.3277097516406	39.5630913926289	40.6227886691385	39.4826594006265	41.1525133540927	40.769484206485	39.2672845846009	39.1464347543465	39.3794292242343	39.5486789734705	38.7638340000587	38.8585640230171	40.0783980263169	40.212673644692	41.0208802473996	42.2815224345295	39.7743361624343	41.2246422565743	38.5899523632381
MYBBP1A	11.1187678413504	10.660465594698	11.3645373224572	11.3446077329671	11.2315617833998	10.7841103482597	11.0048827178081	10.9143744171346	11.0358922545032	11.2803213696338	11.1992482426968	11.8695603077171	11.2652478026532	11.1075543983124	11.4356968231987	11.9378736934589	10.7796093511774	11.5036055249967	10.8913003272712	10.9307047235386	11.0950097611163	10.7570756229215	11.0841793712794	10.9717984352141	11.313071083437	10.6914648207858	10.9348118485866	10.732581264286	11.4854327911103	10.8884038614574	11.165853650404	11.2014261326372	10.9577003778355	10.9845102364059	11.625715856338	11.5600427032391	11.2889745971599	10.8505589117749	11.508707843894	11.8896070852285	10.8634964321525	11.2031541100209	10.67301359597	11.8487306649242	10.8730082076623	11.5162229234477	11.1423966932556	11.3385298472086	10.8558073180773
NACC2	11.8271473317793	8.62202519896978	12.0362731532648	10.6885366694366	11.2271795129098	9.93344052216607	10.7243900088909	9.99256010180897	9.41212531648898	10.3283316777059	9.22430330860029	10.5555923428123	9.928187299161	9.77450324753505	10.8234098579	10.0305840666977	10.2842931841037	10.6333680392124	9.79168597160636	9.916985449271	9.2250968169063	9.7864378054109	10.4026295989142	10.9077869106908	11.4869712655678	8.95593507734276	9.80722924004161	10.6693881063512	10.4436633409679	11.0367536501596	9.41091113930527	9.67931093990657	10.0570679952947	9.57706539865979	9.79590772555444	10.0296880665334	10.7031289413268	9.06528852394061	9.51656880283883	9.49096973238025	8.91771225516021	9.30630579352599	10.2960375338234	9.14584320410051	9.99586343685979	10.3036212692291	9.96412638071062	10.8041711395924	9.71233651981124
NANOS3	59.6124976435527	59.0404140794957	62.9475063319086	58.487273469503	62.2227485938196	64.9229425530499	59.2037356206319	64.1613158517069	61.7533728806209	71.4199126387627	58.5503594483105	58.9988816880644	66.7880658266847	62.6941133577091	61.5792703883988	63.1624127472557	60.11419204409	68.1240814909316	62.8064074029039	59.3514761580323	64.9714961723432	58.8445451359412	59.3304442927246	59.3543401953924	60.773643019833	62.0853299974622	73.5745686632125	72.682238542196	59.1105228688877	66.9160430446467	59.4021576303806	65.6006439391323	61.2394471804832	65.2043943230604	68.0837116728789	64.6486252971908	58.7837796824988	67.0118040798701	64.0393986995578	59.1287360658794	59.6395582899575	60.3598572675252	58.4637244634236	58.7620398677878	60.866549533058	63.9395985229744	60.5304138288386	63.1215738089667	59.918947991344
NBN	4.57677135544776	4.38525347738112	4.32858986049871	4.51875164345388	4.75545845093556	4.48584256831759	4.65263699755065	4.28522628781789	4.46372736326189	4.6468867664825	4.9100154708118	4.65452677217837	4.37983547548315	4.56619420332858	4.18737510058979	4.86076277240559	4.36695586200944	4.7495791482581	4.37630793991755	4.82593310445618	4.47680934379755	4.18207818478858	4.44676602645526	4.84784016631264	4.32416153148274	4.36055371780144	4.41561386617195	4.36696601781993	4.58605677415625	4.38777237503095	4.27796779656101	4.74219091383862	4.60702826995228	4.77646602799575	4.43446360385471	4.72445215815722	4.31653301234899	4.35593817948835	4.6173397743638	4.57417176364272	4.85834266617586	4.37302575413503	4.24149155358473	4.39171082119958	4.27480601049185	4.05024357162527	4.48007271746201	4.17558117724132	4.30946713898079
NCK1	17.3683036198469	18.3359033777414	17.2382255591291	17.6146826563125	17.1698978986106	17.7706451678454	16.9290589580621	17.5502581781288	17.2733186826867	18.2386460934488	17.9046807660826	17.5899145681401	18.4763695236246	18.8748904861782	16.6151349005232	17.3796986649545	18.1266524590707	16.1400146263413	17.9900852996716	17.6930907269265	18.2839546755863	17.9036184453355	16.9083157177259	17.3896235584271	17.1669782575639	18.353900234107	17.603918296694	17.9365635542226	17.3669902555991	18.0647632612554	17.833063794311	17.8052308162153	17.8897697702637	18.4239114901401	16.9568697179746	17.8000403029263	17.8866476258903	17.2559123253063	18.7018289994661	18.2571180057344	18.700432005767	18.441167435724	16.0859595182974	16.0985073064001	17.5370704184007	15.9906694082174	17.9446404030801	16.7607977755972	18.8823593454225
NCK2	35.0998950381523	30.307430413614	36.1297723107923	33.2228551165647	34.702282663895	34.4890943320259	35.6955880131705	31.1677592155438	37.409819833135	36.337497725164	34.1383236840816	36.6735340602366	35.3637914585776	34.0676429935725	36.5410271612587	35.9549506278038	35.7858777789042	36.9274566266963	37.1686347869695	31.4887440046691	35.1189181048074	33.8136634373863	36.5180598282446	35.0937973205133	40.8547193092602	31.2323246803793	37.2377183722662	35.9074504144139	36.4378901240195	37.1396409775102	33.8989726879216	36.7195687972168	35.8935846728973	34.8672042710833	36.7733906441408	34.5735110292583	37.883943112579	35.4763063861033	34.2180460872189	33.9010737454316	34.9863410215547	34.6301240866805	36.7061183615762	33.2337084222825	37.2764746118093	34.8257481718456	33.950980892122	35.5150587644591	32.9183150018048
NDUFA13	36.9850237824864	41.1926584268643	38.1138821382499	35.6915198955002	37.8167490500139	39.2237736248466	38.0945595365342	38.2350809934682	37.2408838153099	39.2216354595113	38.6046588149892	35.2234311965804	38.4287940218881	37.4935084143493	36.9812270686969	39.5832842728963	36.5612061692759	36.8557425944085	39.1655349756762	38.2239676663193	38.8833557102253	38.2465200230636	36.2099670335442	35.7018651871976	36.1807757497501	37.9911707214967	38.5028375704731	39.6967519678154	37.5850127201479	36.6730897466854	34.0423842306587	36.4964499289414	36.8169052281701	35.0949818152978	36.8845801575225	37.8640688658137	38.6071337909041	40.9500963222241	36.0427839139672	36.7795186515844	37.0853439154996	36.5093593465926	40.2559378395169	37.2549998216528	39.2086102512213	37.4626945838942	34.0957021678487	37.7132604462727	36.9335169226801
NDUFS3	25.8988605108737	26.0583822048151	24.8752231966083	24.944087750194	25.492751944647	24.9222790972053	27.4262767432008	25.4832796027001	25.4778216178256	26.383554169651	25.3054147943674	25.8323063858977	25.4715024939243	24.163376631676	25.9114184009591	24.7295410738797	25.1055882119036	25.3216481891278	24.2780001676086	25.2117316789057	25.5412328532163	25.3837804214622	25.5898995404368	24.578948382988	25.2777173378035	25.2548745055703	24.6862897417015	26.4120776696132	26.8819218476949	25.95878505035	24.3943153299562	25.9528075152453	25.5066968355658	25.0834989035037	25.7850250965745	26.069270371842	25.5961995516753	26.6787575908789	24.4861751137201	24.0731680949645	25.1708029258903	24.5164428204763	26.1341705647307	26.8843579882042	25.0185880822305	26.3670765183351	24.6265157341072	25.9906090319458	25.8060721758978
NFATC4	7.69593470787163	7.5873173088943	7.7754747501698	7.65803677682988	7.73583304359623	7.65824329578346	7.66501663346955	7.49033583358948	7.69958615243252	7.747188754504	7.84917452328077	7.68937763484118	7.73195848338312	7.87912045809229	7.66800731930939	7.81824959932493	7.82476489166647	7.95603085301759	7.44504777978637	7.83904994259918	7.74672395567919	7.7658308785064	7.66188015492808	7.83065799912611	7.68193381697982	7.56545647843043	7.80375931662538	7.74139497502602	7.81237741060494	7.70172375695007	7.91211707621637	7.91413061718206	7.60073445383585	7.62984955675958	8.05971771713264	7.80114586924684	7.68981480538173	7.61466108236409	7.96898046731918	7.73141846379331	7.56911604400841	7.59097468774093	7.65515540776816	7.72334790865362	7.87727132180889	7.84869344565309	7.8844594372866	7.6536445234614	7.73956707884037
NFE2L2	6.92891663342849	6.39534031510125	6.87073872024288	6.9195870387741	7.13965193883226	6.75612177586687	6.72016618609773	6.62676163682576	6.67955398057704	7.47850951186576	6.69799373710429	7.05770413227461	6.82966577873848	7.04171771811153	6.85680344650095	6.72560766454103	7.14874602048892	6.74787641589213	7.11120069063364	6.89673247851625	7.29899340086853	6.48626601295055	6.79971115238804	6.49612155342373	7.26527973074835	6.40018734534357	6.64317537219321	6.20899578693362	7.10298884909788	7.24560054831608	6.59740531156165	7.31631183905597	6.90401567005629	6.72732519804671	6.99385542730129	7.06652618843079	7.14854181574678	6.66178752515034	6.93852772620695	6.77769287127186	6.94264924897509	6.54489412345317	6.44757152818597	7.20399859080434	7.30136432631137	6.38169972766267	6.81858667539486	6.84352673840093	6.94298249447934
NGF	15.6738369602151	15.4738242930666	16.1643968724985	15.9048971559921	15.4746126259789	15.8213719048671	15.3467560098799	15.1239139031999	15.4438173485397	16.0636502974406	15.6780455121695	15.4965560701222	15.6771547576787	15.7470610135717	15.936243981585	15.477364845272	15.8571520949699	17.2102944279796	16.6153606709834	15.5857282172256	15.825857000224	16.2180948252118	15.6473787203599	15.5272019609921	15.7112837008933	15.3863514575879	16.4095539999025	15.3956451663764	15.6766425469708	16.9073326181901	15.7151483211955	15.5977726351467	15.7697453122579	15.9709100812048	15.5984202035545	16.35932601011	16.0467001279564	15.5403451806822	18.0373966250505	17.0531014371252	15.4840102640399	15.9200392327577	15.5022590164241	15.7384087715666	15.761962343563	15.4550333338621	16.1889426325939	15.6387151881125	17.3828285378303
NGFR	15.6770059144249	15.617900771241	16.9566810620944	15.5343534166007	15.6058976666435	16.0305060152774	16.9566454336293	16.279889118163	17.2961897347093	16.937062542406	15.6289768429659	15.6213337762582	17.7567221401758	16.6294922261294	15.48304091314	15.8927161821356	16.4567254573255	18.4794404328555	16.0922267401303	16.0096731051674	21.6797539324863	15.906853242114	15.5726813132182	15.6238754934891	15.8688900246674	15.9074616177974	19.5889840347001	15.5694545753974	16.4227703799833	17.5327965114435	16.2405503378627	16.3402553484373	15.9746428151581	17.0861315010008	16.6759900836664	16.4371534029115	15.8207277824028	15.5750829581906	17.6954746412367	16.8024194588077	15.665771653258	16.392162034723	16.8052886551975	15.5304819678704	15.6270338565566	16.9288966902937	16.3670133097843	17.9032658202123	17.6553091869546
NKX3-1	20.583365911825	20.3445970183806	23.1884770317278	21.4127589005886	20.6481329552527	25.371345092719	21.5556563345353	22.3557706675131	19.7154509835647	21.2452850752525	21.7852627803439	23.399736207331	20.313328966277	21.8253986216839	23.9946851619417	24.9137268220434	23.0050297500064	28.5041552075249	23.4831654427569	19.7748302981408	22.6324786222004	23.5294086507953	20.5090941371222	23.7105812852532	20.4932435262764	22.9532107125261	23.3188032430791	20.546860494532	24.2319291381169	23.4625833513152	21.9364643043695	22.9811153919353	29.5953822772205	21.9013010458197	22.1414374610965	19.7729400016834	19.5957185132625	19.5431605473997	20.6846224645909	21.7905844660142	19.413172642676	22.2518667247767	22.9341185380369	24.0493887300758	19.617247558992	21.0871557406605	24.049704970051	20.8655758010275	23.1233410257951
NLE1	12.1410998197835	11.6837369019985	12.4409572094564	12.6313638036668	13.6718821815037	12.2177332437897	12.2609905365525	12.8788541900632	13.1833993018219	12.104819252008	12.7796443574421	12.6709344406876	12.0339860688088	11.8203840476729	12.7622926513713	13.2827678736295	12.1131272485009	12.8294378520682	12.6653081019371	11.9044356620415	12.7131698452733	12.3673701921553	12.7909413391732	12.038566909342	11.8244260013742	11.6653236353906	12.7832827423264	12.3972830585812	12.7238181626299	11.7293509353042	12.4382061238558	13.0751802467576	12.1479840943989	12.5559278353617	12.8289634423137	12.8766026410432	12.0275824378322	11.8724293552076	12.5934171188154	12.2762301720318	12.5206687055751	12.1727173203965	13.9714444832612	13.3521956684273	13.2403102975748	12.8715238898679	12.1316443516428	12.5734267193899	12.1360985946574
NME5	28.8612120582877	31.8505255187376	29.1833336706371	27.3184232330607	35.2483503453273	32.6115728395378	30.9510128967786	34.8055770405974	28.9874974070025	32.4135679610478	34.0380690141284	28.9563066095821	29.7449398928672	31.88693220644	27.2555157794888	28.7038913839873	27.3564418209341	27.7519148581094	31.2194041659153	28.5746330234848	27.9926880985454	27.532396475793	27.4804229961554	28.0467474612566	29.3323185794705	26.6087619012702	28.673465397332	29.8085869039465	30.4359946623529	31.7818201325755	28.5195012946191	29.5845922726661	27.2483122553002	28.6646119815951	32.4962098217962	31.634734995079	31.3049935037431	30.822515529223	28.5738735854607	28.0553107779136	32.2252616382041	29.6174632119475	31.7326936466541	26.2381425874461	31.4766686247991	26.8434036341603	28.3887627788363	30.607870225786	27.03163065651
NMT1	9.4852776435364	9.50738848878325	9.0202856762868	9.65376846834861	9.90533127672741	8.94735317369592	9.06769754952597	9.15869747455771	9.55101265437068	9.44626870240388	9.37893824533094	9.19144202512373	8.65387713705397	9.31511938594793	9.3463189941405	9.07478115352383	10.0743704059997	9.15406796471814	8.99755060434051	9.04050907223366	9.83820513712799	8.97318968913835	9.24100346018851	9.19758131618797	9.44789817000187	9.2010326083981	9.1481747065512	9.1895870691351	9.51313983871654	9.07115423336606	9.66372190489454	9.68736315888658	9.88103746497201	9.09516675863025	9.49418462416432	9.09726913603812	9.08027042425666	8.76284239542612	9.38818605281702	9.56382087481703	9.18383286771926	9.1021909068302	9.6569748608799	9.53869834925121	9.64174140690977	9.75308208146861	9.58052305343833	9.72771718338632	8.99230844048266
NOC2L	12.3693971569271	11.5208252139432	12.5715241578564	12.3096719129368	12.1430902851333	12.1054814578908	12.5702614821037	12.7102356174259	12.1020045512717	12.5230773119579	12.1165043915131	12.4973367631585	12.9925577945664	12.3120034288633	12.9175278198923	13.4738981366589	11.971334609258	12.1473933926559	12.4127327248038	11.5483057784398	12.6018838800134	12.1244424653378	12.3299289800414	12.6053825359479	12.3178739599201	11.6785441173425	12.2057027953799	11.726467830878	12.3260851565847	12.5531270265556	11.9691489787308	12.4896639591965	12.1152865252603	11.8897880050882	12.3191574770966	12.2668001593482	12.564976876756	12.3360782155917	12.3268873433581	12.3217025601155	11.9092991989782	12.8281248823784	11.7246684464313	12.5994222603889	12.1981464918976	12.6161574742053	12.3011049593786	12.8115683518533	12.2954060580641
NOG	34.4027451143852	33.2577997415083	33.4859599334647	34.1262449645622	34.1414606397512	33.3080998721546	33.7735323809939	33.8173980469596	33.5126599557851	33.4142137626176	33.6362610246265	33.5354609465257	33.7426285464679	33.7127816942985	33.5415883382406	33.4507557379138	34.3256573919616	33.8390816088507	33.9688724180746	33.7855321225533	33.4211760584144	33.5410672964868	34.0570783900737	34.0451001728514	33.6988027828077	33.0565636550207	33.4886516099067	33.6914532280933	33.8751627707904	33.425895779793	33.7470063232998	33.3920548347516	33.878568417926	34.163427868505	34.1042300844995	33.6225631747752	33.1971053513116	33.7988733738883	33.5305485465543	33.6190516398237	33.1549583821483	34.2755744912927	33.9830032504298	34.1472959949219	32.9295777404011	34.0254833267018	34.0135815208749	33.6096070432549	33.9842796563549
NOL3	24.4593502502129	23.3198714188408	26.099113604971	27.7139943149549	25.3728158277425	25.0739204315515	28.1109869098147	26.7256405474908	24.1660464174796	26.5684656367477	26.6156499989178	22.2327452974144	27.659307900134	21.9053759679875	23.7654360158677	26.0437797723215	23.6954627002085	24.4023903624904	29.0804197957325	24.4676580440928	23.9373738360329	24.1449622764063	25.936765381029	25.5294145722378	26.0762418311515	23.6984142343894	26.2074683076113	29.2464792582585	24.10475960041	27.5452584416891	22.1175380226426	24.4590870764655	22.7920342697595	22.0216433990497	29.1772127756226	25.7546489475381	26.0100470482394	28.4880745481067	24.2848476432683	24.9059548773209	24.4598232059198	23.5016335509158	23.9529466747637	24.822979318446	24.8425336986778	25.6073052815234	22.929969481408	25.8148866296566	27.5232429162608
NONO	10.6835039604873	9.69829311094367	10.483330627842	10.9087669641471	10.5044109974647	10.4206658685348	10.4771989480354	10.2534751590202	11.1795546757677	10.8604258544767	10.4801011242733	10.6633793889347	10.7903219203645	10.3494337994152	10.472391467611	10.655626830791	10.3392959778781	11.0937105080407	10.6230762534723	10.2667271724727	10.6505528924696	9.92008262376845	10.5916488880518	10.7434740453167	10.5641112592629	10.1005455081729	10.5821747762208	10.5826630660773	10.8039241628113	10.8212250436014	10.6452161070643	10.9129178401245	10.770842051159	10.6725375768251	10.5693746857642	10.940023714992	11.0576421959641	9.98154499601238	10.5473435211083	10.4439990027542	10.2581026149394	10.2745356815349	10.6219740661526	11.1829344189941	10.4105407294162	10.605455476756	10.6026062348713	10.7609688113688	9.55860471323728
NOS3	11.8703796837615	10.7768648000115	10.9314571662745	11.3615428203805	13.2785207638992	11.3009882062607	11.0407522361235	12.0323037008753	11.5522026846499	11.0649456062265	10.8272652040793	12.4845123391306	10.8307354863289	11.6334634439745	11.088143404425	10.9861833844565	12.8830639332352	12.7398338638614	12.2124528655573	10.7077933357712	11.5374053180607	11.5723854027096	13.9973898335571	12.496510245523	11.0085556026085	10.6753725019329	10.9862395202217	10.5476575962818	11.0589751246188	11.7387160483786	12.0930313624676	11.0653995475921	11.186765757098	12.0104642217298	10.8843498906143	12.3985374291372	11.2514182101641	10.6777209431446	12.9652464333015	13.3866112798428	10.8058977402187	11.0916670846302	12.0743396157389	10.7883444621955	10.9036114873877	11.8111552751872	11.9213404483622	11.2956310368833	13.0915031851024
NOX1	25.1956228305536	24.9176794202244	25.4710651582193	25.827933199515	25.8604663146111	24.9648001155735	26.0203124852347	25.1469053366055	25.2298277771936	25.9373183365093	26.452317378502	25.5580727253034	25.3184907489435	25.5983432808374	25.3129480565915	25.3452217062084	26.5621562020082	25.4483672709169	25.4291125796681	25.7182174746047	25.3641926780473	25.0839933323734	25.4190820562453	25.3393738128665	25.4092820836415	25.7007504871562	25.6532613651043	25.0961195601845	25.2901807934184	25.7054089250953	25.8182479991397	25.934640019047	25.140329577751	26.0859147777682	25.9618158595132	25.5409476552706	25.5719786105516	25.3406743160673	25.1954551458187	25.6141855270058	25.3696872686035	25.2460384896714	25.611736486362	25.6998442083887	25.4425852367218	25.433555406493	25.3009226636466	26.5615777229871	25.3832135177014
NR4A2	20.9798073823647	16.2334922425214	20.1180465761818	22.6825466872998	19.2653830302788	19.4491874030957	18.5824845606793	20.7173980325542	20.4698227305213	22.0646179821183	18.6073067827154	23.1224115560389	21.113262647928	23.7428387465888	19.1304599469936	19.2338340897133	22.7580515068728	24.0907945532932	19.227959579428	20.5345580676634	26.3159000878203	23.139213226036	20.3215140163517	19.3224407980916	24.934076061012	17.8014987535986	23.9026089324076	17.6815348510776	17.4359905921709	23.4645625418859	22.3304650285933	20.2632335296724	20.3334761552	19.6214299273062	21.9951938570818	21.0216303350377	22.4534297467242	20.4377335415395	19.3824204911006	19.1707348755729	18.0778376750888	19.9759141015825	22.4128487578859	19.6781514585065	21.0785647469076	18.642620616803	23.1244647724091	21.9188327117896	20.5653325507863
NUPR1	15.6171219302286	18.6955536578769	15.3423409102668	19.9206670638798	18.3538030830841	16.8298494561938	15.0530836326628	16.9075172026317	15.179536668594	19.8363504477357	15.2502605246057	13.301019187156	18.169100769256	16.9096308890544	13.8223395187862	13.0381819331855	18.6005247012718	15.667805150914	17.1072988206647	18.5892890938346	15.8024512447721	17.305879936534	16.7110780242864	14.8285139625897	12.8942736434692	14.2349621286597	14.4580500025043	16.1638800367062	16.3787960504397	17.0963150758633	14.8728291892977	17.760117442642	14.5202346902498	14.4172171005735	16.3736836657216	16.7071040048526	15.6652069163425	18.4038768273812	16.9040552233428	18.1893695131437	16.7457135006014	15.8013339472748	17.5454876822088	15.7225897645873	16.1989657905466	18.0986786963004	16.192717181772	13.58426902832	15.6575688851884
OPA1	9.17599511436195	8.09162704623326	9.26501260633664	8.88556574529588	10.1804136483234	8.7390049645852	10.4708592877124	8.53289692766317	8.77814815403157	9.12319558466862	8.91094394045315	9.36658102904378	9.19075149832932	8.95436945764354	8.76086647134695	9.26726909510185	8.78425954561247	8.88497154815318	9.33992631713678	8.28954888694129	9.29202818712162	8.54403235721355	9.80337382179617	9.29131916008392	9.69287711520501	8.50601752085703	9.26056071412236	8.86521608652838	9.74992361764559	9.09129199566663	8.96522479299155	8.84606871591602	9.0492296370165	8.98384034742346	8.96269010998774	10.0755156951621	9.49801547745113	8.15481738315373	9.15121119800127	8.81297942159862	8.46360564326837	8.59715515076497	9.13990084123549	9.27247061176157	9.40672531167215	8.83866653702371	8.93746011497186	9.28608725214852	9.49614390304754
P2RX4	10.589546295008	10.2020129462162	9.85261027992436	10.240293332618	10.4997543676281	9.92791720946354	9.94564305688071	10.5207974930029	9.27549956243218	9.32005330938339	9.25365490982512	10.0097781861142	9.11726346789307	10.4042217775262	10.5046654060948	9.50881650331569	11.760374400679	9.56734043482083	9.83850707774057	9.3455719557561	10.1838285601489	10.4844181355578	10.0446810715298	9.91354269356346	10.7512569486258	9.9200092952864	8.92074592198134	10.7180357320828	9.03064215597124	9.95838283116057	9.53923600272506	10.3181055958961	10.353934600992	10.1031377109406	10.3749839198064	10.5473483949846	10.7962213570754	9.94175578639924	9.79126981343522	9.77393762645429	10.1896562308119	9.67813611697528	10.6910221495283	9.20887166409091	10.4694890738563	10.9180568864157	9.95292636542906	10.1521384532439	9.85836722541545
P2RX7	18.7016525696498	13.4133852110259	14.7264007561639	16.6779587879423	15.6303689269142	17.3701202191394	14.5671562828805	16.3046895114856	14.7896756397095	15.6037294076339	18.0490238920123	16.7291319446766	13.6910916194714	14.8657461141469	14.2653799661201	12.4849769769081	16.4623008521157	12.1716911284012	14.3577159082097	16.222235504377	15.7338491002672	13.3727782651086	15.3067794058742	15.6880650661256	15.0804018970609	13.2792807776881	11.5393154261354	12.5285319280659	17.7957326122873	15.5930682300712	14.2383765470368	17.615837692156	16.0324782605444	15.4764516941688	14.9261453665616	18.1061783870242	15.5457020401749	15.5553885383902	13.8863885282497	13.9143086002946	15.1213898498063	13.7731833682813	14.5876175031805	16.0633400716026	15.2709397218428	16.6149748530347	16.1154181101879	14.1018295541368	14.7309462865824
P4HB	10.3678468486058	9.48073442942503	10.4275209941733	10.0125934700824	11.0104289410316	10.1138423094508	10.440150190638	9.75601995918781	9.78052732447933	9.47302599079507	9.98460187673342	9.75944816309294	9.66730767764777	9.75221811603528	10.5263064260877	9.81494658331724	11.0129043889521	10.3974882585214	10.4637195868374	9.7943215423837	9.77427831804663	10.5329023616874	10.3484387873284	10.344360437534	10.6064954207083	9.66123351313379	9.78066028210193	9.67684087023362	9.97106368912705	10.0319710483107	9.39237732955549	10.4296019867669	10.0217957339862	10.0097976938553	11.2442191344574	9.85680347750782	9.72328117296964	10.44377167033	10.0927654309213	10.0951443268323	9.94382047262008	9.29412460176402	10.4558374263643	9.78095401401668	10.2161411337513	11.5804242592724	9.88828245862182	10.2850751061124	9.90722914749302
PAK2	15.1184105648373	15.7607109185518	13.8638923431071	15.1180606735716	16.9419674626074	14.5263535637663	15.0688728100472	14.5098930686867	15.7811790361773	15.2630943117596	14.5643925740951	15.4530144961278	14.9048107229904	15.2398412938393	14.6218563926595	15.1099865733625	14.6604313110042	15.674222428964	15.4860176087752	14.56755922884	16.7589203289268	15.3998667673485	15.2389703391318	15.5806859177426	15.2034886977643	15.4393870255097	14.9577692659414	15.7550386893694	15.0525613410743	15.2954924717119	16.2285992894246	15.3192035991361	15.660174027222	15.5221102224187	14.8707968481158	15.0382155812185	15.0130081055815	12.7699620235852	15.1667024471419	14.9778576203926	14.8413114881389	15.6755509610891	14.6634609802367	14.7535286376176	15.8432043544617	15.0576958397975	15.5979459546022	14.5242049778608	15.4411786030256
NA.19	NA	NA	NA	NA	NA	NA	NA	NA	NA	NA	NA	NA	NA	NA	NA	NA	NA	NA	NA	NA	NA	NA	NA	NA	NA	NA	NA	NA	NA	NA	NA	NA	NA	NA	NA	NA	NA	NA	NA	NA	NA	NA	NA	NA	NA	NA	NA	NA	NA
PARK7	49.3493889268793	48.7948377220891	48.4204189822797	50.0514841677384	48.9635475783937	49.8179671184989	49.4054797732088	49.0261132761986	49.6043466007052	48.0916797600201	48.4595585886683	47.3564817053082	47.9423089301355	48.8128457292928	49.3207678089436	48.9593256819861	49.0946195777174	47.3966390787155	49.4055047578153	48.4930759351072	47.7915174855907	49.290727027314	47.6037783722932	47.1819398701313	49.1065166032272	48.1707441335875	46.9943684010128	48.3117133581568	48.7407152985634	51.9273787436221	47.9464184395509	47.6816236639143	50.5878798108802	49.2486829402704	49.8254192700183	50.163658670421	46.7000422512434	46.7001481870372	47.185614389642	48.295313489502	49.8500263605222	48.1284066795332	48.4325127669837	47.6895085356971	48.7896891932406	48.4478593911867	47.9656325523083	47.69915089846	49.0417801297783
PARP1	6.17935644928962	5.93840019986738	6.10092678278249	6.10160099001692	6.21396894533869	5.88689565759846	6.41945706040826	5.59458909951451	6.4410804526919	5.87463832846235	5.94652760927581	6.41561104129186	5.83567140337613	5.96556822137805	6.07361759529319	6.18437514561025	6.00092897159404	6.55438064876932	6.439039272492	5.82771703879931	5.77484053965274	5.82390084530671	5.9368511027424	6.1569640863054	6.52374789497907	6.24054376408829	6.20744716825324	6.069862192876	6.03104652905497	5.93015837127917	6.10562336752398	6.02521385581332	6.20304386907855	6.34833509873072	5.97437785969061	5.91622354733727	6.2292186370826	6.05858936542947	5.67824096662121	5.93805031624206	5.68525788635686	5.94243930733886	5.92019399045038	5.99970059536226	6.14979344488029	5.88494247839015	6.23880596325679	5.93742840531587	5.81873233784047
PARP2	21.056884480419	19.7009367639903	19.9291653645656	20.7853507503154	20.7365489710971	21.510838773385	21.0374853621562	21.1784971982248	21.9780088159699	19.9816799738447	20.0848524657777	20.5980432183169	21.6611693116429	20.6300991983667	21.5211092847181	21.7927077159156	20.6567416493386	22.7436291962855	20.5691369317618	20.5499158719267	20.6594091056567	21.5541834816902	21.2280790664599	21.6898606180087	20.8043532001978	20.4528083346544	21.6583638933077	21.4004067959059	21.4778140498413	20.341046631991	20.3547549017204	21.9065335130067	19.8083809647638	21.1259821315105	20.9079578861575	20.4740512500558	21.4140605686382	19.1999098805016	20.4441932287767	19.9861147618523	20.9677935731085	20.2599775550681	20.8353613215612	22.5126083496292	20.3753178929682	21.6592259502443	20.0212848060963	21.226192135142	21.3899555436756
PAWR	6.33052956663326	6.51906559877426	6.09996902426053	5.85652519986654	6.31133062507965	5.94628152882418	6.41717015950015	6.82011699044333	6.38961538368268	6.30202079345106	6.48886311164156	7.1112182852263	7.34850204308265	6.21484047048994	6.83256959546758	6.61563038501075	6.04695370289528	5.92950458591526	6.18696343022092	6.02548797591895	5.80272958585503	5.87149249273773	6.61802565505873	5.79795388200732	6.85003329983237	5.96330426871554	5.76855282537095	7.19127843950408	5.77964231596095	5.99782332408067	6.36452775804322	6.71923943488232	5.67194839719971	6.59830128305649	5.92804468849063	5.71656557359245	6.80919744227759	6.22007964388972	6.38505646249692	6.39600528371093	5.99515414621613	6.52270968708623	6.18132706182659	6.01333236006255	6.5534954786828	6.58732420044335	6.4430037565636	6.05106203093116	6.4094249235054
PCGF2	24.7817923189305	22.4786073926478	23.2284736714652	24.9362395760973	27.9175950079095	24.4205488231377	23.6464160549248	23.469885926073	26.8795913249729	25.7334110560583	22.8659759570654	21.7697619947985	22.4126082854419	22.9758569157679	23.6526612464093	24.220900489215	23.8193604554987	26.7411409204845	26.6106463568775	23.5244389922728	25.3504269675523	21.5677236401049	24.2118740966031	25.7305633040517	25.8313897981912	21.2016712764272	25.8287689676767	24.2941652618263	22.9402217937753	24.3122499074346	24.3373554674719	24.6928717889339	24.2925624470881	24.5966650803215	26.3160779204728	25.6119307854247	24.161212791223	24.4611931089693	24.8772268112979	24.0160738631886	23.3511864786447	22.3763284298865	24.9701814050176	26.3316122143913	24.6390511377414	24.2913144125046	22.8585261816191	25.5416472582879	23.5535044594614
PDCD10	30.8609656743595	34.1366488485061	31.5641326978257	29.9392723786899	32.1835993481917	32.6523600905021	32.1301556307751	32.5068330688031	31.2706731355652	29.8731685257902	30.0479621250228	32.8416882681223	33.7430605390418	33.8080325823889	29.8145100473803	31.8748438998791	30.1726837822555	30.0719590837	30.4595836595591	31.1692046776553	31.1806304435307	33.4328444580083	30.5313264652429	31.251890635188	33.4686218685001	32.5347055926889	32.24193536553	34.0446990376399	30.7931823528165	31.7909994356641	29.7679731064851	31.3570868148191	32.076720494033	31.016606900363	30.5018911451649	30.7517316999827	31.08203602179	32.9104644324082	30.6681028372353	30.4346759707243	32.2116816585089	32.3309341797616	27.0849969931635	30.0219398694487	33.5696266299929	28.1151375857418	30.3352333786848	31.7255426334892	32.098725088961
PDCD5	47.3273377054306	45.1963800298914	46.6483511726952	44.6701404673797	46.3235154542808	47.3367675705223	48.2883063423832	47.5554794674724	43.8949935154711	46.5542714015912	45.2234050783408	48.9308703166644	46.7516100004293	45.3372456700091	42.5600208370024	46.8815929977428	43.6691544558091	45.1369525773804	47.0466489280932	47.0057556866255	47.9758254565429	44.7588506191131	44.7725987981586	47.5214250941785	46.3094150942524	45.6179338517643	46.6631285131633	45.4747578924542	44.9981928482488	45.1326007015852	42.2996816309268	46.997679141913	46.6072142575461	43.2805602607667	45.0306586745698	43.8454069162478	48.4292641419742	45.337058697621	42.8038931036649	45.5328598088645	47.2617713800984	43.7991426000173	44.3059660046619	45.8435471365747	46.4171869850851	43.9182274032962	41.9965983767022	46.4401609741485	45.4827994888348
PDCD6	12.1662520161914	11.8320239749591	12.8211120193816	11.8027730685261	11.9138443010553	11.8107283291179	12.4512133924279	11.9308151258498	11.7632829732354	12.0705923886677	11.8897822199598	11.5605312679386	12.2328478751261	11.9987230926957	12.1389957818309	11.6494909301388	11.9412301188721	11.4830403842754	12.4551034025244	11.968875509492	12.0111183934833	11.1349684377231	12.6919165713101	12.058248883721	12.2443300618057	11.6694099170982	11.596699838078	11.4546824569844	11.8444070733125	12.9124914946844	11.8078916421837	12.610359316661	12.0305614231177	11.763724129806	12.5076541356186	12.0360709901152	11.7483653526127	12.0693547643172	11.4635671684561	11.4536987141018	11.7168590366224	11.3601640450722	11.7903572177758	12.6413510932661	11.7747645181397	12.6137908217484	11.3286055516271	12.0799482800758	11.6931949048936
PDIA3	5.68144251945768	5.36355725257637	5.46747344354452	5.55075288207798	5.52251320953819	5.47708191123274	5.55832873248519	5.38059561697383	5.4729058919807	5.43004182650655	5.33378287750488	5.46123438859119	5.42377677788243	5.41865565221455	5.41654840693104	5.41878464550958	5.41262376393581	5.40656878966307	5.45730032724962	5.37130561096802	5.53469458449307	5.40342028377837	5.52943915653976	5.44352050139103	5.47696739644108	5.3444656685742	5.36091521903577	5.47204772503443	5.43855985417715	5.42872735567748	5.35904044367142	5.42844542814369	5.38475762633812	5.45637173073168	5.47495461272688	5.43379252164958	5.39207127366844	5.39202695315653	5.4481753761689	5.45655632301808	5.35499855140325	5.35546805617841	5.38846073377151	5.47680684910798	5.42822825433602	5.56831810527338	5.4403287614372	5.56242412947381	5.41434005613303
PDK1	4.38104282731657	4.28842597775316	4.34599054982868	4.64293115144003	4.47163214924348	4.40844518321488	4.45608996678507	4.54890920919803	4.56236119319204	4.37573014564334	4.31151466438269	4.47283207798015	4.3966175334037	4.32301452806962	4.36154071466836	4.37876557136584	4.308915332526	4.34728900768283	4.51929541414778	4.29710016972048	4.38670990288547	4.45036214416754	4.43653149780198	4.65454596856894	4.29359870980989	4.33201934030778	4.91961171320596	4.58497245853103	4.39031520354884	4.53810598448659	4.5474020137269	4.36861330678572	4.34366259322113	4.56231352476633	4.37998612384125	4.38562630807149	4.250897303111	4.41362952159955	4.47226607307669	4.38677606049871	4.50903308188304	4.48306859599428	4.3422414993541	4.39758245536736	4.42286521058996	4.42018897070011	4.75370793677863	4.49772040353568	4.35440534866831
PDK2	12.5250888200353	11.4175216737874	12.823254020594	12.8904572843573	12.1096502725925	11.8750104267628	14.5347201884879	12.7382118955472	12.978185536499	13.4410538253605	12.9797519996512	12.8245787265603	12.2034278844657	12.5891930517853	12.0212789860474	12.1411032902402	12.7469590387013	13.2602445962627	12.9544349313056	12.2294976709223	13.6035350081209	12.5380656789524	12.6651841354268	12.7386325990859	12.6993809710227	12.9508506070516	12.7196566683364	13.6212207490211	13.7861528920363	12.6427136171763	12.9013613415939	12.393934656531	12.7078186207904	12.7040773571321	13.1545524539278	13.4059784089844	13.0780625424972	13.156912473699	13.3585003492744	13.8778228397572	12.6066629181613	12.3438789216983	13.0199567912535	12.9127621201403	13.3073435465014	13.1395544688539	12.7369431645904	12.5923838745551	13.2567011666832
PDPK1	8.11816851968911	7.37321565786102	8.57206819410991	8.33724735707089	8.63350150977564	7.33711176134476	8.43568487038428	7.57466284244484	8.08671960024853	8.3174253445636	8.12015253199595	8.66468170147686	8.25954212326921	8.48841672257257	7.93385032039368	8.31125253227197	8.29274199571183	8.4203703600515	8.47750583384233	7.62537854416215	8.31773164741008	7.6574091794228	9.18315414863225	8.12016359335807	8.23824415065778	7.48731011040013	7.80617798108821	8.80965350275687	8.71573981696323	8.04725384214243	8.56518451683705	8.89545882872893	8.48735781854765	8.55638994109295	8.20298985325558	8.44475012419643	8.309628345253	8.01417691390046	8.63209223809577	8.2803513624311	8.16786066924076	8.37873635918421	8.40925647949441	8.56811190821613	8.1533787076665	8.05734763650039	8.31503405572725	8.49668117168983	8.10801550244292
PDX1	25.8503229456407	24.2042370858965	24.082761863917	24.4569431950008	24.6778638765756	24.3617758671756	24.4827704121021	24.5210961575167	24.4983855561947	24.5019467078882	24.3151177423971	24.4512127845199	24.4314347490124	24.406192170647	24.6144532665279	24.3055887775514	24.3617818916648	24.7597564997872	24.4305300715023	24.9666697401914	24.6383021879312	24.4355965970702	24.1898226976101	24.4887410631036	24.5935214761989	24.1082489876472	24.4939821018471	24.4960270051144	24.5631084945511	24.4363118562191	24.6259470240528	24.8508259446658	24.3308136315797	24.0970818622961	24.5515686908258	24.6135216568212	25.0018148610368	24.7281159007968	25.4755687735318	24.6596883373886	24.2848488373997	24.2238963552091	24.6815825417909	24.8314748049719	24.6244521936631	24.835078292306	24.4394938767803	24.4988034728928	24.4791929088746
PEA15	38.8742266442298	37.8419271048347	40.55890208646	39.4469361133716	38.303564513045	37.8575848981965	38.6394248790867	40.1704098527046	40.301492773817	42.1924469802376	39.8855438647252	36.914024908156	40.7712888874602	39.6779260906858	39.6367911839579	37.3855009331117	39.9306537806763	39.3235774447758	41.6241869878285	39.9051202307148	42.1674967310198	37.9956737619678	36.7937802532402	38.9913707304819	37.9016557521656	39.0710086470535	36.4082856609898	39.9901428201853	39.9747961013674	43.5819035625004	40.357317580194	43.0382257828017	39.4681172971455	39.4226331319126	40.782886987782	39.124601778084	41.8346172811902	39.8476587167621	42.8119351053767	42.0427666998017	39.6987605683751	39.7797192250844	40.7256252408567	40.631534100435	41.3068739459197	43.4870440385713	40.4485523346354	39.8743605057012	40.1926769594656
PELI3	17.1938835026903	16.0371076988489	16.607172594061	17.0658618822068	18.4492838577254	16.473155740469	17.016131221393	16.2547391039674	16.2798769006431	17.4503773811373	16.1427049893425	16.5135375976289	16.4287954284885	16.4435437831375	16.5903555088338	16.1905582095847	15.9557104878192	16.5201223666789	16.0127209168741	15.9125750789735	16.8903377383704	16.3485857232083	16.8594698650827	16.0949758435643	17.1763021115819	15.985169197888	15.9412170535707	16.3043627460255	16.3407072457975	16.2939485384444	16.4480839036296	16.2318860593199	16.3995043766965	16.3118181583343	16.4967536805269	16.4042174027265	17.2824581049707	16.1826528269538	16.5542347047211	16.2755047825105	16.22604457389	16.1544218689441	16.4613054348102	16.0157214107945	16.5759304786575	17.2779731694107	17.371687902223	16.4281163644377	16.2950008221559
PERP	19.5013334378538	20.8209009741172	25.3948420804469	18.9528658879365	22.4917204014789	16.3603163879746	23.0833132711073	22.2461309436904	17.3542542195206	15.6001372787463	28.4686915982223	24.7243105313714	25.3088317016045	23.8875628638078	24.0740102779672	25.4073047085794	22.6636295306709	19.3100989159052	18.0739694397316	20.629419490832	23.2917691364424	22.5062532713964	23.5553994932584	17.0992606801555	24.1942870168312	19.7920269393497	17.8666173669182	24.9759619788562	20.0249319182588	22.0404911784757	19.6296510250031	21.9864091122593	16.2426552861304	18.5647650184924	20.3905212253696	17.7519408223336	26.0880554853506	24.7575874487457	22.8510669672264	22.8150914846065	18.4201584706248	21.3451009639064	22.9765344894019	18.8216166106124	23.8196500234641	21.7943759347089	20.9050535361152	23.7232772747782	21.1808495041022
PF4	65.4936003148805	66.078193529556	65.3984761708569	64.0639715560453	65.8712880655241	64.276581775206	65.4425845899693	64.452487615108	66.1545954788977	65.6967408550517	64.9095551267947	66.1749945629907	65.0181235057447	65.6335267048322	65.1338200668609	64.9170807589286	65.7332466360848	64.2372396834698	65.3802457668619	64.4349032514826	65.148251069038	64.8504346728096	64.4096013303942	64.1332509474668	65.4109076004297	64.294117563698	64.9365118971294	69.148313808606	66.0429538112971	65.4211856027819	65.1376433170231	66.0325951189683	64.8589503314455	65.3797268125715	63.7190411146035	64.907225970955	70.6958477435445	65.3430342975406	65.7065951668116	65.3166050614824	63.8424247699758	64.6541704885467	65.1995184069467	65.0182676566002	63.8718632838892	65.2717432910664	65.942950856311	65.537093331996	65.0235113294572
PHIP	5.29026520000805	4.76219942606876	5.0310861140651	5.25639391247522	5.08479042511286	4.82648108700545	4.96166556419522	4.75615420586403	5.55438058971766	5.2767099529677	5.15424919198472	5.56704131976184	5.06313852761341	5.32169495453466	4.9694759848249	5.22593429768021	4.9276194767428	5.27059577095937	5.03149953202675	4.7927536914748	5.57947725693779	5.06537881850634	5.3464287983984	5.1725286331995	4.96624889649665	5.24532475425552	5.20881598748718	5.14823632905844	5.59856660229679	5.39994018789976	5.7660820035799	5.60163934847471	5.32161979223053	5.50279816451911	5.11996259092661	5.15192201398245	5.28901273854659	4.94071298463747	5.318936080245	5.41114736282857	5.01884922870805	5.08499625446375	5.36297608373568	5.42463351349689	4.85982534142242	5.48835397403878	5.73746877399484	5.15820814629969	5.27135144772419
PHLDA3	29.0956402590479	24.6996680633403	28.8725096215169	29.2067682274799	29.1905729469172	24.0260122846168	28.9955271806808	26.5683004965186	23.9575147159984	29.9724949851043	25.3536897031654	24.8927463276319	24.608405413788	24.2524623279893	29.5055282280584	25.6466883445981	26.5075180735729	27.7955714476753	24.7875286114748	24.6987647514562	29.0234884258273	24.3532846868792	30.1262095056518	23.9527489031221	27.3535331184515	22.3793497407413	21.3104594826453	27.7930982835139	30.5688545995277	29.3276406107034	22.6920968792826	25.7044332117907	28.8074831402541	28.7243446177006	29.0688610481343	25.5424277408244	29.7216243227089	25.9088089063759	28.4274558178364	27.1056868877341	24.7500210435777	22.4645691829845	27.8894058464611	24.7915351421657	27.433806751698	28.0813998559554	21.2412395007774	30.7934991596503	26.3900092063021
PIAS4	26.4451286053731	21.3635898710463	24.3343754019969	27.0108942784961	25.0526596287501	24.2607839369339	24.9475878683412	23.2187055937841	26.2211855626643	24.9797685395002	26.7880471827555	25.7543653348312	25.0055138280065	25.9941117295073	27.0363975207207	26.0129480617028	26.0151655618786	27.3664708470554	25.5424215398289	26.3163581123365	25.7895969402117	23.8928445243716	26.0785451170078	26.8230957900362	26.9145947336154	25.7173564726787	25.8764956482685	26.2355870581337	26.2660530982375	26.0302953869043	25.3326149320499	24.4579750984099	25.7451652421865	25.2146000937382	26.1964286862934	25.7866601644818	26.2604936503899	23.8898846638913	25.0970892963297	26.174280901469	23.1490187593083	24.7048481358942	26.1578725752877	25.6834327684009	24.758635895309	25.4334262723852	26.6398983383477	26.7132353024659	24.7663961308815
NA.20	NA	NA	NA	NA	NA	NA	NA	NA	NA	NA	NA	NA	NA	NA	NA	NA	NA	NA	NA	NA	NA	NA	NA	NA	NA	NA	NA	NA	NA	NA	NA	NA	NA	NA	NA	NA	NA	NA	NA	NA	NA	NA	NA	NA	NA	NA	NA	NA	NA
PIH1D1	23.7293450148314	25.8520746421936	22.6074229546212	23.5901415859108	23.1463027225109	24.9333509859346	23.7009695298159	25.2776569775877	24.8484776125973	24.2142432308239	24.2951409658134	25.2948606680516	27.2677655668464	24.0648805200985	23.5479081372635	28.4629719747674	22.6833176582052	24.1790407737665	24.901538950926	23.4528059650728	24.2017705568212	23.1771084181353	23.2495472421147	23.8818473719237	24.479003571871	24.7049954641635	26.0983040589091	25.576895489658	24.7719413697131	23.3508442317457	22.9174816881426	24.5772074027818	23.8043002696528	24.2829934488366	25.794339514489	24.2034706368523	25.3162240496211	26.2433648502466	23.6976441708013	22.6212051066433	23.9516795741434	24.0204547645542	22.6596031481397	25.1624765322573	24.1274871991001	24.4234810226473	23.3205972293597	25.1347286763706	23.0236101663421
PIK3R1	5.86489303390818	5.29570405148712	5.55592820833624	5.76008938743752	5.67303732402113	5.34370790440155	5.64724468021629	5.66159036086612	5.72129152321946	5.55907064462112	5.86004790556612	5.37177218042995	5.53665678869031	5.68804020253666	5.26202135123669	5.13002513588481	5.58929520805741	5.49159206774164	5.960580133111	5.21797344166817	6.3520223779436	5.33099009642547	5.31057064367102	5.28297937792698	5.69413811967981	5.31335807396483	5.0501962472651	5.13019403557847	5.67377294590848	5.81413865839466	6.1577182253991	5.3066493749204	5.64817674758572	5.80129592946394	5.47395943929608	5.60907687091866	5.83111556353463	4.77239777985358	6.14831636420672	6.11564732354109	5.32592261324355	5.66786425573313	5.98726513327914	5.98893763419584	5.03719353369316	5.31729474798377	5.80674517594456	5.49902480396254	5.64467856670002
PINK1	17.403520778714	15.4037167979636	18.1526290935343	16.8161746854097	16.9104269493195	17.6578126620912	18.1969391208842	16.4004917512136	15.3341538354917	17.5988144731152	17.8529502686032	15.8745367731302	16.4844207054995	16.698938412615	16.2660097453565	16.8216353024187	18.0132129944332	16.3117328106934	18.2259282041544	16.1725082713064	18.4533071750706	16.6584285676608	18.7543621227256	16.9730367266817	17.5936242645487	14.7362342428498	14.7437969656549	16.2937993027555	17.8056825691296	18.8939867840183	16.3535093704932	16.9901438687171	16.699081914934	16.7166578786797	17.0703772754616	17.4715927735722	16.8193435739046	16.1244993145114	18.6965089047362	18.2346832847883	16.3650494984258	16.6585909155314	16.9170067391726	15.9210468276516	17.3683685605087	17.2456476363118	17.4720162522195	16.5362424549873	19.1149494320719
PLAGL2	14.1630159912847	11.4388629158618	13.8335890962467	14.6619699261146	13.4532032139955	12.7195375062007	13.9037288112865	12.9305892382331	14.8959918490183	13.7504107571422	13.6898649316337	14.9922575058688	12.878225729822	13.9606634387556	13.7053123655277	14.2933734701222	13.370213016121	16.0695498638353	13.4591277179489	13.0847080059213	14.0112539897518	12.5751500289591	14.5987620723454	14.9098538564669	13.5214880310391	12.8181041975027	14.4132507166	13.9388056791539	14.4746804169717	13.6462249265399	13.8065916138642	13.5536062520467	14.5546940154013	14.4063241509732	12.9378996327839	13.4005319344178	13.8836371732322	12.9425183905361	12.9828643843839	13.1973377701655	12.2232697165235	13.3082277978944	12.7061170861894	14.7160197526016	12.7649710895701	12.7687833942518	13.7356047702514	14.1477667495704	13.3513777249669
PLAUR	17.9363734772782	17.2378455718383	20.0137199001033	17.1054861055669	16.0266206799079	18.3660579295076	18.1634557317869	20.2702204238688	17.9604165897268	15.4682809666438	15.798082661641	16.4898446940836	20.0017329312609	18.3775263226729	21.4473782413772	16.188076434652	20.6149425627702	17.7262019067454	17.2510796398469	18.1932998360209	16.9128551417617	20.6506109900476	15.6569924826679	17.5758331050906	17.685344047723	17.6353870683541	15.7480201509942	20.6992242210021	15.4961663582102	19.394743321198	16.4749703777691	17.3706424052258	17.8036811804235	16.6454005784642	21.470171668505	16.8604363026998	15.7551436775804	19.3334375659366	15.8346330185181	15.5200376987287	16.8590957291705	16.8586106657717	20.2154250789223	14.7960680414051	19.8126170313561	19.1588290256407	18.6511089013923	21.2309441366739	17.8334387464373
PLEKHF1	37.1419588674429	34.2418989833533	37.4424268757275	39.9784730020278	30.3061598970476	38.6495350122997	35.1165229506785	34.8546392192378	33.0498252161938	35.1915019666449	36.9452248092557	34.7218356614599	36.7672086113446	33.898055422382	36.8762778036873	33.1634643520365	36.1552274321959	32.7049291775177	35.1412656931289	34.1534308988627	32.9960287332096	33.0055403442217	33.3381322529062	36.549751693245	33.6636558328996	37.9090983265999	30.1354572098183	40.5052598899	32.3599261058692	35.5781429145867	36.0129224778716	33.2578327164037	40.8437419340936	36.382750860107	37.8045859492641	35.0348425145897	35.79010272279	33.4126112493352	38.2935129164085	38.8099090220901	35.0396064503475	35.5622870875509	36.0340194472349	33.4686456076454	36.9737754774519	33.2226931961583	37.0611779900261	39.533154547068	37.3629572722427
PLSCR3	37.2282204175091	33.5502469418551	38.0335291178747	36.4636424759848	31.8059393502375	36.1710827496543	33.6528169486219	34.3920333973734	36.7733501947074	36.8636219713209	38.0313316037134	34.762033434376	35.8770214690635	37.4422338348833	33.4635677985872	37.2457121234754	35.5274909213253	39.5393411946156	37.319117615374	36.155411124398	35.6934509651282	34.396851926543	37.2068920268354	34.369594711267	36.0043519709569	35.3486906289576	38.666315920724	35.9285004578394	36.1831568659047	37.2643384178349	38.2665335715032	36.9457113813718	37.0699552382578	38.9365309051616	38.6327660887739	37.813611189842	37.0955534420262	35.9112267654782	38.910032047812	37.1089137921234	34.2012933876049	37.0785707340451	34.3568600939839	34.385163564429	32.8525695393679	36.0718548836286	38.3813599912703	36.6040759325091	37.0698685114172
PMAIP1	33.8481643178053	38.767027092444	37.4316233708882	36.3623777265909	30.4117036323491	37.8073552483636	33.9158804770905	42.8868493386364	40.1384770266952	32.2569166014811	36.4561947130568	36.5842493375038	40.2043318325575	40.6222762017625	37.0581520917695	39.7892702018804	36.0320921156372	41.8584863571099	33.5988082543063	39.2880707238287	32.7752462936461	39.1381245786122	38.0977381639678	36.0469901121359	37.2401089328685	40.580159516588	39.6943378039818	53.3008238991092	29.7171247316816	36.6964881241599	35.8614686887668	36.0014783822308	33.5273161790915	37.2367841676793	37.0618671903375	33.150996679264	37.1206605707792	45.1669763097109	33.3013472222717	33.7636207468693	38.7447025122092	42.1749117066682	35.6603256206437	37.4847506737033	40.3424124162838	31.972010502642	37.485533360987	35.5857479946717	34.7220348842352
PML	5.37142954828486	5.15867977815656	5.31871187731591	5.39164688568445	5.40656637432386	5.25956063144919	5.33556891053677	5.11587022982595	5.24015890201599	5.33738102287206	5.42446062219039	5.17635537573044	5.23322481897402	5.07522542710926	5.33526004842769	5.05474756660362	5.15459461435064	5.24741737381679	5.1900875503745	5.50323231861203	5.42066497106469	5.68419526994774	5.27395024288006	5.14957795403423	5.21282837533322	5.21077474768442	5.61384086367424	5.11066305725543	5.14758325670089	5.12264867089404	5.37285315034663	5.28433643314284	5.18328534095483	5.33113779319894	5.16598515662744	5.16458023080637	5.27608588195239	4.99303970333165	5.31365087832618	5.52852400882951	5.23119698184291	5.63352974834713	5.56583175601913	5.28075932246642	5.16174690645633	5.39611395225195	5.28480852856023	5.26905025031115	5.34004680677704
POLB	24.2154830556339	27.2463150847947	22.9438107878716	25.6019006584119	23.3316640096185	25.9496130609487	25.4001343999069	25.5008629691596	24.3208339831469	27.8534223233944	23.8614806557109	24.4771352296189	25.5962218483043	23.6221290099196	24.2878795263472	24.233554412175	23.5473681761533	26.3957578922306	23.9033689325199	26.7275680113674	21.9244734731962	26.0305688364036	24.9392022227102	23.6151483055873	22.5585553143646	25.0786966776662	26.2375059581175	24.394254768664	26.2053217394885	24.2370671720274	23.080550500936	23.3899643514886	24.8064590479546	24.1524760099633	24.8230318352883	25.6273082905193	25.1550189024076	26.7301991307918	21.3821994631823	24.2618673301152	26.3718922122242	23.0969179107111	24.5496903633843	23.1982524316459	26.6018514414026	26.8779492343189	24.1349664766806	24.1942193887638	24.2415340899399
POU4F1	17.094716580452	13.9456123089043	14.4833352336298	15.7950122148228	17.0238316298472	14.1871510852975	15.1859718428093	15.3826835290083	16.1073757853787	16.8387930291195	15.2836762186228	18.5004586316048	14.2249530480862	14.484999345082	15.0980161486337	14.4212751416855	16.3564067575188	16.2872168143338	14.2979217172095	19.4130083492669	14.9844352147734	14.0142982741176	19.6907075527513	14.7280776376214	15.516170710433	14.0787890883672	14.6205368354538	14.4715588989056	14.5441447957278	14.438408851877	14.8790821104347	14.6738026048628	14.2078191734705	15.2334566379716	14.4396307643989	14.2065637883112	20.0788127376875	14.4455451537779	14.210561630523	15.1859442114902	14.2048842902137	15.3421689679548	14.2622735647284	14.5981201168155	14.1953663019833	14.512628440359	14.4842538368139	14.4258281325772	14.4373359638787
POU4F2	19.8899147884712	19.8797158111939	20.8484876432981	21.7372618032566	20.350452475934	19.8749409960711	20.2935377962997	20.6492068784609	22.8813976642556	20.1032691472345	20.4973971685866	20.8441251329948	20.4733174170423	20.4846322706537	20.3882803055888	20.6386048282966	20.8846764806387	20.9423208013439	20.2928831608968	20.6525426239488	20.7869820493828	20.3142099516084	20.4755385858274	20.4701945686019	20.4981210631519	20.4043661109004	29.0418945376162	20.6292471219662	20.5124175890265	20.7443778044806	20.4786078326437	20.7920056712021	20.5842374933443	20.6526613513819	20.4265792680761	20.4898615555956	20.938704629166	20.2682187942194	20.691914883947	20.3006176848074	20.8291331580316	20.15123720327	20.7048031208714	20.5913219004087	20.1872255121494	20.3842287177004	21.0659422775464	20.4104599395921	20.3126478333207
PPARD	16.6091513387659	14.4197106781718	15.8511420695037	16.6325563474522	16.8304708821308	15.5570829975797	16.532456492283	15.5860392395368	16.8196231795227	16.4372813152546	16.829597257214	15.703650040146	16.2166256677199	16.9200794991133	15.9637298442528	15.8442098708209	17.6113008641534	17.5564737090139	16.6137651823736	15.0716306044572	17.0118449646486	17.4389530384447	16.9482020568904	16.3297343345439	16.0432175586306	14.2687405248664	14.942614649093	18.3295304992688	16.286851934803	16.5760695302281	16.5079096066154	16.916045841323	15.9108010037235	16.244020036973	16.5275730058475	16.4935444324143	17.8053377390284	15.7957732693264	15.8691033540964	16.2394225865245	16.289300266207	16.145396375392	18.3858351662677	16.6340604467622	16.1501064432822	19.1745566014899	16.6606096481878	15.6586319150698	16.0580390798821
PPIA	11.3179590062913	10.9304218009976	11.8879698483692	12.0589122539343	11.5824705963311	11.2849209493168	11.5449898476376	11.7805695147982	10.8617510365303	11.5349752532457	12.0018835910917	11.1515008156638	10.7518172644547	11.425867064599	10.6006848721158	11.3544322461008	11.4356079515565	10.5589570292198	11.8980500046387	10.2355234797347	10.9052193409772	10.3966349014919	11.3157343559062	11.8922572976	10.5269648658388	9.48039655209069	11.7763573842961	10.3723667183419	11.4198673371125	11.0015717369692	11.675066355017	11.5033839725859	10.7219972585564	10.7731568765593	11.211042458575	12.4572300732471	10.8823292157982	12.210526551786	10.3386996933726	10.3409084394692	10.9239537832937	11.0988219985767	11.0760077772122	13.0884709072474	11.6546821586999	11.1943539768753	10.8754284989451	11.1342091590968	11.1680095829397
PPIF	25.4016866008459	23.7944893452136	26.0581913988844	24.7498808411546	25.7380535179838	24.1719496186997	28.7679385388034	26.2785728664811	24.3656783248168	24.3624394993652	24.3543257111034	24.3319253573937	25.4457678511421	24.0698547281898	26.4217927746046	24.1437763566944	24.6636596850559	24.0351748015882	25.2815318438187	24.3132020863646	24.713799793221	23.9377836002317	24.4804394535002	24.203103379604	25.1896789023614	23.8322678555351	24.1874334983153	23.9222943984113	25.1352453739755	24.0646802467797	24.268662772766	24.7107843082057	24.836150144941	24.3158541958995	24.4286479231013	24.9958109034071	25.6469908362133	25.5412838656827	24.7815765731925	24.7565230098155	24.1478820353963	23.9947604627685	25.1913396237682	25.976932313618	24.0341527997546	24.9143962142879	24.7656502530715	24.4767633548187	24.4574140329466
PPM1F	9.37580849627679	8.86784732276589	9.77490243640301	9.91778627385748	10.2920885367981	8.64216892569989	8.70856828230657	8.91278652268046	9.82292584090459	10.2670855054943	9.27019799686952	9.33232663790707	10.0166659987871	8.424381123393	10.1989234824058	9.92674481224252	9.36268387400601	9.89835175609607	9.83592447276749	8.82282835002624	9.77819551588528	9.06432253636993	9.42973971247877	9.36982722911515	9.66977856725785	9.16547678658888	9.00102921309725	9.08796050478411	9.33520470453264	9.40422926350622	9.86465698254379	9.3462210433959	9.52353405342651	9.7117634444838	9.83381817715611	9.7238874156625	9.35509967623738	9.67079359593369	10.1536187641408	10.0799612021744	9.34793108053385	9.56790734579277	10.5794570082214	10.0946115869548	8.73130546391436	10.1693082447023	9.62740784356603	9.99199606003215	9.48924642432373
PPP1CA	23.293576366132	24.1532077176822	23.1336772874023	22.7693261295121	22.2978579203449	23.2050551780301	22.9055857887909	22.8504338404732	21.8250994518249	20.230224567356	21.7074874289953	22.2743082136089	22.2336607678288	23.2729542292666	22.0792708947969	20.2524824915449	24.0992123182405	21.0834096513671	21.3230959668032	20.9384588578766	21.4164776112583	22.7075474745061	21.4024792764715	22.8264893557583	23.204972279196	22.7652824523471	22.6251510057582	22.5750671087513	21.9089741906838	21.2881955497416	21.9325650087531	21.8433056831555	22.2343099414227	22.6690589204905	22.4817389584633	22.4091845112743	21.841223392332	21.8828009255336	21.0974841975558	20.2052982605489	21.9433192875612	22.6715045811651	21.1362916665373	19.6382439300768	20.7011546922445	22.7522523205098	22.3719603557828	21.990444541466	22.6611333039149
PPP1R13B	7.59575326448446	6.77937662431828	7.62231998380747	7.83184747291203	7.36988071028688	7.26280710824249	7.65223633572188	7.39642037817964	8.24248135760645	7.8202094030306	7.99639217871863	7.89571625757321	7.61993210465278	7.47537568336852	7.35150691600473	7.96768620748721	7.89114958359152	7.90743150272064	8.36349821054046	7.4127385976835	7.59962440398692	7.74645603162237	7.8383238788113	8.82634194963676	7.9969357187994	7.67852662893718	9.67683812931784	7.00142938587429	8.26282623361814	7.61901187083159	8.75252958066727	7.05044168238136	8.10224565237586	8.2331219274754	7.864291552608	8.6825183826983	8.23845291327621	6.72148046901543	8.79755564399765	8.38329460877297	7.16188160873552	7.99469546590693	8.08067804956045	7.92634536491625	6.860424907379	8.74894665986068	8.16260753098658	7.9037670999581	8.16634166624539
PPP1R15A	26.5934303235541	23.7901800102235	31.5016366911981	26.3453112202132	29.065857044193	25.5154413832084	27.1648237608723	28.7808225083064	27.8341422857789	29.0258072151236	26.8834271511794	30.4102404012358	29.5897413945626	29.1844103733404	29.7531451559646	26.8826009691215	30.8437193526642	27.9622361062317	28.7379825990345	29.074284663849	29.1610906537745	27.8546145446018	29.9672951413806	27.0437186069855	28.4645934195215	24.4257002687169	29.1515274359044	29.2555823310035	29.7267205603949	29.8874635173419	30.4302621447431	29.1653543088666	27.5879482369579	28.1110456650581	28.8833343718475	27.599155434284	32.9020558265097	28.6529803903935	30.2542137103285	28.8076203896405	25.3504768163596	27.1886767208241	32.3266093733852	29.3066598983892	32.5769020519641	29.4422837969494	29.6846808057498	32.2929793458312	28.9743816266872
PPP2R1B	10.7616214607614	11.0606755864075	11.192951797161	10.9596117624788	10.9294737958471	11.0723315449468	11.2662982589827	11.1376799645169	11.2789696845204	10.8847529069203	10.9467014651479	10.3787043892918	11.5621368793828	11.1159248807381	11.1982067415043	10.1634178654959	10.7297593860805	11.2413657538947	10.6058136673885	9.85738958338345	10.9943437374388	11.8119213908653	10.8900332549493	10.3153312183946	10.874941357414	9.65664052000876	11.8071391132307	11.7695933431576	10.6315922058703	10.5578533976527	11.1531642043031	11.3725112948144	10.2832239094492	10.4265098745139	10.4858021844928	10.8462562320845	11.3884297287759	10.4378986757468	13.2488962779997	13.7650325858549	11.3009967308072	10.9131960786382	9.89292398832652	9.82643005686676	11.1247680644408	10.681960934701	10.3461794961341	11.4359385552524	10.3614240521733
PPP3CC	30.213777802292	32.1225318007099	28.5536174708432	29.4204710377879	29.460437625777	30.7672211498092	31.1427461696623	29.3557334738453	27.162972434752	30.084525919806	28.5454469864236	28.365281631387	29.1196781764294	31.2622258611411	26.8204758491888	28.7871124612595	27.8459850877475	27.6533096965473	28.3319428369983	29.9691884035011	28.9875115696838	29.444250925416	29.4953862157516	30.1688416055017	26.7008596590971	32.4946355185513	27.6894169728553	29.7207826365363	30.5967745816651	28.5168030571906	31.7631198628259	26.3299649764603	30.5520874279015	30.5924741016656	29.3482653490531	28.2868713506633	30.4785557314153	28.7874859301347	29.8339383606848	29.4449095207938	30.7113817923818	30.9982798975519	27.7603813551984	24.4938453773591	31.1528772589907	28.0982188622581	31.678740440133	30.5920725285263	30.5435708250074
PPP3R1	28.8691508090083	26.6781669456438	28.1605671972404	29.0077265498677	29.9236193164846	28.7112092106441	28.2002470150867	27.5373989301301	29.0940802531263	28.3776557409152	28.3229340043528	29.4346731213059	28.8782312341786	29.1001939917219	27.8500136229591	28.9691882583984	27.7726572169391	29.0905343604401	28.0140892716874	27.3924565740955	28.627288496024	28.314473972264	27.4923755240685	28.0894651697239	29.5156082920077	27.8330089147486	29.0778996922131	29.8975883290119	28.5140587928515	28.7965817778291	30.0359218924453	28.180632036864	28.2511173650171	29.0430428198303	29.1595855528417	28.6469731142226	30.9837225261418	27.8532309594619	29.4706069063731	29.2784621090872	28.7800971253934	28.7251831670343	28.0914351107954	28.8487737029894	30.7723870930986	27.9194143259672	29.4914773124798	30.0070505094502	29.9534251883185
PRDX2	39.0754896631015	46.6448941226618	51.8846393331612	45.7395780802536	37.8074571342351	51.1537543082794	53.1687395120808	47.1882210569238	48.1139655014355	47.3019110456911	49.2679976530107	36.7342972517314	45.3919036064357	46.9654880496373	46.0038169954957	45.4758684849927	46.3540529552897	49.4631280600962	42.9201273217381	48.5616613135717	47.3478967463469	43.3596029224921	46.1143885929649	40.0366153101757	45.106413926541	42.5486907602582	52.9572795160748	49.9766945550806	43.7766894760969	40.5449522845913	41.7213775775178	43.8655937157116	44.0943920873737	42.2577039127204	45.7139289776004	45.8763099405801	47.8462991842396	48.1418319415497	45.7158484344337	44.6455020048105	43.8650702519956	46.0786462659068	37.8925638169517	35.3597623625631	41.5864188470098	44.4543536277749	43.3298103133424	46.3310568852333	45.8648630895795
PRELID1	53.815315215335	57.1154312655427	46.531579561054	56.7517438965159	52.0733647627025	52.4359699423213	53.9230183505668	55.5152337254124	51.9208400039871	49.9416337700692	56.3437957372765	49.3345313908695	52.905955441037	53.0185753373394	52.9785882135168	54.9676602324284	49.1581020017145	49.7615836763937	51.4087164290698	53.0609816704814	51.3660958678598	48.9422491177954	53.1987021169347	54.4391041149156	50.5264014357265	54.9353456893896	49.9884231271433	51.1975818864133	50.6903272506516	50.6531123682304	48.5914938643044	46.6316628441908	54.4574646112133	51.538206859286	51.0398827992449	50.4975145925686	49.2691436829328	53.7394405975823	47.7930059531596	48.4077486413689	50.3468218700122	52.4374467108818	52.7414821393168	48.5450367588365	51.4100730575014	51.2958947316837	49.5880814432383	50.9464361793404	49.018108091184
PRKCA	7.13396303263742	7.60470766591779	6.39494462282273	8.26640512499809	7.55472324082574	7.43256777079999	5.85916217157184	6.96186791008707	8.4747269215323	9.05371800950651	7.63125458656208	6.92417619812413	7.11935725386437	6.80588656542325	6.41638103851281	8.93023514569641	7.21971956886892	8.73248463822666	8.02802887041867	7.73798877146417	10.1207166182917	7.03170076645115	6.12176843574517	7.80531973244061	7.6255670318345	8.02966636804135	8.40962161678049	6.04994993534026	8.01151571155418	7.96050803543541	8.80078102439558	7.77824309338527	7.33859192313387	8.74723097549954	8.0860979890839	8.73632937555631	6.89862790006421	7.16903298419361	7.71784907154395	7.88140735014145	8.35530340793213	7.68019340582033	7.63780988653988	8.54043216228074	8.85160089095733	7.98053784134266	7.6465190465729	6.35260362912296	7.13583987589362
PRKCD	20.4034335424938	17.1483990207098	19.954202083643	19.6552084802362	18.9116445502615	19.6381097264964	20.1064724233271	18.9563625214642	18.7006338034091	20.4060050902372	19.5741131183212	20.4382645999191	19.9210810363065	19.8546528255447	20.0397104041169	18.4693281045317	20.8474956329266	16.0825166118691	19.4213311653967	19.6358997472063	18.8396893237783	18.8503528959384	19.4844981006975	20.0306023673495	19.3194024750652	19.2264872846258	15.6867333250833	17.7588900719415	21.2908843943261	18.3610895322982	20.0304428537141	20.3073384628185	21.8812571625319	20.3331225250792	19.3293574517143	19.8037941069256	19.5798918090432	17.7926828431675	19.0501108878937	19.1705845259036	17.5632230872669	18.7761541052091	20.5795724039602	17.9402486656807	18.9640715687298	20.3202101643213	19.9711343178479	20.8005295120392	18.954778970264
PRKDC	3.0573981164279	3.07358326467834	2.75733846214818	3.18361164202019	3.00883626468028	2.90057354884074	3.06569724088868	2.86722036455523	3.37512911604562	3.09776688069235	3.01891555290682	3.13146123696745	3.07139815998266	2.81694251314409	3.03631096277538	3.30939707202602	2.87434896583484	3.72484045467009	2.96925132446321	3.07340652255973	2.93361737332729	3.16657652625172	3.25319578943002	3.48207059287266	3.18787438968676	3.11265560095679	2.9433926110384	3.32570943066502	3.28184945488754	3.08253927000201	3.1802810150419	3.34651938079495	3.13477556543931	3.00955188818017	3.2113590485234	3.46291656283949	3.10847853127752	3.07659664377576	3.13093055530664	3.03483786645704	3.03518090111375	3.06853110919851	3.31817209509543	3.191916060911	3.08248704882557	3.34680217853164	3.09065028240469	3.08305725813833	2.97680230954658
NA.21	NA	NA	NA	NA	NA	NA	NA	NA	NA	NA	NA	NA	NA	NA	NA	NA	NA	NA	NA	NA	NA	NA	NA	NA	NA	NA	NA	NA	NA	NA	NA	NA	NA	NA	NA	NA	NA	NA	NA	NA	NA	NA	NA	NA	NA	NA	NA	NA	NA
PRKRA	8.01905314936386	8.27097904050393	8.36585807286728	8.01909610506718	7.78202790290333	8.2015961195101	8.8335538485218	7.89477296011203	8.56660102472441	8.53069020592322	8.32818185916355	8.50121474532653	8.45717013076642	8.10294292778657	8.22804552638664	8.86006537165877	8.01018227601351	7.927345243197	8.27524925015852	8.12123118321393	8.11772424774751	8.43692769650581	8.42439045656974	8.43208991288599	8.59289246918135	8.30827015272451	8.96349453460602	8.58842011218552	8.74743553104949	8.52097382791284	8.00124023696717	8.32941116469527	8.36791237844702	8.21112466506142	8.44159847753223	8.53642840171415	8.91679271965946	8.52149468057104	8.34700123265451	8.22630326639694	8.20894006364253	8.34028225724383	7.86523832884816	7.95964849726448	9.09513646558398	7.94255065469042	8.20770938203346	8.33962729398659	8.46330594695808
PRODH	8.03391915928133	7.09959640652697	7.76983932006112	7.31499519183215	7.62563009907306	7.17232014963371	10.3204332779192	8.03280658424005	7.21954782623527	7.54886872156297	7.67114487722405	8.68583078219961	7.40323635199186	7.68675975698784	7.28618900867589	7.15137461306868	7.61807986615415	7.4366011687996	7.58210089173948	7.16761419215474	8.9842722421419	8.79327799581084	9.21751699603281	7.83811863536588	7.19228847885508	7.27271889336791	7.15672779380132	7.38986859878127	7.42345267324345	7.17539463085783	7.33463758528229	7.27576802788128	7.33010065511977	7.20501749698322	7.35619350491061	7.35531263008038	8.24153182185678	7.22887121839622	7.53006720364261	7.25221402182296	7.77611435053802	7.34153199174978	7.99090451403703	7.31894034753021	7.37177951217933	7.28811939562166	7.32860592614491	7.84525886102553	7.36461011521304
PSEN1	2.76727532895079	2.71647063689652	2.97230078833533	2.77527756399472	2.94412844615866	2.77096415785312	2.80632490609196	2.84337487877602	2.88134869349835	2.78784446207668	2.70850172927025	2.85358357161678	2.85596313844663	3.07195431885262	2.66834100147296	2.73771002942318	3.01491554454837	2.81627809998074	2.98834045555248	2.64601473556313	2.83846686772884	2.76262181929617	3.10236037214862	2.84627218646009	2.86173831918544	2.54259399716687	2.75389722804069	2.83908489868952	2.99980562873207	2.88381435915868	2.68227680898455	3.12049629906995	2.92590835202595	2.7120645782837	2.94166468347821	2.91096152500731	2.93408601138557	2.6215390570701	2.75462569314563	2.85981696683541	2.76836554272271	2.72392237391222	2.63094339740484	2.95182921853266	2.88399913565414	2.6665541281505	2.71712609125718	2.92847971972325	2.94151195922295
PSMD10	41.3591376617954	44.0215420169252	42.9151111800595	43.5196774746496	43.9021183227829	44.0712841246	41.4424402661992	42.3710964711652	42.1606552031738	43.6206519637866	41.8161203615037	40.7759838111791	41.5650860642828	43.5230653376208	41.5402894732943	40.9026002968279	41.5231068936097	37.5367537183571	42.328132106259	42.8909787457423	41.3742686002397	44.3187792375096	41.5169103870658	42.9931191278877	41.8795334063588	41.8741163117107	39.9313417120745	43.0474714600242	43.171285270668	45.1746541595115	39.9914941987423	43.092887362519	42.8194363151743	41.3050644462159	43.2849565998838	43.9927236150104	43.8160321827566	43.3117497128734	40.6040841614636	40.3826015816134	43.9609374815403	41.2319235397266	38.5288809392101	42.2037308006571	43.9655516311316	39.0115869029498	41.299147655704	40.2965457319001	42.9265344402752
PSME3	17.7986399991805	14.7107790096855	17.1663185905178	17.6454582318939	18.0175505878199	16.8232357659172	17.727292555033	17.1449376176159	17.9681460682019	18.1179664561424	18.0772953557924	16.0213976717587	16.7237475898766	17.3904567783615	17.6445113894926	16.0522991976817	17.7275019551695	17.4512968814632	18.9636314369709	16.0120871609791	17.6184400088813	14.9001997980834	17.0730236238618	17.2422226830703	17.551495818066	15.5086807944166	16.1363121983063	16.6770493907365	17.0056050280156	16.5130357150794	17.2887444415037	18.8009876240769	17.1932890438704	16.9983846285562	18.301135693745	17.4233812469519	17.0212858315285	17.116206381262	16.3853006435774	17.0564324255457	15.7506800314062	16.3547573182824	17.8525032849358	19.0376684279942	18.1141691395014	17.4234784384122	17.1313844186866	17.37681552859	16.3378135184512
PTEN	5.47822209786285	4.9003455574134	5.35628505622225	5.44070353832364	4.49314749114022	4.93852640047779	5.17484499361545	5.30238868768126	5.53874369229402	5.31342174812245	5.20005216382866	5.69246856444326	5.47259115079286	5.277946148402	4.91237461314317	5.09802296277641	5.01935441766582	4.87656065816421	4.82616661756397	5.13813168430526	5.51484547495913	5.00115766130692	5.64715308764158	5.77564033896945	5.21083712108484	5.25308131486431	4.93989902005371	4.93250408209538	5.66839179533699	5.50775110690008	5.63354081215312	5.55412831379004	5.42480000192023	5.51846674968159	5.44888411446984	4.63631265569472	5.46824484129667	3.93654252615615	5.5565349763009	5.41418014923928	4.90466197802396	5.2777560450381	5.06040624998504	5.33567253651153	5.0525531654725	4.85815631109904	5.55228557009067	5.43983278702384	5.20786131117007
PTGIS	13.015026644942	13.4788570265208	11.7444102262809	12.0247536196064	14.7557857932344	12.6575980698462	12.1888338251042	11.3843781891425	13.9568484318361	12.0858309034563	11.7399497115452	12.243652208734	14.6798894398773	12.4506824268053	11.7946253612019	13.7526817362098	13.7166759436105	15.0064577173875	13.7773693350397	13.1896803593295	13.2826827782359	14.2233158769039	12.9145118082079	14.4312352111627	13.5153605087613	11.6110430390096	13.1043054775704	12.3265263394832	15.1310676823225	15.420262934615	12.3704402096193	14.5277170244221	12.9996428719151	12.4673093040455	13.3886876331551	15.0341920383803	11.5963220017112	13.3000039701277	16.6108880033927	16.2656244834147	14.4073947860478	13.7156738814138	15.3252918210369	12.4852678817348	11.4774290390222	15.5445131973194	12.5998820530145	14.2526540941299	15.0622485053802
PTH	70.3300899580725	66.4202681330951	70.1399285465945	70.0429136742185	73.2299835602504	71.5169749862601	70.1550581092239	69.6533534063226	71.6446203713985	68.3916719530081	68.6607692158014	68.0867927188141	69.3791884606327	70.9898975201755	70.1962256400995	68.4720637494804	69.1387066728009	71.9873511767144	68.5710042730967	70.6302481916594	70.546534532022	69.7695056912355	68.5566948924094	70.4056661182339	70.9204251680648	70.1179458327235	70.1966109010175	69.7189840044267	69.7934273519163	69.7058885766876	68.6850973196137	70.0338123388554	69.174073923126	70.7085754716186	68.6172498562666	69.866216763402	69.7214325249604	70.0386777277446	69.3121260022431	70.1421080784409	67.5711981848949	68.166506919559	72.0228938717645	68.9357648060139	69.8882911931302	69.0486872050578	69.9855554159229	69.413007546706	71.1518851642204
PTPMT1	36.3281653379348	38.0487633822595	36.8099856167856	34.2160180085926	34.3630091896161	36.5370450298432	38.4313471902002	37.2729811276472	35.8557369185189	36.9798018660105	36.564213653467	34.8403474901483	36.9532928854186	36.81842681354	36.0028307541373	34.3848848761437	38.0839767393986	36.5366242698412	33.9450284194602	37.6039273901386	36.9221812650781	39.1386661064421	37.0488674680089	35.165931207525	36.415665411575	37.0878520855842	35.066426813917	36.9148424999273	36.763754328482	37.4124178001154	34.0441076828441	36.018465111742	37.0517836504739	35.3319873685919	36.6396896576023	37.7476154216318	37.0119390405779	38.7911029976145	34.3686646410406	35.1542296734464	37.3456634047471	36.1076262913766	35.3082028490609	35.1626958466219	33.830760269652	37.7665468960861	35.9857557811893	36.2966179293036	35.0830291360403
PTPN1	25.1768234300164	22.0421213940715	27.9883758281273	25.4949666250114	25.4020186961402	24.6883543430648	26.7866633001175	24.409196217658	24.9658241062368	24.7917737074278	25.0586013542207	26.9443064566814	24.1482458339673	25.2069869854332	25.8723735942544	24.2636647604747	26.456366972097	25.3346066293359	24.5657467525384	23.5858158140226	24.9589136181845	24.3257161903335	26.1715010927533	24.2104702909437	25.4524124068767	25.3776863687852	23.8038795793649	22.1662238761739	25.4231379958891	26.0378872334079	26.7563234225876	24.0195710265548	26.5129163718336	25.7548760401278	25.1981003252577	25.672803701335	24.4860419160761	23.225348471647	23.6188461591611	25.4495788005687	23.2721923255383	24.7824238526936	26.2900350156535	25.218232692052	24.6617431252716	25.3512580724165	26.4597838357214	28.0986067188498	25.549119592153
PTPN2	9.78253738630679	10.2084919354412	9.37027587065346	9.595098132852	9.2837673808281	9.77690586207198	9.47499655715875	9.8182739783963	8.95219041336731	8.13796207945364	8.90085665676044	9.28155782721409	8.76173264033877	9.5787767772335	8.23311802599143	9.08859019921299	8.76859325042262	9.21718760106136	8.63809829515778	9.58586640063866	8.90677157593299	9.30728785747691	9.90815869645046	9.60226533547318	9.14609810964107	9.55078329456586	9.33971420808354	8.36782356715485	9.0686743322509	9.03410617037983	9.33825560218549	9.00846540700757	9.68891337558319	9.33262302385307	8.69025097211781	9.14121635127914	8.70975723172176	8.74552879474199	8.57261198104508	8.55666862379241	9.08489998363209	9.049932306255	8.20741617491767	9.26417998849069	8.77875882160548	8.14673671292618	9.11456897807976	8.44281132577724	9.06294452739878
PTPRC	5.76326182486456	5.43237717274296	4.62656747375933	5.63245112279386	4.2241291589132	5.70537669969131	4.72189511176315	4.99968681619164	4.64222753531361	4.57796043350973	4.66407811811901	4.78872780502343	4.48969319992939	5.65257864688306	4.52068783534819	4.20109773299409	5.38476293989026	4.55333834385677	4.73315074725391	4.94687276920931	5.05062249687455	4.88009128772336	4.17524401034982	4.98520763898318	4.49405813795517	5.17982827109536	4.09394902287741	4.05908328108353	4.30984098650434	4.36052626867601	5.86290581213006	4.39725570847808	5.81746950418584	5.52150176419229	4.46568994349246	4.46988755599743	4.30310314977527	4.08709360376513	4.86890254159073	4.75483676129088	5.12744680204112	5.57330824236066	4.22010489384984	4.23132122272814	4.12149659305357	4.19291864653221	5.5969186119643	4.18887958860319	5.30875251719249
PTTG1IP	34.4567861641386	33.0288065922017	35.2336985842372	35.1306058440805	36.1632572487197	32.6584943875759	36.3652475437165	33.5891735032001	32.6554284635184	34.4740426963217	34.1843942987685	34.7414135637358	33.5692631635722	34.9005193314764	34.170963776286	30.8719098666898	35.3707058445525	33.8861135731876	34.9205170193138	33.3520317964616	34.1275097478871	32.8983967009667	34.5630822475553	33.3370569005177	35.9882854538763	30.7377291965523	33.5379312526742	32.5908612157152	36.6227615973061	33.7216331629505	31.2203036641173	36.6382877600001	33.1055596528875	33.2779811066655	34.5307590358955	34.3754282032523	34.4296299429889	31.53200117265	33.1299703636011	33.201216466022	32.9505954996684	31.7729027959803	37.2529054657383	33.4723155558497	34.7883020588167	36.3120141224924	32.8913240461545	36.0795894391953	33.5073305282526
PYCARD	59.5625998775123	62.6471142632397	61.5194680979451	74.9029707008239	44.799797255319	67.9581346697462	60.867196708292	66.0356095887207	52.0465840287669	48.9781442392793	63.0449725110029	50.1884691728374	54.6213616366621	62.8336584183427	56.8559408258729	51.9356288626872	65.204056644661	52.1756959379648	63.4370221856874	59.3961419300205	61.7225079431227	61.2564787819838	58.2559527528989	55.965228980534	47.5019393155159	61.6765789085187	47.9596932208991	61.4646526266428	48.5205550753107	55.1013771675855	60.841382668887	65.3967216750174	66.0424484686568	64.7062204461891	62.0209509749175	66.1292172142689	59.1596321737456	60.7819430698838	57.8886699160362	56.917846504078	60.767881929826	59.3874972561573	62.4273556963585	58.381774267559	64.514092876764	66.0134950090891	60.3326193302338	51.6318239751678	56.6558347946012
NA.22	NA	NA	NA	NA	NA	NA	NA	NA	NA	NA	NA	NA	NA	NA	NA	NA	NA	NA	NA	NA	NA	NA	NA	NA	NA	NA	NA	NA	NA	NA	NA	NA	NA	NA	NA	NA	NA	NA	NA	NA	NA	NA	NA	NA	NA	NA	NA	NA	NA
NA.23	NA	NA	NA	NA	NA	NA	NA	NA	NA	NA	NA	NA	NA	NA	NA	NA	NA	NA	NA	NA	NA	NA	NA	NA	NA	NA	NA	NA	NA	NA	NA	NA	NA	NA	NA	NA	NA	NA	NA	NA	NA	NA	NA	NA	NA	NA	NA	NA	NA
RAF1	4.56662920462071	4.29860569370103	4.42732793107632	4.27366627185565	4.51642546918595	4.58407264813753	4.40694235203964	4.33592715821683	4.59507172331193	4.34757221437942	4.2050685600271	4.52912705306828	4.38714333073854	4.35273449156978	4.18377254400768	4.49064248591048	4.40328201631386	4.37987409862799	4.21891683156982	4.47407619130239	4.49880121215408	4.29539824691007	4.3641988524425	4.73155680387739	4.2768943912183	4.43632644905792	4.50833694343244	4.47393775122415	4.47527068822053	4.55503560593667	4.48836740324901	4.54422500348101	4.40967589794159	4.63724459149034	4.4908716296792	4.54623516113443	4.46623692379866	4.45369934977911	4.49397100993273	4.36979515509292	4.46096701096718	4.41012838202139	4.50288710074821	4.51810126937546	4.50240653037995	4.71895047488749	4.63450373374487	4.53416014227973	4.58007020442461
RB1	11.852980746637	12.006089130598	12.4240964049713	12.7511333410377	12.5415049293438	12.4407735133084	12.6097563837679	12.5712659139939	11.2767040411643	13.259933473983	12.0149835894678	12.1638438741403	13.106263304332	13.186782202346	12.1590345572275	12.3141485749437	12.2199599883153	11.518636107107	12.8267847173931	12.6967042477236	13.5047685630985	11.7835577946117	12.7752048165551	11.840565523723	12.4695834020593	11.6609453185109	12.9243453105428	12.1995125795244	12.9955299875272	12.9133401466718	11.8210085562713	13.1602869164518	11.8665555235828	11.8055710924981	12.2473690788378	12.488255690012	13.7160345570393	11.6550747325335	12.5375850207376	11.8192354317529	13.4806922566232	12.065406019364	11.0920294174128	13.333409807164	13.0818390213465	10.7785538865928	11.842458431125	12.3106831381681	13.059886805168
RB1CC1	11.7955841846351	12.4749263033162	11.9027036272438	12.7783848805675	13.1361861878498	11.7536806506702	12.3053912686053	11.9010250630518	12.6407967644786	13.0161878388548	13.413505436175	12.8131448121694	12.7207758775948	12.5053705735383	11.6253905874132	12.3904442068311	11.499722383261	12.7891487397174	12.000719937315	13.2493616910384	12.5331558688005	12.7582695388011	12.6242616905362	12.8031966693867	12.8280916678267	12.2361281690213	12.5001923912292	13.187701243603	13.3311429081798	12.4272762600142	12.438355606095	13.4627804376746	12.3116279873374	12.7759184436793	12.4140938085123	13.5441795575845	12.8204462897569	12.3671212667931	12.5962569842298	12.7722759828359	13.0363362955384	12.0322549860215	12.5409227381278	13.2499393187519	12.423531139957	12.5183921484209	12.7674254745651	12.7234769390453	12.2970500510025
RBCK1	8.80794459602271	8.14963605335113	8.85455882808888	9.01583325775943	8.76842196479229	8.7950421900504	8.78389930958049	8.38147511958841	7.99996796490032	8.77492817299755	8.46681950674508	8.27681583519499	8.00159689548533	9.20555150734908	8.57100304577674	9.13844372284767	8.57394895927102	8.38075546626408	8.78306913865336	8.21153748288202	8.65028278043859	8.19127669042325	9.10644358558006	8.86887368459845	8.03042252569814	8.29547918660185	8.20394105486165	7.71636683461553	7.57276894655923	8.66530105106752	8.7943725149988	8.04641773217398	8.98040354383619	8.43103828494881	8.54622130748746	8.2751287721575	8.32403646225195	7.51695882106363	8.64951316602977	8.95595680793599	7.86640907369679	8.04503962498123	8.81259267184696	7.87248106067616	7.70507987068187	9.29037508649328	8.73347541780035	8.9128026369559	8.30604195958759
RELA	13.603871227964	12.6164513438599	13.2857262048461	13.2155274380801	13.5449562206934	13.0409260670721	13.6504587792928	13.1941065534613	12.9274952778521	13.2953251862622	13.1489456719936	13.1922957049201	13.1971227896598	13.8841180961336	12.8343976259029	12.4605642049172	13.8921084680715	12.9853782838254	12.5540912053625	13.0760181354294	13.1602867011372	12.319345148249	13.3317313455293	13.0813684960009	12.7052930435647	12.1056368159168	12.5353173733397	12.7920584785555	13.2340286451735	12.6903837548499	12.9492319704303	13.3040601860731	13.0364364541953	12.896750271011	13.4646639602026	12.9875198714691	13.2908650343266	12.8275753191798	13.205095643079	12.8488482857352	12.5868205661587	13.7412825611625	13.2031522967488	12.8418565892672	12.8306458518729	13.2381562524846	13.0002092097992	12.8007631139759	12.8936538974552
RET	7.26816435669594	7.05171790872777	7.20556409896534	7.43136130828016	7.29379447442526	7.38938135763134	7.56477056293351	7.13701526870293	7.255803850227	7.44201874413061	7.42212129347549	7.40799599440399	7.33095275633109	7.44134325054402	7.48398472907175	7.34443430876158	7.35068640751387	7.38504866340035	7.30088336952909	7.85180432080327	7.2711412450579	7.46982137943667	8.60165727678296	7.25621835211863	7.3647689088685	7.31517434651792	8.0728057926518	7.48187767407597	7.56940772446983	7.37591230328306	7.49141028134039	7.81568795994347	7.16521900954475	7.45175671960184	7.42470654994004	7.49824400431958	7.48743160873929	7.2518681230315	7.50839293120871	7.46380637175003	7.31723069999491	7.194995226	7.75982485707794	7.34212109819499	7.42371223088947	7.55761161784995	7.58116931579449	7.19085821383919	7.36766565034074
RFFL	9.22931011672944	8.50367660883812	8.78827608236304	9.28871185010598	9.21875851224837	9.13680217066666	9.56652470874521	8.76641296913314	9.61548365454985	8.46045248061081	8.9359563299649	8.87379399116088	8.99153827405383	9.65353917406868	8.8973855224312	8.86891083414369	9.28400333496068	9.05021630826688	8.95903378714421	8.93703675771788	9.7907870859407	8.9687608982159	8.5238171740681	8.92195041001835	8.41849783353397	8.9592646567527	10.4624148949207	8.39474890760903	9.58433213853859	9.30015561127583	10.4767507635611	9.08243863239222	9.38119241390842	9.97661584658656	9.00522781508532	8.92858803710596	9.07411425509487	8.19746093936936	9.25518267947664	8.99427590130774	9.45623736862552	9.78118506570879	8.6939027185509	9.33284383730339	8.26651378277012	8.6985152084599	10.2029164577987	8.59778027171792	9.36175864013329
RHOT1	15.1445207239108	14.9738567803303	14.2008330238059	14.3974918092632	15.6710271340217	15.3234259648711	15.3898137486168	15.2506830526984	14.9182079118679	15.3764721369542	14.8639312897718	14.4547140131366	14.3833201033746	15.0266710710907	14.4504599486619	14.2697042054283	14.2013380627343	15.1063857331419	15.1725320526732	14.5924479463329	15.5775347192714	15.3229250571297	15.7490798474978	15.6922237099717	15.1476772913817	14.9374134514949	15.6568501616668	15.6730612579386	16.0219501730413	14.6062140726805	14.7551068919354	14.9159057295355	14.5006192809523	14.6053338740643	14.8233098797674	15.2878290812118	15.4253775157249	14.9973837169939	15.3276722692319	15.2906693646546	14.7278963924999	14.5452360643444	15.0640451981594	15.628268761712	15.9509684076051	15.0372436499524	14.9778092520034	14.7415403504993	14.9092868291233
RHOT2	15.9837248402897	14.8838348670479	15.7501301646882	15.8126628134444	16.9469427520463	15.6149588782305	16.857125759455	15.2664927693588	15.8726042618202	15.1773694624051	15.2822528043252	16.326023203408	16.0551238166475	15.4449582367011	15.2051987405543	17.7218761878386	15.0870231389927	16.3532828915087	15.5988506707787	15.9700426468387	15.0097084949217	16.0240469014206	16.0635886456892	15.4477146369196	15.5661957272102	16.1247091756683	16.1657628715776	16.8443408366325	15.6682983665682	15.1232123437247	16.125758231541	15.5840600780174	15.536635417013	15.5410657930789	15.7980179499326	15.5309697784344	15.5666398929943	16.4595439938073	14.8766781075242	15.2388533216887	15.4698493278771	15.5325751031392	16.7893870313089	15.1059444750276	14.8393156720869	17.0858226355871	15.4525425730393	15.6429136396005	14.6086530382672
RIPK1	7.01917610071997	7.04516460812633	6.63912318948034	7.31498052779161	6.83733588868703	6.84903337199644	7.38263939086188	6.79629246461558	6.85248334128953	6.66520540284165	7.16639236133449	6.8858889850352	6.36725444575805	6.8281997857295	6.35545169175873	6.36902356133422	6.74956987057091	7.01158733933836	6.87548493422608	6.76376676338974	6.79871909989761	6.29093458109205	6.6234646055258	6.91717611138692	6.77728599817645	6.9850156204061	6.09518749876859	6.70200290641732	6.61827606574952	6.63519334025899	6.63863824420345	7.13327312159307	6.77370928456003	6.58305619131345	6.90899020569053	6.63224739932551	6.77208937364169	6.46222780879465	6.58155215785663	6.9149399669344	6.77244153959576	6.61433097031967	7.00716428248729	6.8662192686317	6.46504381930467	7.1145485710138	6.70721114828301	6.89932195758694	6.07821719407655
RIPK3	22.2467610790874	24.0887768720333	21.5624625360367	22.8310396411976	19.8871179901074	23.9025377850739	21.9516512636851	23.4636310782895	20.2541211558729	20.4007111470698	20.8569938895197	20.4616014675225	20.6525403731342	24.141573827465	20.6882560777109	20.1495546460998	23.5410222789329	20.4636064024995	21.1899675408939	21.1967393805219	22.0563952818626	23.6471139435691	20.3157358863021	21.6464840002458	20.1085940866681	25.5158429001778	20.2488548322032	19.5859948638551	20.1356337735607	22.5047664824488	23.1540868826913	22.0171525421128	24.4242400286707	23.4301997992733	21.5970556112323	20.1793027101238	20.075532292894	19.7962532282069	22.9976843995268	22.8466826065303	22.2339255483597	23.2860302623539	22.1205026671664	19.9218346819322	19.919175486791	23.2431220434078	23.5661798422654	20.2091673263506	21.1071615971853
RNF183	18.1928846433263	18.1529841064154	17.7287192455754	17.9827370115889	17.1514326116985	17.4117154071532	17.6489239338978	17.6846554101068	17.4211337778741	17.750878704969	17.3363884924099	17.2442673192385	17.1784906008021	17.1654846749107	17.3662350847496	17.5519643210579	17.5680805376673	17.3769309103176	17.3095325170288	17.237236122965	17.5217223980383	17.4408312123335	17.943602986995	17.7717193023942	17.5357282012858	17.038099744549	17.5007535637362	17.6620229142669	17.7091967653001	17.4097735934319	17.2810364846431	17.4887879158764	17.3816032118851	17.41600359897	17.4721193078745	17.3090434815133	17.5682371657548	17.3145658156614	17.4606433836555	17.1517550026564	17.2674561909621	17.4181350497953	17.4113327484438	17.6644744548119	17.3714664228663	17.5873199850369	17.4034258231872	17.5617210411887	17.5112772316873
RNF186	51.5850982940656	50.8352432469231	51.5984882094778	51.6420033961935	51.2125800762345	52.0890845889122	52.0224490592807	52.3147604230014	52.4173304497616	53.7849510381293	52.8636016373479	52.5064373860331	50.8112862937815	52.9026116878133	51.989188390902	51.1587622921709	54.398414631561	52.6068169424851	52.5407653317566	52.3349525979627	52.5557634769154	53.0282326959023	51.5982301441736	51.5372848396517	52.1893453327108	52.1152094246026	52.5340643801242	51.7690314668699	52.1604723350152	51.9112178084721	51.2285731389884	51.6570544132087	53.9969260011317	52.2822602850222	52.0285652033793	51.6828713568697	52.6588035023199	52.6449118359263	52.885163660415	52.9818184422861	52.345986974662	52.3952884860654	52.4575242438778	52.5555630352745	52.6658426660272	53.2787484302116	52.9476469868634	53.3853047651186	53.1797060373902
RNF34	20.3666203716962	20.5478692025368	19.7793092222518	20.5973184178283	18.8492891924298	21.5238972388209	21.2362049805908	19.1993577936157	20.8380876377779	19.0641219278863	19.7226065386612	20.6841449763574	19.193860037025	20.833983384997	20.4224056040102	20.4402867120549	20.856570467026	19.8447805879616	20.0134788043073	19.2075895533173	20.6160219953953	20.4073676721594	19.9342874924112	21.1959694896407	20.3504517759913	20.8011581003139	20.1002510670761	20.6848987082464	19.372812324828	20.8801457680396	21.4107869089286	20.5579429757098	21.2295709585816	21.3270517029361	20.9004910923824	20.2614235094123	20.6888339952953	20.3602937808618	20.1272510541856	20.1372402184872	20.392624310991	20.5942308201117	18.851615010915	20.1200839426991	20.6800441240251	21.0577105073485	21.3491347491555	20.2581898345798	21.1107928912001
RNF41	11.3059293139665	11.3759454232839	11.8001689304372	10.9123318801279	11.3267098981318	10.9661975748484	11.7388346429198	10.800743662454	11.0968952708451	10.6146932195383	10.9218771343745	11.3752109357354	10.6072499391964	11.5482001023593	10.9153360301433	12.045878671972	11.0512212263397	11.585534478317	10.7165761177322	10.5522017979694	10.8802929281727	10.3289011108156	11.1153048400246	11.5963424061586	11.5025817116937	10.8293259517206	11.3856212226841	11.6157632817256	10.6980564731098	10.9891042568312	11.2937503751627	10.769050232714	10.8619408048066	11.1740946725173	11.5728574781445	11.3136707616352	11.2549124980651	11.969450399587	11.0879052233256	10.9317654161054	10.8832433866218	10.4295255301644	10.9924338563369	11.1170072808633	10.6728505787654	11.2275522486257	10.9582177940212	11.6654866719099	11.3324319360216
RPL11	50.3206091038685	50.6713037767575	50.5353019921727	50.1359084440349	49.6300027975724	51.0345269044063	49.9887758831857	50.4388919947529	50.9391032063398	50.7177165670811	50.3723801351351	49.3518239204084	50.5696354493747	49.9160978066948	50.5910984870744	50.7358173944154	50.4979864272591	50.868045775426	50.6130005804072	48.5814400922181	50.3642494207362	50.2656378558768	50.5080346522876	51.0866107145207	50.902017725884	49.2325915512183	50.2680150292654	50.3560490247427	49.8818743679261	51.1736632686707	50.5754435564532	50.4171229821503	50.5377056392119	51.3762182420108	50.2080206859319	50.3825386502879	51.1840419815895	49.5187774049331	51.3357810000266	51.4852291788808	49.4901318190651	50.6646902909464	51.1243131183034	50.7722718841722	49.6982825815641	50.0495441939552	50.8778966011299	50.3552228251287	50.9757962973493
RPL26	51.6725624234493	52.998142556741	51.3454689981572	49.8553353676153	48.0375379731085	51.3642864111208	47.6961589901401	53.3439827913271	51.6915901420058	52.1034225137836	50.5355436022001	52.1102270298448	51.3220871064644	51.1495082769216	49.7378527303778	51.7433595811471	48.9654579250607	50.8398148516538	52.23144321842	50.2336887697237	47.8956238398492	51.6421932111729	51.7021527190055	50.2647019823164	50.9840083059904	48.7127467780093	52.5048203402207	51.5517386269122	52.029030369929	50.5094793422191	51.3211198625241	50.5109799740778	51.5360337678109	52.0965409191683	52.0010669241035	52.1249084936954	51.950640467699	51.6227354743911	50.8622962434136	50.8237603070445	49.9750012892905	51.5068977765995	47.5898886845366	52.6340322734153	51.1192001550175	45.6394298671707	50.3838071436664	51.7604356189236	52.7120192530815
RPS27L	14.1618239966047	13.4510968839419	14.4023733823501	14.0260281309627	14.3220959526012	13.4237037739559	13.9995353361141	13.9114079310161	13.5192120444092	14.3897158743105	13.1962253184967	13.2357978496466	13.6778216222308	13.6382372038601	14.3322862510481	13.1928205069094	13.856774402761	14.2524926332428	13.2368930460668	13.2720035021512	14.3823675852529	14.6833642022772	14.4941027149322	13.6231236207828	14.5325867000975	12.6118539711544	13.3260959151483	14.545053231327	14.2655664488623	14.3846765830431	12.9443323141124	14.5725341269917	13.3702767918461	13.3049292902872	14.2614449753796	14.1135442606065	14.0549194005174	13.7908435400403	13.470913363933	13.3755472945062	13.7151718938408	13.0568842915073	13.4706922577958	13.3013598470967	13.3368889773196	14.1983840673092	13.0536925016616	14.3351934886515	13.2222755072154
RPS3	21.6008668014231	22.549692415273	21.6681939219001	21.3730580077638	21.3196807695602	21.214017934686	21.3827321442206	22.8479077822148	22.4288413804632	21.7929247300609	22.0931494815349	22.7460243283564	21.973519642703	21.3716046993238	21.220792658796	21.4258982749709	21.1767662750192	21.1516926028555	19.7459592366546	20.6320572293423	20.7232850436542	21.659308283889	21.198608182968	22.4466145423299	21.1372870411774	21.5461437582916	22.3521199902456	22.1980035283035	20.9559932932715	21.6729375132472	21.8443906027847	21.1553578827735	21.2203694211796	21.8320328383842	21.5730159551259	21.7673645529994	21.9009468993636	21.2807687635867	20.8654742204248	21.057694824097	21.723086821888	22.1114058769904	21.78970597531	22.00807553528	21.989270464898	20.5039745915873	21.3265827867535	21.453942388508	21.5354168245896
RPS6KB1	11.0695259436484	10.9124900166525	11.4280284497638	11.746248467134	12.1091153250349	10.8662441858319	11.8942998025785	10.6715526070113	12.4623322591355	11.9367414572857	11.9518562407173	11.6485420636654	11.4054330931788	12.0950471310281	11.3323211730769	11.9143123987143	11.8072490984902	11.7728146614366	12.1480630879685	11.9069286663501	13.4187142825204	11.3114641467603	10.9547441961103	11.5159632347763	12.1813977638836	11.7121816769123	11.7835824478948	11.9673058655273	11.8895766043311	12.3132771563562	12.4502522464159	11.5633498232133	11.9382842354659	12.3513344674793	12.1684083478497	12.3971855298898	11.8745278208001	11.3282192498268	12.6958173532415	12.6234275284241	12.448492314659	12.5206571374666	12.3525495339809	12.3511466100728	13.0017858355031	11.8380983449864	12.6663067984767	11.9498984083106	12.05319675439
RPS7	17.457973044736	18.1083003731829	17.159479598475	15.0814641070939	16.9422145303718	17.9695340342043	17.6409385492429	19.5590511067881	17.2646933570303	16.4000327774709	16.5447683045288	17.6771065596171	16.4184365390569	16.033872582666	18.0852155090064	17.5850665722368	17.9707051966319	16.3584328030368	15.9572226924296	17.0184377196001	14.920516051712	18.0147114126377	16.1928688225141	18.3393031803722	16.1964250883353	17.861089280963	16.750037529883	16.6362462527647	15.5053566116304	15.4738644836117	14.9199148441206	16.4117657445907	16.3092255825677	15.6041097291224	16.0246013337981	15.52292751638	17.8558216459868	18.5705005031405	14.9994108590754	16.5761880320013	17.1209437339319	16.6643419368715	14.564251745913	14.8535864095268	18.2822741033158	14.1577607528966	15.1651920124659	17.7486973793709	16.0614934593144
RRP8	12.2827852873638	13.9723829481414	12.3522246337521	12.2696182627436	11.6544746675561	12.7771952413258	12.8874515834797	12.8013727767628	12.6484148202785	12.2759143359057	12.1003603779281	11.9574813804297	12.6915085115627	12.6513807632675	12.5266797638622	12.5796177654463	12.4143824631533	12.2052156230276	11.925341404622	12.5782134519023	12.3724029782948	12.6475357862155	12.1508635236444	12.8338660091219	12.7742563172234	13.1170940314237	11.8021166604681	12.6348371263284	12.2500112695567	13.0849385066004	12.0290643859551	12.1127244211846	13.1572886280651	12.6989331947944	12.3864029692866	12.7366135458088	12.6187618780878	13.6354461179037	11.6490903742795	12.0247329012203	12.3284353593917	12.7441669612781	12.5983210395789	12.4104873623245	12.1009809160079	13.5929500681216	12.493380320529	12.7876339615465	12.0745096145132
RTKN2	6.7144457459907	6.49865298870146	6.5963012520324	6.71868916674236	7.1553816439392	6.61499996794419	7.22221964928822	6.52025929633281	7.61679446982139	6.644427402059	6.60276025248923	6.86642319052053	6.79217020135713	6.84082551444771	6.59979455927583	6.67355735564093	6.72767898637493	7.06064822328498	6.87944928721177	6.89754329489556	6.68721656489045	6.51202260941843	6.65098704823928	7.00672773284563	6.82706795446826	6.72282635504147	7.09973032173762	6.57342514683026	6.67396312917561	6.57435402271575	7.3794169812523	6.69810790073192	6.9112296828211	7.07747496648314	6.62049949794171	6.8596494786451	7.06735638388628	6.67839407713871	6.7507786701591	6.62188558300535	6.59750449890527	7.31836685786978	6.99327663760202	6.68899783726098	6.57953292169545	6.97626322003071	6.80787855604884	6.94285975102669	6.65118209294072
NA.24	NA	NA	NA	NA	NA	NA	NA	NA	NA	NA	NA	NA	NA	NA	NA	NA	NA	NA	NA	NA	NA	NA	NA	NA	NA	NA	NA	NA	NA	NA	NA	NA	NA	NA	NA	NA	NA	NA	NA	NA	NA	NA	NA	NA	NA	NA	NA	NA	NA
S100A8	104.209753898573	106.989786909377	150.562197618214	97.3902534699354	85.3852502182031	111.140196052515	90.9174788823121	137.170089862453	110.357182727603	85.8485063801503	151.713625606037	102.490860041806	88.3737509424043	121.926474189104	125.587260747176	84.2997213211544	120.917057581258	109.569442510839	96.995199706617	93.9376269062526	93.715689290977	132.186552940072	80.951607223236	103.191344536851	90.9449871684637	96.1265282643688	94.5667429442997	92.9250978437981	83.771718557275	105.559565775046	98.5338623354223	86.8205670248678	119.31687580401	92.0251119052564	116.21819457055	93.6397779425457	80.3385785679484	113.698485834128	101.819603284241	107.050682251908	94.7900549381108	114.02679046579	104.735877691302	81.7182826957549	94.5954546170913	101.203721509374	107.424402460015	102.949432087219	110.013394097041
S100A9	180.607591592001	171.77059890413	235.264721528101	156.136987781506	153.372540621629	187.072508102763	150.661940962227	217.703507666452	185.030682148181	140.376607992605	234.863146325539	175.889669717021	153.814973357252	202.607711213671	200.896960935178	134.282757284598	202.339778562599	178.535157361336	163.002127291914	158.559416898156	154.772207621424	211.599027285218	147.745299723707	190.418264241227	163.4517211779	155.776337058978	152.764652916952	150.668429145283	127.96267420832	166.542956542905	147.792040739027	159.404539082466	191.93876470396	152.798367507391	194.51273002538	161.52863440772	144.891741162879	184.009387643587	178.703102524965	188.915818933229	166.061744724286	185.592195253241	156.2628375385	129.763700426493	154.00026061909	160.720162100343	175.603798990616	165.374046836232	183.059343200857
SCG2	29.9898993063085	30.2155068262921	29.9990204113699	29.3628313379982	29.1409046300835	32.0085010591461	26.1608614318796	27.6016525463812	31.7376350961418	26.994384375611	26.5555156281164	27.3813542103211	44.0461799083303	28.0772109248052	32.1490302347848	38.6099636019043	29.6265843168957	35.3514056489122	32.841312368555	27.1201647411292	49.7580817379686	35.5402842921496	27.0139889577168	30.2595805565543	31.8556090946215	28.0602114737233	36.499254843101	25.2314262135864	31.495273540454	35.8036123513334	27.3902394806028	37.0106666719898	32.0030304857609	29.462302559915	38.1655438507154	30.9487203193121	28.1249758362633	34.630650176406	35.5420369292818	27.2219804478474	26.9508178448288	26.2301947852854	32.185251521166	29.8481893122401	32.7145019523278	28.1304630714212	26.3825892330197	33.1645670193855	36.1224525970064
SCN2A	2.80673792138738	2.62654213712332	2.65464725507472	2.63271146283285	3.05914554391257	2.62566549468676	2.62636170193154	2.65833400233543	2.6624806217295	2.65408456452874	2.60819192272872	3.23286061148868	2.60619352113573	2.61645732775693	2.67469323386487	3.34146248664546	2.6438246273753	2.80692742565187	2.65222217652248	2.67468625230219	2.72806201573264	2.60142264928466	2.68681416577286	2.62649516253277	2.65999235053687	2.7485754685909	2.67994620592618	2.58842059879605	2.6313097629233	2.60947435193638	2.62968446156568	2.61676426600216	2.65149135747704	2.62769749708203	2.64907812701675	2.63435842002517	2.64088797484502	2.68101735468242	2.6994551512239	2.69127448035991	2.6235604049648	2.59949197781268	2.65497981528224	2.60705990853746	2.61377257995537	2.68527236014673	2.65007741453768	2.62973450997409	2.6609149034843
SCRT2	20.274123402263	19.69942564886	19.8150478498432	20.2292800993339	19.9404883463576	20.5258062854227	19.7087584828066	19.751151102856	20.0280374764344	20.1641595477338	19.7288406135791	19.9800566506835	19.6940776655793	20.0320024759513	19.8356703363953	19.6297812245604	19.9578948833871	20.2560478153192	19.8339728428714	19.8904908550209	20.2223611795896	19.7239951627322	20.283810495411	19.6121343148328	19.8052494741652	19.6577222999583	20.309919890499	20.0603226206172	20.0552006954512	20.0979820980764	19.8095670489904	19.942558304358	19.945624635289	19.8306830758719	19.6332864363737	20.1257987543871	20.1787723159281	19.8737807049804	19.8635978249769	19.5994657067131	19.5454402290577	19.7934667336704	19.7389442285071	19.7868947700753	19.8225334956038	19.8528636440382	19.8491728479405	19.915322987783	20.0633866401315
NA.25	NA	NA	NA	NA	NA	NA	NA	NA	NA	NA	NA	NA	NA	NA	NA	NA	NA	NA	NA	NA	NA	NA	NA	NA	NA	NA	NA	NA	NA	NA	NA	NA	NA	NA	NA	NA	NA	NA	NA	NA	NA	NA	NA	NA	NA	NA	NA	NA	NA
NA.26	NA	NA	NA	NA	NA	NA	NA	NA	NA	NA	NA	NA	NA	NA	NA	NA	NA	NA	NA	NA	NA	NA	NA	NA	NA	NA	NA	NA	NA	NA	NA	NA	NA	NA	NA	NA	NA	NA	NA	NA	NA	NA	NA	NA	NA	NA	NA	NA	NA
SENP1	11.0239564217049	12.1181355647435	10.8224219835008	10.804234483998	11.1005327751848	11.3227541959919	10.6686877567341	10.6019186109806	10.8950681831356	11.0441425594556	10.4580978769376	10.5659457954468	10.6220945873721	10.6611568185664	10.5411827513972	10.7703421642887	10.7259428203402	10.8101405852336	11.0342904482222	10.6071144816486	10.7667927586415	10.6207410522803	10.6779174572804	10.9016785046676	11.1248075037178	10.5520944412175	10.51753492151	11.7255550840737	10.7091233074932	10.6874026796818	11.0646135851399	10.7821580986467	10.6351327800819	10.9480249876226	10.7700423887829	11.2551505134732	10.9117996717393	10.5108024452004	10.6614372957716	10.9595661332087	10.7142319238763	10.5248125146826	10.3457913263327	10.9696256142967	10.6110436516853	10.8081538614945	11.1332373330919	10.9556009712435	10.6435794535163
NA.27	NA	NA	NA	NA	NA	NA	NA	NA	NA	NA	NA	NA	NA	NA	NA	NA	NA	NA	NA	NA	NA	NA	NA	NA	NA	NA	NA	NA	NA	NA	NA	NA	NA	NA	NA	NA	NA	NA	NA	NA	NA	NA	NA	NA	NA	NA	NA	NA	NA
SERINC3	21.5126678800749	19.8882863589545	21.795920324211	23.1873666483357	21.4762938913081	20.6131056884467	19.8767888205629	20.0420568117726	19.3655389041833	22.1268534815389	21.3044243965807	20.1439276439417	21.3627109449118	20.2765047551166	20.4759770919396	21.277112598406	21.1587156726201	20.5970084968921	21.5909343425745	20.1732012499037	21.9354806579422	19.6634762433861	19.5106227935886	20.5566172937714	21.4414972057386	19.2049375238852	18.9612238976218	20.3337053653238	20.4760533780128	21.1719485187935	20.5538503454837	20.1082346053532	20.3987198978612	20.5476288306057	21.0463541618202	21.4303070128846	20.0980974179917	20.969049110686	21.8214824044844	21.8712173322565	18.7441652311881	19.9430438065228	20.3788133022279	21.8320177899975	19.5733843899359	20.6122874557437	20.7874659790615	22.2522447561564	21.6933586959313
SERPINE1	21.9990102043723	23.4253405120485	24.8042582395651	23.7273134952375	23.4931533884633	22.21882587141	23.9414743279372	31.9238414879019	23.4497228719878	22.9808474921362	23.6275928040748	22.8224777173363	25.1478914417136	26.5109989477115	26.1066280538097	23.2720666511027	26.3441314166626	24.6395984516072	24.4620549513757	22.7242240181947	24.3441280249026	26.9718785640125	22.2699662073196	23.6063299189007	24.2187922861388	24.1185491458122	24.0518944512552	23.1903065613728	22.1772567079627	26.396071744697	22.9901826614736	23.784696456527	23.1906250741826	22.3903220270882	25.2449377917321	22.9471908750982	22.5772999779137	28.6784843478031	23.0437108813538	23.4225813791572	23.6122286981651	24.43558302186	26.8036932179213	22.0360254377362	25.0079054836792	26.2789293504987	25.2911504630859	28.1474929386271	25.2819556591917
SFN	48.3350830479404	48.3454818312491	84.1906187447	48.9179110126805	48.998628262447	48.7333590772863	49.2402652917996	51.9567272634078	48.6518433800826	48.1518074474148	83.5238962839589	47.6388729711728	48.9547297972567	48.6831077823974	48.5929550249795	48.5825964199076	48.6323802397937	49.0316338326344	48.3758191880764	48.053342123009	48.6776057102595	48.7397553957256	50.0998155128984	48.7817446536775	48.8651759979919	48.9843331207827	48.8132100725017	48.9060826174361	48.9456167963298	48.0230984462407	47.8591943076636	49.2104747848323	48.0766760860887	48.1677178607117	49.0831264601905	49.056458611087	47.9725985888272	48.2725363974504	50.6079267885543	48.9526682805883	47.4931941382714	48.5380750780825	48.6908704893304	52.3018260258139	47.9497374838647	48.6078854729057	48.6001522033731	48.2822977705932	48.2318528455197
SFPQ	10.8469551475714	11.5096990508495	11.197526115476	10.6326000026848	11.2170742896393	10.3184051983688	11.1050846077388	10.597327892579	11.7827437055652	11.167841951321	11.1149308704039	11.5309999069277	10.3843978537424	10.9385911163889	11.6826070838265	11.4274306261334	11.2500331679104	12.1504164737083	11.3072735832294	11.3207336187983	11.122601267276	10.9569861862444	11.3000918414542	11.2551684687405	11.2550628504238	11.3897315817173	12.2479188032703	11.8033723190579	11.0527520754933	10.3659374892154	10.2864918693832	10.6408602059995	10.4036559916699	10.5903369936527	10.880590147686	10.8620927348698	10.8021808280855	11.5302217308315	11.3507397709729	11.1835305434432	11.5834076620619	11.3659917196225	10.9905785919543	11.5536039832492	11.7575130892604	11.3724850014243	10.8394759598762	11.0582354545863	10.7208132047113
SFRP1	20.3347512151218	13.6321799396384	15.2651662200899	25.5909630329448	22.3454545746087	23.6031219411689	14.0185094778227	19.605730602118	21.8209925207611	23.8620399409565	21.250366027333	14.3269242217915	22.5108288474554	18.5475298812396	19.8116796018888	19.5408856326164	15.1704832391369	24.4584488274146	16.659769282125	20.949956233669	24.7889356554913	17.8714409727206	19.2312908266757	17.7879545267226	23.9292773261404	19.5112025969682	20.6638610457693	14.9315024638007	20.4409892947589	24.5306015044627	22.8972114698406	25.2737690073943	25.7700931221059	23.9684041681651	24.3363409901724	18.8097519985274	14.0998349154391	19.7416321707705	23.7620503704287	21.6335109719486	18.0057048761808	19.3739351050621	22.2021665006784	23.01469295483	15.0108257427005	17.8231242353214	22.4646487571476	26.4343037283098	23.58977541945
SFRP2	34.7364708191267	45.8121085419019	44.7782888398923	31.4932932309762	32.2828685263581	40.9214503591587	39.2350251983441	40.2912207726034	43.5345135697635	37.1590540828188	43.6068166914064	35.7633862290448	51.7725195424131	41.2224365768398	35.1624984601735	49.5814544553092	46.8185560604111	55.7006591378958	48.6724321977867	52.672315695829	48.3849042860449	52.7242324276087	43.3527017463586	32.5249063562903	40.384618302924	41.5076658802906	32.1898510975016	35.2072479306991	51.352532602182	47.6519163977371	41.3652753747551	50.5883318822798	36.1687086603845	37.5457680684404	35.7531872068616	52.9478367127457	35.0665246946933	33.4426205742673	64.5592923266707	46.856920046555	53.5556097623295	47.8315803695762	42.3580716520638	33.9778928686193	40.3273978497301	44.6836236771922	39.0111955292011	39.8829788547872	57.0039700863968
SGMS1	11.1625226469273	10.3647754740783	10.5525140365889	10.6223881905354	10.5488737967152	10.5337592824751	10.1386133238214	10.3879765538301	10.1849840159556	10.5872260810472	10.8795351273563	10.3354484262548	10.7466479366873	10.634806367507	10.3095643786961	10.2851907065703	10.8977714844115	10.2038334972367	10.4922591770067	10.31818451239	10.9375968132252	10.2073931363005	10.8926734142751	10.5407252988784	11.0437401759077	10.1183840502373	10.0745802004285	10.4609345405715	11.2208772134732	10.9034146047101	10.549892885949	10.5647149504689	10.5659875524351	10.2385826325123	10.5780936332983	10.2650960455103	10.5278735144375	10.2521771896015	11.1664263185984	10.694467339053	11.0083449050258	10.7048365047254	10.3535034610683	10.3136227889921	10.2650752565162	10.1738306350458	10.6898861631148	10.654044262606	10.8994010780389
SGPL1	6.80109478986731	6.23333378457392	6.33894624895089	6.35197307052923	6.05060464924353	6.45668921126884	6.82375270748125	6.2592271408013	6.15739903374933	6.16087031095563	5.97563439924804	6.33311643274212	6.40504100940255	6.54551710948194	6.3255655594924	6.11572980048335	6.58418923995972	6.31812409140848	6.10290264388169	6.08214461455861	6.46003897003616	6.08995677364041	6.19813397376615	6.48584242573827	6.56016964301847	6.25890949596837	5.64194806185996	6.04070978061053	6.28655680386513	6.08957566951209	6.19303755963179	6.51396788352715	6.49509267788117	6.49635644975956	6.22743990198618	5.83420274037283	6.56632495790766	5.61074723037472	6.10332802440516	6.24807380381552	5.94114631761766	6.16198029408065	6.04031379209645	5.76312625577682	5.89241631525396	6.18840947353796	6.41850823414077	6.12749691338141	6.30503306105137
SGPP1	19.0256245128862	18.6723798616665	20.1286991115894	19.7780879672229	19.5065333342946	19.5453435586265	19.4683160401513	19.4657515157832	19.2707563096693	19.6152936062804	19.5581140138346	19.9020404955238	20.6428019467844	20.3306466939759	19.1011825942647	18.9159094324479	19.1028429142673	19.3808436334507	19.5978314740065	19.1122074789103	19.648475678232	18.7999831680943	19.5874086708685	19.102872693039	19.7837585757382	18.6138746792761	19.1406507025599	19.0361082440273	19.6898750029948	19.625859663614	19.8136912412247	20.4109830899099	19.463478005995	19.8150777694382	19.3826431585377	20.7405315052366	19.6191499373973	19.0418760098941	19.5111905792368	19.3155724289977	19.0790589777266	18.9738146855084	18.9943943353812	19.0441989646874	19.1550740018358	19.0958839662728	19.6076296165026	19.1359381091601	20.6811770559448
SH3RF1	13.5179198580078	12.5243561862886	13.830411202509	15.4941012399208	14.0571618686787	13.14083167686	13.7336351059588	13.5715754880617	15.4935815023985	14.3413705829107	13.5088961308102	13.2529851835318	13.5597759212259	12.9409526857276	12.937107438615	14.5556212644482	13.211181155742	14.4416004496235	14.3995105633578	15.5228822298797	14.3532510167301	12.8881618925119	14.9017743816675	15.3048752014209	14.9395555949493	13.2820529467573	15.1478386539079	13.686083197701	12.92199178588	14.7353197906102	13.7286038222662	14.1687877267796	13.1247522070622	13.9178082691116	14.3294606218266	15.7996025741838	13.781785637865	13.9213261263408	15.0236109953377	14.261373445858	13.8143988928676	12.8249741884102	13.5816983943932	16.5488562682545	13.9895849045455	12.8176882070345	13.4067275640808	14.1952638616347	13.8219837973882
SHH	11.9448749704821	11.9864900308679	11.863493275375	12.513523848572	12.4184131622754	12.1092055389115	12.2742135916071	12.0024869637096	11.9307512326894	12.0871087004327	12.1347921132909	11.9346234468002	11.8966861450054	11.9315470305194	11.9931987964409	11.9946022570192	12.0335795908593	12.1872011540783	12.0337080116994	12.0847923547545	12.1971410917343	12.1106341486347	12.3212267388995	11.9513861719667	11.8845318877928	12.0398127255453	12.1331840844334	11.9385169787983	12.1242197486322	12.0786012869831	11.9055779979454	12.3023943857421	11.8916183775986	12.0755572269797	12.0291282383151	12.2925624170928	12.2592162575585	11.9129161425285	12.076942661854	12.1613300273509	11.9529756369522	11.8111446527512	11.9910857787731	12.0292132466512	11.7976205819932	11.9001390025857	12.0233001153647	12.0567574522089	11.9768827028363
SHISA5	25.060348512062	21.9010166066683	24.1461498411835	24.6926020439465	23.4028112325025	24.068352231985	24.0267028150382	22.9893679869798	23.1978978789981	24.2496345204184	23.4945126916943	23.0239121652172	23.6226285678186	25.0624438824416	23.6750211871289	23.0552105562748	24.7988512907378	21.4626480513549	23.1981202627524	24.0677673572651	25.4081589081945	22.9379633973312	22.4236755736331	23.5467878583521	23.1450455101543	22.4681057129404	21.9665631490995	23.0533509003323	23.4178407906208	24.7357691523742	23.8421756277752	24.7456049858945	25.5879936122253	24.5697718996417	24.9212987673367	23.2361702184683	23.9148389250451	23.6596675347929	23.72057335405	24.4048507624324	22.9785449148856	23.8899065209675	23.3111380898465	22.6073920479122	21.8454037268326	24.8488216056332	24.9674575163477	24.9491584537263	23.4152739578308
SIAH1	14.3853420198535	14.8513025595194	15.567467556859	15.3974372183695	16.7580226583826	15.2267262081495	15.2465185493593	14.7901219569332	16.1776297227381	16.6047927579057	15.3259340000054	15.0761849014996	15.6596008730771	15.5927267111128	14.1847355424737	15.3832988684106	14.5834423174534	15.0163722712625	15.1218400112786	14.9166281089257	15.1307424025108	14.812686918098	15.9147045048354	16.5112115205683	15.2165180515874	14.3805049481137	15.7921220923583	16.0396527268768	15.4560800363184	16.1615705789848	15.0908266415359	15.0503265188839	14.7357624319914	15.2424191732786	15.7227897645895	16.4797322461122	15.4060142265216	15.0701444846726	15.0377875159155	15.1655203057471	15.3395349783243	14.466515314226	14.9996275308148	15.6161387417235	15.30827960362	14.7681639905222	15.2959477490197	15.7144659648796	15.5339011904545
SIAH2	28.6626113604974	25.4647728870548	27.9857271308714	27.9246087851749	29.1018882012868	27.2208075339435	28.781489731484	27.2685118587524	29.020145013091	27.8526212006766	27.1576791920866	28.3916480535241	28.3451224032886	29.7181851543327	27.3578523652689	28.618542535462	27.9704517191757	28.3620189996266	26.5930006518619	27.2732511299064	28.604069299983	27.1170178869915	28.284902143467	29.8921821501259	28.124515163307	28.6134180398129	29.1948799610469	27.9812408998492	28.7526470861481	28.9223250809834	28.8537483458706	28.5434702293242	28.3383413033426	28.5756475072276	27.6490129068809	28.259279501436	28.1445948627798	28.4934788847335	28.7943083739368	29.1765610849949	27.572030764566	28.931249347113	26.9402139570423	27.6421766670615	30.9702888941594	28.5826691214536	29.6491329372576	29.4376043273146	28.8929926182236
SIRT1	17.491109250348	17.6088098896804	17.546931230767	17.5933478074403	17.8057279596544	16.1320210087698	18.8797929005102	16.90505111082	18.8071413297935	19.4209587362227	17.1139959177992	18.846562297474	18.4520578763274	19.3486176227168	16.5822385106895	18.3978335774628	17.6537999972559	18.3644831194651	17.7986214546909	18.1922451203916	19.6950586470161	16.6491133869838	18.3561629892364	17.7647357025758	19.0519812301635	17.6440072444015	18.978507559364	19.4542671120881	19.5225675658479	18.4206486245511	19.7933974101234	18.9640003277073	18.5433762527401	20.0688312718912	17.6474772146648	17.5966879228842	19.8056765154674	16.4682952060573	19.7163496061153	20.0026921302449	18.2645859950177	19.3016010530575	18.2650847816514	19.1878190827188	18.4234105419583	16.4318872624185	20.0342398165316	17.2533654265604	17.663827055845
SIVA1	20.1857522787863	23.3546535576806	21.2274033806121	20.7291449275225	20.7246143190871	22.7588661312864	20.6766216799969	22.6275552387844	21.6843039723404	21.1105918528978	21.2386373083426	21.1790870393786	21.5706269546501	21.5913434750046	20.5877296636786	22.4326295401236	20.603237665596	21.4869958137999	22.1723567198497	21.6313361447032	21.6789705588569	22.8992430065172	23.2044216256219	20.6224198867686	20.8906057976904	22.421659727103	21.8783614938425	22.8844467964186	21.8170398187667	22.3714964787285	21.2378257435816	21.2379866590499	22.5241996989439	20.7292284838716	22.7602051029581	22.522818395479	21.4941505441777	22.6165395855852	20.3582785529565	20.6060794301899	22.7187928401477	22.179997784816	20.858936206027	21.1093950451357	21.7395899105226	22.2430702067579	19.1413505963157	21.1202212993755	22.2637895188407
SKIL	8.34194652071519	7.79746748348574	8.34123911263929	8.37141354873192	8.64346437100276	8.62742111338681	8.39773743630926	8.28319186503806	8.58544946316818	8.56814195660877	8.19348227730058	8.32304599596704	8.88669536458374	8.39092240151432	8.38938809480838	8.78727774899473	8.25895680585301	9.0967443813029	8.38166739286441	8.36182496823717	8.87463949500921	8.25970218827174	8.46710603009758	8.33032732448507	9.09237329497476	9.04799568143299	9.07220876689107	8.58319610721226	8.55092230021926	8.51774665373331	8.34219711817109	8.45671217413394	8.19090288245901	8.25941514406925	8.18383561436158	8.26780539929675	8.40117309291986	8.05339704679714	8.41144974333529	8.28113538954848	8.54486882083351	8.44366029810664	7.92666665354637	8.07540904596631	8.32297160116685	8.05580628153001	8.47028395265716	8.02623152177981	8.79527541447011
SLC25A5	83.6007203608075	82.71861639655	83.7230921443426	82.6672751186769	85.331378621775	81.146129297925	87.3520651787148	85.9029540133176	85.0726235161766	85.0270108769547	84.4756299200067	82.2375112831405	84.4977999737771	81.012089599283	85.0002395631476	80.9564533024139	81.1947697582756	78.5424003845701	87.2083391986017	82.0904754357856	77.2288544070397	80.0105601219668	81.0851460598457	82.9147798616502	84.4240284838455	78.9851974597416	78.4124537356933	83.0240135197328	86.472463166991	81.8793954797553	77.5848519956799	85.9312111042596	82.3670278033297	81.8602312199905	83.8287900267133	86.0632074238355	86.3007193260367	82.2967412138589	78.885679177872	78.1445980494113	81.8083010973541	78.7551418492509	81.3420520395174	83.0111441554767	86.6774647352936	84.7572679389086	79.8962505686537	81.1297558620711	78.8037184968462
NA.28	NA	NA	NA	NA	NA	NA	NA	NA	NA	NA	NA	NA	NA	NA	NA	NA	NA	NA	NA	NA	NA	NA	NA	NA	NA	NA	NA	NA	NA	NA	NA	NA	NA	NA	NA	NA	NA	NA	NA	NA	NA	NA	NA	NA	NA	NA	NA	NA	NA
SLC9A3R1	41.1013244263749	41.4615514988159	37.5296274713141	41.2163327425955	36.0569151196181	42.5183497179286	42.372858887729	38.4767853901011	35.6388390730433	35.0806442904732	40.0445120158025	38.4063342197793	33.7621586769359	41.9845487131556	36.759243679941	33.5992423723884	39.9124294960973	37.9443109035305	38.6477219012457	36.4953654153833	38.7858885600826	41.8913977239678	38.9870782649734	42.0200511584232	38.038104288486	42.6798138519302	33.8217583547375	41.2087138712069	40.7449485879907	38.0233422243708	42.4822559464198	36.6617277975387	43.48968985736	42.4993172720551	37.9655142440541	34.387226767695	35.200087591723	36.1978452840227	37.7001945954408	38.4277222880939	38.3064452386436	41.5528153762327	37.8164962219675	37.4740502188289	39.4071710462999	41.1627266175024	42.7411692355439	37.2378032146155	37.7267109435597
SMAD3	7.86278473895087	7.6044472753752	7.70714890299199	8.20592838117877	7.40697103600239	7.6828068555247	8.16005429193793	7.6475762176674	8.56813673061247	7.91917041506729	8.00849807899195	7.80894851511461	7.75906333721747	8.42589252394529	7.96995854469093	8.38234813342565	7.95794723044627	9.25828339229282	8.07868443441514	7.4110736115867	9.19361133778465	7.8145983693045	8.07921731543161	9.00179085834617	8.23297082951726	8.10180771109667	8.42348850643088	8.11857026466724	8.06517459129211	8.06229401605528	9.00540755944974	7.77379831605957	8.58769097612802	8.54188901104276	8.08476603003967	8.15329669581991	7.7106358220249	7.69767977911847	8.73545549594666	8.35862052043578	8.06584394439157	8.07116415316491	8.76420727575676	8.94675096791397	7.56031771480815	8.11834472295528	8.8684360879113	8.04292976094949	8.29879189479663
SNAI1	37.535213345487	37.7839593992969	36.7472173628588	37.3083059963433	36.797741068933	37.5400465005666	36.6317569043094	38.47353058737	37.4317893639719	38.0017210089658	37.2076145485626	36.7257541015676	37.8500647784212	38.172246891702	36.5337560030654	37.5652107284964	37.2228080659406	38.5545052808437	38.2530294942645	36.7239508426729	36.9957934931238	37.1555409345144	38.1330760190111	36.5253244838619	37.3654925898944	36.4370308058439	37.9111273507894	36.7163555136586	36.9116921584947	37.5283153029559	36.8523170075321	36.8815811955759	37.3739901107049	37.4030967302439	37.5505445249856	37.5945377756104	36.5765799826473	36.7141482325867	37.8067657309966	37.7634832377677	36.5719341551248	36.5352390080131	37.2374331638896	37.3723772283596	36.4723711139171	37.0301699103485	37.6234352541565	36.807052300139	37.076250580344
SNAI2	25.2312075021699	19.1951603118415	30.0174692279283	27.1975169738879	28.4746801731308	26.5010161001679	30.6991589855594	28.0789711834635	32.8483451928829	23.2700276624867	30.6173370325888	30.0374503191923	29.505814359287	23.2670828546624	26.8637785439987	28.9862616718741	30.9954523881205	32.0066423992918	26.5276193103292	31.5877982234448	24.3066373135939	28.1946863935638	30.3179548051189	35.1827617428679	25.5126254224493	19.4057716752148	25.7153743094674	19.5349840592227	29.8541517748032	28.6333765140682	24.1321951155784	30.705904802644	24.5363171852808	22.0494749716716	27.9513562497361	33.9539631954797	26.7901610380557	28.1091297566222	29.4391974864274	27.0540306517241	31.0648218080148	24.4906246248017	30.3867732175172	33.4339053994251	28.2908073750304	26.0813698922933	23.8758289573496	28.1875875285993	27.0879680617982
SNW1	38.1880842569573	34.8447343576822	36.5778874970318	36.6285811644863	35.4487368796532	36.9428320644493	36.1259059393246	37.8216565384473	38.390715042562	36.8028393468603	38.6684837184302	38.7793932661986	38.2442086030277	36.3880893081142	36.5122672162263	38.6160113684288	38.4916685994659	36.2017254156082	37.5177380387091	39.6732956513375	36.5119737257378	36.8555334438056	38.6784079558131	39.7906447333604	38.1271516781685	36.9490110618624	36.346219136606	36.8500567625048	37.9715977297479	37.2980446133267	37.3826697908477	37.502163604823	37.116467745574	37.0446638945229	36.3638961937097	38.0421382278573	39.0595570582072	35.6402738842955	36.4539279847536	36.9265628751523	37.5700309132195	37.1333425817109	36.5505288976748	36.8777192786778	36.9520377886601	36.2932146096721	36.5236025622353	36.8360248497296	37.7215797974307
SOD1	64.5890653556794	61.6162772913297	63.8585233069371	64.8252118966049	64.56997942709	64.9546801322357	64.8682616918942	61.3011982188921	61.0649900179619	65.9835003238582	64.130828404381	62.4618329839285	63.7349439156169	60.8319773939681	64.8214194513918	62.1047206249785	63.7988343460168	63.0897580226462	64.5624445909717	59.2375266299334	63.5548967966804	66.0454329994541	62.5932053326458	62.2072034388617	62.7302568192879	59.5531928198943	63.2539057842123	61.7332653562224	63.3123912645208	65.7398351760099	62.2312992056172	60.9059231650188	65.2856910001637	62.3030281319086	64.1720385235242	63.8103485502085	62.452209601462	59.687684551258	62.2366615714243	63.8348679119869	62.0424047939547	60.7821599133363	61.4066783544542	61.1430324586483	63.5931757541475	61.96845568166	61.6561622966215	61.9721133600178	63.5533666229002
SOD2	5.89845244855641	5.46909816666943	6.54707280398767	5.76170407400137	4.48343201570392	6.04545718182606	5.57519666143948	6.33989577520533	5.4317634596581	4.88981701737107	5.51371472739796	5.68506496508869	5.75859148676474	6.16389390093984	5.62811775336046	4.9552377729857	6.2404935610545	4.98628422100906	5.39102277333574	5.27100747140692	4.89772897146811	6.0587109102155	4.91511830219322	6.00583410010791	5.1187389077573	5.67051774696207	4.59248968097532	4.54238915405623	5.66933196265065	5.4259615479051	5.07179112693349	5.4454622925152	6.27195706547767	5.57286504234276	5.79722491201943	4.96747696617428	5.05453784265043	5.28421482227674	5.23660484177095	5.56071994177145	5.46426560523169	5.43067446615216	5.60261274275494	4.36862498625537	5.61658081414253	5.4774943698309	5.95206998666483	5.49047295836447	5.9784735879839
SORT1	10.9691939603203	7.66249539723824	11.3779616175108	11.2264229220886	10.7496342523463	8.69322496308762	11.2307913124414	9.67406527935351	9.65357510342002	10.6115997843242	10.4977328579702	9.91620973841305	10.3360438115971	9.81799443573252	10.5222853036905	9.14403543076968	11.0259854303459	8.57296745613491	10.112077782825	10.2096110860232	10.3369888886516	9.72336131087912	10.3134312826064	10.0589788488664	10.8891567483989	7.30875241099849	8.08736915291082	9.80306273303496	11.7018162233373	10.4895970307296	9.90188514939144	11.7523962166784	10.7481500433604	9.43396376083869	10.3431773220783	11.4062887199726	11.0164356677397	9.78835452013019	10.2139407674259	10.7804952630449	9.0454078109286	8.7672462607252	10.6288537048246	10.9083140254536	10.1572575034262	10.9206549318158	9.90060484021965	10.8213561271135	10.0819640828783
SP100	6.44171407323797	6.18546925095076	6.0436548903078	6.80315393829511	5.77166615714691	6.33705497575305	6.39216762528889	6.18406794152227	5.66192099298609	6.08809703745888	6.22031659635359	5.59057117530208	6.08432783825528	6.44487253393126	6.77101041928025	5.84588338249576	6.03620037841944	5.24401805437831	5.99961557965971	6.17177310486141	6.54985003435527	5.92525312154552	6.246805408319	5.96891611761212	5.99716498906378	6.43423961330077	4.93396826177522	5.95350988956519	6.13793080271599	6.23036171522632	6.28679716707267	5.63505465608823	6.15960763716566	6.37128023048995	5.96851844223096	5.84802888220685	6.18626893983964	5.86829692052252	6.02682299285817	6.38686678192888	5.5915595559881	6.27855379223019	6.30424716527024	6.21450038245762	5.98684257387441	5.6378808918176	6.373262561947	6.55755775148871	5.94966941484114
SRC	11.462881532657	10.2999433492752	11.9802891403438	11.860516991573	11.3401679749263	12.0289360792053	12.422298768037	10.9773473539632	12.7809068842042	11.7041097534673	11.8579801190182	11.3913979143771	11.2537823265675	11.7858707306878	11.8098836721535	10.8355034773114	13.4182135430956	12.2986182699546	12.0555899674803	11.0117757604051	11.2338017805827	11.2622719268119	12.5374711222634	11.8206298137562	11.3715054177023	10.4742884676535	11.7281254746914	12.7132448614586	11.1577597288525	11.0630348954776	11.7199315816993	12.6912533744334	11.861992222172	11.4618375058171	11.1254137574989	11.7144118310172	11.8134557076186	11.6312263154176	11.4255089952531	11.1612755607696	11.7272673883217	10.7447761291681	12.6792083606455	12.1582429058952	10.6605166270083	13.8056011767945	12.1737616173974	12.3442305785617	10.7606993308051
SRPX	56.3348456422816	51.5455311730174	57.4823277686591	51.7514351189571	60.2915733705335	44.3379826455238	54.2559746705967	54.343989435583	47.7699461543795	53.4122497865621	49.3664893235983	55.2171082107132	60.1398074783191	52.0639319896795	55.6032500417123	49.1211960350239	53.880177026578	48.3214536801323	45.6549602321199	50.0487355859159	61.7979040710819	51.5167504225276	58.9830965596669	50.7492741785483	54.0360628823642	40.7109762879025	48.7242805026897	53.645875920612	53.1194449832187	59.307951894493	50.0125544642461	59.8970887780109	43.4836919580373	50.9839607263476	60.4629866249061	55.7908255403788	56.8768390059471	54.9772104733661	58.4876905477254	60.4361961921071	45.0769499962822	49.7765710576144	53.8980134422151	59.5298102929255	52.2764879719423	53.1895446637518	50.761780121713	54.7406453141597	52.4676662598698
SST	106.36118257418	105.293553769383	106.119762195094	105.398657457077	107.995020356801	103.649823785632	106.499194765521	104.482554336034	110.0654284029	103.724132762795	104.407519854399	106.869479933684	106.756606269975	104.50297450222	104.98654366337	106.682728296139	107.198059319372	107.478853019614	109.463584547966	105.465682668093	106.291774403957	105.677094134587	105.196946689832	104.140450743899	106.631026696316	104.541654999276	105.579717294946	106.324451331591	105.928478142667	106.117124902522	106.153458066784	104.671332119786	105.06176909034	105.540810615344	105.711970114964	105.751238314339	104.574191614033	104.804014220705	107.091721805674	106.451420191787	104.493911762646	103.751108085283	106.221126554805	106.831412063347	106.713047335575	106.324626239441	105.308435190213	106.217578197729	106.329509116488
SSTR3	13.840037652389	13.2073080707194	13.8914145643621	13.8772247672208	13.6667236917993	13.5451653587489	13.9176011323738	13.5481198530261	13.7013837088017	13.920072961023	13.5548303177793	13.7466873783324	14.181031404836	13.7582678629397	14.0466723699498	13.6554890264683	13.4852263094561	13.8425452090631	13.4863760145405	13.7808102055337	13.8631773433866	14.0273877805536	13.7555333937961	13.9612189227735	13.8076996567962	13.6402491371625	13.8156049970759	13.9981135732274	14.1997206544049	13.8646919413991	13.9665114144938	13.8192718864667	13.8911247852347	13.9785880833004	13.7821066239092	13.8515203290032	14.0258546474622	13.7148895923113	13.7353351420302	13.9157835825623	13.8054460045014	13.805995009083	13.7828812988477	14.0126043631729	13.9110752373629	13.7063881544527	13.7840048525475	13.9774249506717	13.7991241713697
ST20	40.1441296947876	39.7056763470536	40.0666929152012	39.9550831579197	41.2597647288987	40.7177633166492	40.1018902409219	39.6096631303899	39.9597635043716	41.5455374745195	40.1831636786143	40.8707388037497	40.0110068086045	39.8390888060583	39.8804744132857	40.7988933706732	39.9912908078612	40.436682861022	39.6733117291981	39.716962006662	40.6106381999891	39.9729073123182	41.5264198612661	42.1371550293389	39.7073017908907	39.4478778511781	39.7670526659468	41.4387933948153	40.8251083657836	39.5644587819189	39.6705115431667	41.191616186723	40.6339536179861	40.5288144439699	40.6741584419307	39.1700124865606	39.4600682787649	39.3725265833044	39.9571675007124	39.9054579871808	40.4460516586083	39.3611141866962	40.0903386182357	41.2160265846625	39.9206205007309	40.8529961607779	39.8177760722824	40.2551935595046	40.2892325911154
STK11	7.90692199031342	7.37044463189614	7.67247498570374	8.12474831514172	8.52423199583294	7.85301439444013	8.00776485114364	7.67245146163955	8.0577246417527	7.77088240631021	7.86682593616182	7.53868023394393	8.00204499161772	7.9326589114816	7.32310877891849	7.8561964972733	7.94942497913329	7.924887532871	8.12967059403364	7.40367432377456	8.25131953984574	7.43956922700998	8.280765106992	8.58064490338831	7.7704449310062	7.34714776500136	7.77814067257513	7.34931090184423	7.53788535894093	7.88630934117539	8.64114579739202	8.08775731869968	7.93312506737769	8.26330694436525	8.158194071436	8.18573563837816	7.98667745494444	8.1538051283085	8.18169234495123	8.371677737269	7.93569574917797	8.21185966543926	7.89300232350603	7.8273404937112	7.83600447111241	8.29242811826966	8.25685848477082	7.96535890466464	8.22384227672901
STK24	9.3388556505849	8.18005876271968	9.39684319152965	9.91215937940323	9.37987195898542	8.60092834971209	9.32121516187224	8.83811038237837	9.64534484997411	10.0648430553025	8.95844089296563	9.25950024975027	9.61424524709175	9.14451829997262	8.78907099197771	9.31804362560149	9.33451437738706	9.52429218706967	9.47805763922024	9.80955453740092	8.55686236445038	8.46693649147654	9.54569325699036	9.35755979934564	8.90406030295141	8.62316048559413	9.28906055120511	9.00148543924997	9.72572653092957	9.47135179425263	9.31656820004801	9.1887898441625	8.97777219405955	9.19987049794483	8.61124970102551	9.63061486317063	9.6746021735789	8.36365017409204	9.01430162110394	8.98245029875101	8.5540573535129	8.88045130717972	9.12843674394588	9.65090620848938	8.94149580219534	8.91877905104716	9.30123474208639	9.31035837401342	9.24092788875765
STK25	11.0287042339157	10.7187904483312	11.9059733511812	11.1695152723684	11.0499373461374	10.8952841082594	11.7431519629374	11.4578147121865	11.8972227165493	10.5226198301347	11.8820915398063	11.3927640296701	11.5699502188542	11.7670948041027	11.6737002485949	12.0463551848304	11.8871404559224	11.1895245740019	11.3193042106412	11.554896701611	11.7587392456494	10.8844172976842	11.3898992369655	10.6222541117015	12.3477182401684	11.1566370584843	11.9869021885175	12.1706116041673	11.3119182685761	11.5786923590574	11.8677527694607	12.0393061520508	11.7780455992563	11.310653315283	11.6947288262724	11.3191590208329	12.6569695471246	10.9015781597242	11.9978619701153	11.8640316673966	10.9836043055847	11.3325240434931	11.5267644174034	11.9239821635787	10.8181833605391	11.8924984108683	11.6460707584596	11.711513577084	12.8717662947298
STK3	7.18388448118607	7.06521939954123	7.19661216318033	7.55554223405579	8.02495772354477	7.10869981470014	7.57575962855945	7.11042067050878	7.80856205071535	8.33294701522924	7.98287240782091	7.6650962837279	7.53921197324684	7.80115724794918	7.21787088514174	7.36741555706401	7.02823402432925	8.31793732480755	7.49796337547572	7.8199595210561	7.80847567711786	6.91451102542288	6.94574799577967	7.80710234949095	7.56288762208613	6.54925541089881	7.54034148442453	8.24399808911657	7.76988856824919	7.40035514351642	7.24063883235581	7.72632674371997	7.42437493604148	7.57677177972437	7.6565189609076	7.9073663816937	7.7256825027389	7.74000863083893	7.88094244178391	7.69562360536822	7.87764635886574	7.42274812433411	7.76908836183034	7.53433558490212	7.59642558052758	7.41900598799204	7.41928013083321	7.50370152352652	7.3567671967902
STK4	6.40557568993677	5.6726497494333	6.20896944413125	6.4052640933369	6.06852194523624	5.92139862375889	6.34904535838336	5.69715389040777	6.0773622696378	5.99555755276715	6.17744827541206	6.55501864676615	6.34732751853898	6.63068306364738	6.16548181273845	6.31141426975022	6.52272845323418	5.81072259238524	6.18259428582842	6.09943304327152	6.40210868631147	5.8066019543814	5.90943108878614	5.93393389171185	5.93465203445231	6.10863519427645	5.87243966940897	5.92347579351832	6.06835255504089	6.14778518208894	6.88495185460746	6.42023556297906	6.60416815298243	6.74967044673918	5.90179629795536	5.65598155553139	6.15934960985358	5.73675638325476	6.03900019998791	6.07369014058407	5.92403902813783	6.48551778071923	6.4337492012699	6.1945969344753	5.72445349732203	6.03771247846571	7.03297116605946	6.09083440012462	6.07504161849047
STRADB	28.2294145789532	26.3728497924179	27.0347787845208	29.4358400623292	26.7819835168956	27.6425891820827	31.7266219654916	27.0797235863109	25.3981203979102	27.1612322171145	27.4817453836721	30.3394935086421	27.4921824009205	28.3548319315366	30.5855251813139	25.421288361965	30.0041258048195	24.8459110081536	28.2999495277433	29.562297209438	25.5036896391416	31.9436452775762	33.5387849436016	28.9838079027893	30.26890894221	26.410600247668	26.2804277743289	27.1600548304257	29.0084571832548	25.0932271456236	26.5727275422029	31.274594297571	27.2363355499274	26.9147395886633	29.1536202875206	28.0729694799571	31.643537928973	28.6176978672812	26.4245256959231	27.7881982414658	29.0332767645132	25.5191566691431	30.8381000504234	26.8791114470928	31.2977258004213	31.0131442315115	26.8509253621669	29.9589061812702	28.6231281382173
STX4	20.7828888255249	18.9612058941814	20.8672159572217	21.7498850918774	19.7158427008016	21.3406569290214	20.7799289449716	20.7817449981693	19.9836039740978	21.5241639292959	20.8401259769235	21.1401726666373	22.4229339588927	21.3848995635434	20.5548437700075	22.4303152897755	22.8442872165699	21.0674347111398	21.6294869694047	20.7322215335575	20.2779197425806	22.2738418022182	21.3473926725373	20.4296435796741	21.0237068890937	21.128534860907	18.8537553747537	21.5449338219914	19.9661393500236	20.5884144594954	20.7410207646581	21.1131182256622	20.9610934521476	20.765225837328	21.6902781013139	19.9107663168827	22.2557379279072	21.1612230192295	21.3696465506696	20.8541144952097	20.4708939303	20.8707086186586	22.3369779051913	19.4454534348807	21.5867029093355	21.7678157210738	21.9770967370213	20.5755922419351	21.0035560222746
STYXL1	44.6206674496963	44.0373699842618	40.0842368832662	44.0240013568592	47.4855124360798	46.0700710339947	45.0093601949583	46.4965649017819	37.1374365400603	39.1197279251482	44.3096729054483	41.074362759039	45.5319804760694	43.5888336976838	50.3789280937091	42.9347441249015	42.733792587853	38.9430500951113	45.9180120286993	45.8407243489879	42.1076380310476	43.9748108654143	41.9164300646983	41.9490506805792	41.0589152366848	42.4004723014363	41.5104358977029	43.984794186518	46.817294389573	43.1778110585814	41.8312235416284	43.2206440803744	45.564290771773	43.426152153535	46.9711298681364	39.8361455354499	41.3255517151922	44.9901345294332	40.0327334687465	42.5601917274331	42.4454047737534	43.8229216256436	45.4432142338007	50.1628832330137	41.0830524103126	45.7997083555238	43.7565758730288	44.9218251879979	42.1326346789436
SYVN1	18.6278094102663	16.9568280707935	16.3457744868717	18.1240346669885	17.8695996458076	16.9222583263363	17.497873416771	16.0519705239925	16.1502766608099	17.952103084975	16.6557211634659	16.6797781303663	17.8731061553747	17.7686237914383	17.2681271441618	16.6798829620362	18.6664082165892	16.9948271741288	16.3781494024507	16.8489632485294	17.7704425709303	17.6826728401028	17.6644672044381	18.7044781452533	17.1337982297442	18.3468412235543	16.4492015367853	16.6967416911511	17.4883470486007	16.989489618974	18.3558812323249	18.169554458599	17.1989115523088	18.5794946029814	17.4391431355209	16.8010995490626	17.6848060803575	16.2519744728344	17.7365536473106	17.4560701330366	16.1360134701081	17.7632934829396	17.9890719112044	16.5272159239225	17.8543006326966	18.1832836349583	18.6777912486843	17.6594786690287	16.4536332575139
TAF9	11.0365180474852	10.6853034581173	11.0801467946562	10.8337379994434	11.2996029334101	11.4347920154331	11.57808930036	12.1348524492943	11.2602863940168	12.1033043825384	11.5000596512757	11.3640304954278	12.649764595387	12.0011812474221	11.6511411235511	11.8164931990039	11.107798647449	11.3280752291848	11.7455536669977	10.482037650523	10.8686913762207	11.6747786866312	12.3286464600911	11.6799647090165	12.1922462265968	10.7487008318337	11.7699843698343	11.1365554485771	11.540717907059	10.6979588451461	10.3650243639864	10.8979408351086	10.913869953025	10.5104718743685	10.6404227195899	11.4355752201933	11.0752626242062	12.8199874996951	11.475800602839	11.6213894799696	10.9263403747961	11.6055924952289	10.1969990532877	11.5871730884699	12.1670381106068	10.0145513533966	10.3659515241698	11.4040366661133	11.9086816077658
TAF9B	23.8060944195217	23.0943597543436	22.828332776682	23.0778377808222	22.933079779279	23.3811165648996	23.1224464146272	23.1144484545724	22.9627376894165	22.946838411015	22.8682374859601	22.7984906081909	23.1642106492609	23.3111244716176	22.8779667806474	22.8356564278943	23.4292690064283	22.8868126579781	23.0366997076154	22.9439944652901	23.0718168755155	22.8685786413018	23.4966481175333	22.9307852250273	22.9672788665034	22.6219732927683	23.0253578692053	23.1032993172173	22.8655000121276	22.6829517433444	22.8960652167339	22.8305214536029	22.7499778847829	22.6966245379047	22.9361202124146	23.1223138730561	22.7333656076632	22.6785156818275	22.776842751702	23.3268339785158	22.7103619478234	23.1967380412739	22.8876449397311	23.3397163701564	22.6869221594945	22.8665726518038	22.7840255837392	22.9855156056058	23.0203333086026
TCF7L2	10.3092174321867	9.65464428886201	9.79200708170562	10.0616339916562	10.1879537453991	9.50129036825054	9.57401119614435	9.84046350902553	10.6672319298937	10.3983792002746	9.68930429103621	10.3307562642675	10.2934034057816	9.95789319302729	10.2054073751475	10.4435202823688	10.0123336889149	10.7796062909977	9.99459577158028	9.87320039329894	10.2171744228019	9.61725436023207	9.96453140553803	9.77480081685665	10.0687218542349	9.62341100290894	10.0675801011716	10.0484277888816	10.252822496355	10.6328441654415	10.3760688755952	10.3561820058016	9.82017544093874	10.0453429832562	9.83067838454023	9.9659113339209	10.9855532412129	9.70037339319333	10.7355229522717	11.1790208631442	9.78177881872003	9.77715070016764	10.2797965106472	10.0206895709578	9.5569696151257	10.4270370633836	10.1791191545234	10.3246103471651	10.1223619021137
TERT	10.8537141259504	10.6209743437417	11.0751383744628	10.8030189707975	10.9674188817623	10.7966994782237	10.7629039478714	10.7045601855665	10.7250281868449	10.7833753561112	10.7367409120829	10.7572661272779	10.5842382350154	10.5813738230726	10.6068955392692	10.6127036799853	10.6362837156196	10.8292930798973	10.6216216922111	10.6710919082103	10.688299364053	10.727508812058	10.7892605224223	10.6802587792929	10.5533338730078	10.6943250643935	10.5993527057904	10.5265243787326	10.7686053188786	10.8756386822331	10.7667774657421	10.6511240790894	10.5284513266635	10.6209206482083	10.7126714556403	10.5552862204381	10.9112664190858	10.5632267048813	10.8402642734188	10.6348799433134	10.6233901177001	10.6189120659476	10.6667258800006	10.8841115492169	10.7981391903687	10.7444673796552	10.6428575430921	10.5964529539343	10.8586982394732
TFDP1	26.6004058030274	23.5123301795699	26.2166456252343	27.2111879554268	27.5094873486606	26.3573530730947	26.5771812472399	25.4586101166103	28.6700779303083	27.5073659314566	25.9257087036068	26.6244731396586	27.3371035447176	25.7730449422668	25.6464422978498	26.835226545116	26.1520411173503	28.7287872230767	28.1329970239555	26.5785635958058	24.2456316497641	25.3273669856841	24.5678489361445	26.4627788890538	25.7213102370591	26.0271513716248	26.5035272439296	25.4563231378608	26.0255147204717	26.3752370979043	25.9429337771706	25.0816491949492	26.0662621137725	26.9026914202733	25.9171687277386	27.5910446424909	27.617131905938	25.2793469161856	25.8257525083444	24.9982638454707	25.9650270669212	25.9526426130448	23.9559775961662	27.16858777781	25.0394746942726	24.685206037701	25.9282935176711	25.265930172831	26.7505095177775
[truncated: 770 more rows]
[truncated: 165 more columns]
