# Supplementary material for: Multiple cell-death patterns predict the prognosis and drug sensitivity of melanoma patients
Source: Front Pharmacol. 2024 Oct 8;15:1295687. doi: 10.3389/fphar.2024.1295687 (PMC11493598; doi:10.3389/fphar.2024.1295687)
Supplement: Supplementary file 3 [file DataSheet3.CSV]

	ajcc_pathologic_stage	days_to_last_follow_up	ajcc_pathologic_t	ajcc_pathologic_n	ajcc_pathologic_m	race	gender	vital_status	age_at_index	days_to_death	days	time	event	age_group
TCGA-BF-AAP1	Stage IIC	409	T4b	N0	M0	white	male	Alive	86	0	409	13.63	0	older
TCGA-WE-A8K4	Stage IIB	614	T4a	NX	M0	white	male	Alive	85	0	614	20.47	0	older
TCGA-BF-AAOX	Stage IIC	444	T4b	N0	M0	white	male	Alive	83	0	444	14.8	0	older
TCGA-EB-A4P0	Stage IIC	-2	T4b	N0	M0	white	male	Dead	82	326	326	10.87	1	older
TCGA-XV-A9W2	Stage I	417	T1	N0	M0	white	male	Alive	81	0	417	13.9	0	older
TCGA-BF-A1Q0	Stage IIC	831	T4b	N0	M0	white	male	Alive	80	0	831	27.7	0	older
TCGA-BF-A9VF	Stage IIC	440	T4b	N0	M0	white	male	Alive	77	0	440	14.67	0	older
TCGA-EB-A4IS	Stage IIB	774	T3b	NX	M0	white	male	Alive	77	0	774	25.8	0	older
TCGA-ER-A194	NA	0	NA	N0	M0	white	male	Dead	77	1354	1354	45.13	1	older
TCGA-GN-A26C	Stage IIIC	0	T4b	N2b	M0	white	male	Dead	77	821	821	27.37	1	older
TCGA-ER-A42H	NA	0	NA	NA	NA	white	male	Dead	76	426	426	14.2	1	older
TCGA-EB-A3XC	Stage IIC	650	T4b	N0	M0	white	male	Alive	74	0	650	21.67	0	older
TCGA-DA-A960	Stage IIB	804	T3b	N0	M0	white	male	Alive	73	0	804	26.8	0	older
TCGA-EB-A5SE	Stage IIB	0	T3b	NX	M0	white	male	Dead	73	401	401	13.37	1	older
TCGA-EB-A24D	Stage IIIB	645	T4a	N2b	M0	white	male	Alive	72	0	645	21.5	0	older
TCGA-EB-A6QY	Stage IIC	382	T4b	N0	M0	white	male	Alive	71	0	382	12.73	0	older
TCGA-FW-A5DX	Stage IIIC	640	T4a	N3	NA	white	male	Alive	71	0	640	21.33	0	older
TCGA-EB-A44O	Stage IIB	81	T4a	N0	M0	white	male	Alive	69	0	81	2.7	0	older
TCGA-FR-A3R1	Stage IIC	685	T4b	N0	M0	white	male	Alive	69	0	685	22.83	0	older
TCGA-D9-A4Z5	Stage IIB	218	T4a	N0	M0	white	male	Alive	68	0	218	7.27	0	older
TCGA-GN-A8LN	Stage IIC	772	T4b	NX	M0	white	male	Alive	68	0	772	25.73	0	older
TCGA-YG-AA3N	Stage IIC	306	T4b	N0	M0	not reported	male	Alive	67	0	306	10.2	0	older
TCGA-EB-A85I	Stage IIC	362	T4b	N0	M0	white	male	Alive	66	0	362	12.07	0	older
TCGA-EB-A97M	Stage IIC	414	T4b	N0	M0	white	male	Alive	66	0	414	13.8	0	older
TCGA-BF-A5EO	Stage IIC	703	T4b	N0	M0	white	male	Alive	65	0	703	23.43	0	older
TCGA-BF-A3DM	Stage IIA	601	T2b	N0	M0	white	male	Alive	63	0	601	20.03	0	older
TCGA-BF-A5EQ	Stage IIC	323	T4b	N0	M0	white	male	Alive	63	0	323	10.77	0	older
TCGA-BF-A5ER	Stage IIC	327	T4b	N0	M0	white	male	Alive	63	0	327	10.9	0	older
TCGA-EB-A299	Stage IIA	378	T2b	N0	M0	white	male	Alive	63	0	378	12.6	0	older
TCGA-EB-A3XB	Stage II	796	T4	NX	M0	white	male	Alive	63	0	796	26.53	0	older
TCGA-BF-AAP2	Stage IIB	405	T3b	N0	M0	white	male	Alive	62	0	405	13.5	0	older
TCGA-EB-A553	Stage IIC	226	T4b	N0	M0	white	male	Alive	62	0	226	7.53	0	older
TCGA-BF-AAP4	Stage IIC	335	T4b	N0	M0	white	male	Alive	61	0	335	11.17	0	older
TCGA-IH-A3EA	Stage IIC	524	T4b	N0	M0	white	male	Alive	61	0	524	17.47	0	older
TCGA-EB-A44N	Stage IIC	45	T4b	N0	M0	white	male	Dead	59	205	205	6.83	1	older
TCGA-BF-AAP8	Stage IIC	447	T4b	N0	M0	white	male	Alive	58	0	447	14.9	0	younger
TCGA-EB-A3XF	Stage IIC	278	T4b	N0	M0	white	male	Alive	57	0	278	9.27	0	younger
TCGA-ER-A2NB	Stage IIIB	486	T4b	N2	M0	white	male	Dead	57	857	857	28.57	1	younger
TCGA-BF-A1PX	Stage IIIB	0	T4b	N2a	M0	white	male	Dead	56	282	282	9.4	1	younger
TCGA-EB-A24C	NA	632	T4b	NX	M0	white	male	Alive	56	0	632	21.07	0	younger
TCGA-EB-A57M	Stage IIIB	399	T4b	N1	M0	asian	male	Dead	56	472	472	15.73	1	younger
TCGA-EB-A5VU	Stage IIIB	12	T4b	N1	M0	asian	male	Dead	56	321	321	10.7	1	younger
TCGA-BF-AAP6	Stage III	325	T4b	N2	M0	white	male	Alive	55	0	325	10.83	0	younger
TCGA-D9-A3Z4	Stage IIIC	119	T4b	N3	M0	white	male	Dead	54	519	519	17.3	1	younger
TCGA-EB-A51B	Stage IIC	931	T4b	NX	M0	white	male	Alive	53	0	931	31.03	0	younger
TCGA-ER-A2NF	Stage IIIB	498	T3b	N3	M0	white	male	Dead	53	877	877	29.23	1	younger
TCGA-ER-A19T	Stage IV	0	T4a	N3	M1a	white	male	Dead	51	270	270	9	1	younger
TCGA-XV-A9W5	Not Reported	392	T2	N0	M0	white	male	Alive	51	0	392	13.07	0	younger
TCGA-EB-A42Z	Stage IIIC	441	T4b	N1b	M0	asian	male	Alive	49	0	441	14.7	0	younger
TCGA-EB-A1NK	Stage IIC	1039	T4b	N0	M0	white	male	Alive	48	0	1039	34.63	0	younger
TCGA-GF-A2C7	Stage IIC	21	T4b	N0	M0	white	male	Alive	48	0	21	0.7	0	younger
TCGA-D3-A5GT	Stage IIIC	487	T2b	N3	M0	white	male	Alive	43	0	487	16.23	0	younger
TCGA-FS-A1ZN	Stage IIIA	0	T4b	N1a	M0	white	male	Dead	43	730	730	24.33	1	younger
TCGA-GF-A769	Stage IIC	0	T4b	NX	M0	white	male	Dead	39	1070	1070	35.67	1	younger
TCGA-EB-A3HV	Stage IIC	39	T4b	N0	M0	white	male	Alive	37	0	39	1.3	0	younger
TCGA-EB-A431	Stage IIC	568	T4b	N0	M0	white	male	Alive	34	0	568	18.93	0	younger
TCGA-GN-A263	Stage IV	0	T4b	N3	M1c	white	male	Dead	24	467	467	15.57	1	younger
TCGA-EB-A3Y7	Stage IIIB	0	T3a	N2c	M0	white	female	Dead	86	326	326	10.87	1	older
TCGA-BF-A3DL	Stage IIIB	769	T3b	N2	M0	white	female	Alive	84	0	769	25.63	0	older
TCGA-BF-A3DN	Stage IIIC	717	T3b	N3	M0	white	female	Alive	81	0	717	23.9	0	older
TCGA-ER-A19K	Stage IIC	0	T4b	N0	M0	white	female	Dead	79	469	469	15.63	1	older
TCGA-EB-A551	Stage IIIC	590	T4b	N2b	M0	white	female	Alive	78	0	590	19.67	0	older
TCGA-EB-A5SF	Stage IIC	0	T4b	NX	M0	white	female	Dead	78	369	369	12.3	1	older
TCGA-EB-A3XE	Stage IIA	180	T3a	N0	M0	white	female	Alive	77	0	180	6	0	older
TCGA-BF-A5ES	Stage IIC	490	T4b	N0	M0	white	female	Alive	76	0	490	16.33	0	older
TCGA-BF-AAP7	Stage IIC	318	T4b	N0	M0	white	female	Alive	76	0	318	10.6	0	older
TCGA-EB-A41B	Stage IIC	291	T4b	N0	M0	white	female	Alive	76	0	291	9.7	0	older
TCGA-EB-A6QZ	Stage IIA	-3	T3a	N0	M0	white	female	Dead	76	352	352	11.73	1	older
TCGA-XV-AAZY	Stage IIIC	405	T4	N3	M0	white	female	Alive	76	0	405	13.5	0	older
TCGA-BF-A5EP	Stage IIIC	335	T4b	N3	M0	white	female	Alive	75	0	335	11.17	0	older
TCGA-EB-A550	Stage IIC	6	T4b	NX	M0	white	female	Dead	75	264	264	8.8	1	older
TCGA-BF-A1PV	Stage IIC	14	T4b	N0	M0	white	female	Alive	74	0	14	0.47	0	older
TCGA-BF-AAOU	Stage IIC	476	T4b	N0	M0	white	female	Alive	73	0	476	15.87	0	older
TCGA-D9-A4Z3	Stage IIIC	505	T4b	N1b	M0	white	female	Alive	73	0	505	16.83	0	older
TCGA-EB-A42Y	Stage IIC	440	T4b	N0	M0	asian	female	Dead	73	721	721	24.03	1	older
TCGA-BF-A1PZ	Stage IIB	853	T4a	N0	M0	white	female	Alive	71	0	853	28.43	0	older
TCGA-EB-A82C	Stage IIC	17	T4b	N0	M0	asian	female	Alive	70	0	17	0.57	0	older
TCGA-EB-A85J	Stage IIB	360	T4a	N0	M0	white	female	Alive	66	0	360	12	0	older
TCGA-EB-A4OY	Stage IIIB	977	T4b	N1a	M0	white	female	Alive	65	0	977	32.57	0	older
TCGA-EB-A5FP	Stage IV	6	T4b	NX	M1b	white	female	Dead	65	454	454	15.13	1	older
TCGA-ER-A196	Stage IIC	1785	T4b	N0	M0	white	female	Alive	64	0	1785	59.5	0	older
TCGA-XV-AAZW	Stage II	18	T4	N0	M0	white	female	Dead	62	393	393	13.1	1	older
TCGA-GN-A4U5	Stage IB	1156	T2a	NX	M0	white	female	Alive	61	0	1156	38.53	0	older
TCGA-EB-A44P	Stage IIC	741	T4b	N0	M0	white	female	Alive	58	0	741	24.7	0	younger
TCGA-EB-A6R0	Stage IIC	467	T4b	N0	M0	white	female	Dead	58	608	608	20.27	1	younger
TCGA-EB-A82B	Stage III	390	T4b	N2	M0	asian	female	Alive	58	0	390	13	0	younger
TCGA-EB-A3Y6	Stage IIC	126	T4b	N0	M0	white	female	Alive	56	0	126	4.2	0	younger
TCGA-EB-A4XL	Stage IIC	777	T4b	NX	M0	white	female	Alive	56	0	777	25.9	0	younger
TCGA-XV-AAZV	Stage II	412	T4	N0	M0	white	female	Alive	56	0	412	13.73	0	younger
TCGA-FR-A728	Stage IIIB	583	T4b	N2a	M0	white	female	Alive	54	0	583	19.43	0	younger
TCGA-EB-A3XD	Stage IIC	1160	T4b	NX	M0	white	female	Alive	53	0	1160	38.67	0	younger
TCGA-FR-A2OS	Stage IIC	0	T4b	N0	M0	white	female	Dead	49	368	368	12.27	1	younger
TCGA-EB-A5UM	Stage IIC	779	T4b	N0	M0	white	female	Alive	48	0	779	25.97	0	younger
TCGA-BF-A1PU	Stage IIC	387	T4b	N0	M0	white	female	Alive	46	0	387	12.9	0	younger
TCGA-EB-A4IQ	Stage IIIB	414	T4b	N1	M0	asian	female	Dead	42	636	636	21.2	1	younger
TCGA-EB-A4OZ	Stage IIIC	620	T4a	N3	M0	white	female	Alive	41	0	620	20.67	0	younger
TCGA-BF-A3DJ	Stage IIIB	464	T4b	N1	M0	white	female	Alive	36	0	464	15.47	0	younger
TCGA-DA-A95Z	Stage IV	396	TX	N0	M1a	white	male	Alive	87	0	396	13.2	0	older
TCGA-EE-A29D	Stage IIIC	0	T3b	N1b	M0	white	male	Dead	87	425	425	14.17	1	older
TCGA-EE-A29V	Stage IIIC	0	T3b	N1b	M0	white	male	Dead	85	787	787	26.23	1	older
TCGA-W3-AA1O	Stage III	0	TX	N2	M0	white	male	Dead	85	122	122	4.07	1	older
TCGA-EE-A2GJ	Stage IA	2270	T1a	N0	M0	white	male	Dead	83	2270	2270	75.67	1	older
TCGA-3N-A9WC	Stage IIA	2022	T2b	NX	M0	white	male	Alive	82	0	2022	67.4	0	older
TCGA-3N-A9WD	Stage IIIA	0	T2a	N1a	M0	white	male	Dead	82	395	395	13.17	1	older
TCGA-EE-A2GC	Stage IIB	2051	T3b	N0	M0	white	male	Alive	82	0	2051	68.37	0	older
TCGA-ER-A19F	NA	0	NA	N0	M0	white	male	Dead	82	802	802	26.73	1	older
TCGA-DA-A1IC	Stage IIIB	1926	T3a	N2c	M0	white	male	Dead	81	2071	2071	69.03	1	older
TCGA-EE-A2GP	Stage IIIB	0	T4b	N1a	M0	white	male	Dead	80	423	423	14.1	1	older
TCGA-FS-A4F9	Stage IIIC	1035	T4b	N3	M0	white	male	Alive	80	0	1035	34.5	0	older
TCGA-EE-A20I	Stage IV	0	TX	N0	M1c	white	male	Dead	79	412	412	13.73	1	older
TCGA-EE-A29S	Stage IIA	1701	T3a	N0	M0	white	male	Dead	79	1864	1864	62.13	1	older
TCGA-ER-A19A	Stage IV	2365	TX	N0	M1	white	male	Alive	79	0	2365	78.83	0	older
TCGA-WE-A8K6	Stage IIIB	546	TX	N1b	M0	white	male	Alive	79	0	546	18.2	0	older
TCGA-EE-A29L	Stage IIIC	0	T4b	N3	M0	white	male	Dead	78	79	79	2.63	1	older
TCGA-EE-A29N	Not Reported	0	TX	N0	M0	white	male	Dead	78	566	566	18.87	1	older
TCGA-EE-A2GR	Stage II	435	T4	N0	M0	white	male	Dead	78	1301	1301	43.37	1	older
TCGA-FR-A8YC	Stage IIB	0	T3b	N0	M0	white	male	Dead	78	1059	1059	35.3	1	older
TCGA-GF-A6C9	Stage IIIB	480	NA	NA	NA	white	male	Alive	78	0	480	16	0	older
TCGA-D3-A8GP	Stage III	4638	T2	N2c	M0	white	male	Alive	77	0	4638	154.6	0	older
TCGA-EE-A2GT	Stage IIA	1365	T3a	N0	M0	white	male	Alive	77	0	1365	45.5	0	older
TCGA-ER-A19C	Stage I	0	T2a	NX	M0	white	male	Dead	77	1487	1487	49.57	1	older
TCGA-RP-A693	Stage IV	10	TX	NX	M1c	white	male	Alive	77	0	10	0.33	0	older
TCGA-D3-A2J9	Stage IIIC	0	T4b	N3	M0	white	male	Dead	75	723	723	24.1	1	older
TCGA-EE-A3JE	Stage IIIB	1562	T3b	N1a	M0	white	male	Alive	75	0	1562	52.07	0	older
TCGA-YD-A9TA	NA	1496	NA	NA	NA	white	male	Alive	75	0	1496	49.87	0	older
TCGA-D3-A2JF	Stage IA	1888	T1a	N0	M0	white	male	Alive	74	0	1888	62.93	0	older
TCGA-D3-A5GL	Stage IB	3826	T2a	N0	M0	white	male	Alive	74	0	3826	127.53	0	older
TCGA-FS-A1ZM	Stage III	3080	T2	N2c	M0	white	male	Alive	74	0	3080	102.67	0	older
TCGA-WE-A8K1	Stage IIIC	1492	T3b	N3	M0	white	male	Alive	74	0	1492	49.73	0	older
TCGA-D3-A8GM	Stage IIB	2897	T3b	N0	M0	white	male	Dead	73	3259	3259	108.63	1	older
TCGA-EE-A2MC	Stage I	0	T2	N0	M0	white	male	Dead	73	1871	1871	62.37	1	older
TCGA-GN-A4U4	Stage IIA	1197	T2b	NX	M0	white	male	Alive	73	0	1197	39.9	0	older
TCGA-QB-AA9O	Stage IIIC	0	TX	N3	M0	white	male	Dead	73	549	549	18.3	1	older
TCGA-D3-A1Q9	Stage IIIB	0	T4b	N2a	M0	white	male	Dead	72	961	961	32.03	1	older
TCGA-EE-A184	Stage IB	0	T2a	N0	M0	white	male	Dead	72	2073	2073	69.1	1	older
TCGA-EE-A2MS	Stage II	4942	T3a	N0	M0	white	male	Alive	72	0	4942	164.73	0	older
TCGA-EE-A3J4	Stage II	0	T3a	N0	M0	white	male	Dead	72	3869	3869	128.97	1	older
TCGA-3N-A9WB	Stage IA	0	T1a	NX	M0	white	male	Dead	71	518	518	17.27	1	older
TCGA-EB-A5UL	Stage III	891	TX	N1	M0	white	male	Alive	71	0	891	29.7	0	older
TCGA-EE-A2A2	Stage IIIC	1814	T4b	N1b	M0	white	male	Alive	71	0	1814	60.47	0	older
TCGA-EE-A2MU	Stage IA	1620	T1a	N0	M0	white	male	Alive	71	0	1620	54	0	older
TCGA-EE-A3J5	Stage III	0	T4a	N1	M0	white	male	Dead	71	1124	1124	37.47	1	older
TCGA-FS-A1ZY	Stage IIB	0	T3b	N0	M0	white	male	Dead	71	824	824	27.47	1	older
TCGA-GN-A4U9	Stage IIIC	384	T2b	N3	M0	white	male	Dead	71	673	673	22.43	1	older
TCGA-RP-A694	Stage IV	21	TX	NX	M1c	white	male	Alive	71	0	21	0.7	0	older
TCGA-W3-AA1R	Stage II	0	T3	N0	M0	white	male	Dead	71	3379	3379	112.63	1	older
TCGA-D3-A3ML	Stage IIIA	0	T3a	N2a	M0	white	male	Dead	70	422	422	14.07	1	older
TCGA-D9-A6EA	Stage IIIC	766	T4a	N3	M0	white	male	Alive	70	0	766	25.53	0	older
TCGA-EE-A3JD	Stage III	0	TX	N2b	M0	white	male	Dead	70	832	832	27.73	1	older
TCGA-GN-A8LK	Stage IB	0	T1b	NX	NA	white	male	Dead	70	1524	1524	50.8	1	older
TCGA-WE-A8JZ	Stage IIIB	731	T4b	N1a	M0	not reported	male	Alive	70	0	731	24.37	0	older
TCGA-WE-A8ZM	Stage IIIB	3082	TX	N1b	M0	white	male	Alive	70	0	3082	102.73	0	older
TCGA-EE-A17Y	Stage IIIB	0	T3b	N1a	M0	asian	male	Dead	69	828	828	27.6	1	older
TCGA-EE-A180	Stage III	0	T4a	N0	M0	white	male	Dead	69	2889	2889	96.3	1	older
TCGA-D3-A2JA	Stage IIIA	3514	T2a	N1a	M0	white	male	Alive	68	0	3514	117.13	0	older
TCGA-D3-A2JH	Stage IB	1280	T1b	N0	M0	white	male	Alive	68	0	1280	42.67	0	older
TCGA-D3-A8GI	Stage IA	0	T1a	N0	M0	white	male	Dead	68	1780	1780	59.33	1	older
TCGA-DA-A95Y	Stage IIC	302	T4b	N0	M0	white	male	Dead	68	430	430	14.33	1	older
TCGA-EE-A29A	Stage IIIA	0	T3a	N1a	M0	white	male	Dead	68	1927	1927	64.23	1	older
TCGA-FS-A1ZK	Stage II	0	T4	N0	M0	white	male	Dead	68	728	728	24.27	1	older
TCGA-FW-A3R5	Stage III	1124	TX	N2	M0	white	male	Alive	68	0	1124	37.47	0	older
TCGA-D3-A2J7	Stage IIIC	0	T3b	N1b	M0	white	male	Dead	67	3136	3136	104.53	1	older
TCGA-EE-A29B	Stage IIB	2452	T3b	N0	M0	white	male	Dead	67	2588	2588	86.27	1	older
TCGA-EE-A2GN	Stage IIA	2767	T2b	N0	M0	white	male	Dead	67	3106	3106	103.53	1	older
TCGA-D3-A8GQ	Stage II	0	T3	N0	M0	white	male	Dead	66	884	884	29.47	1	older
TCGA-D9-A3Z1	Stage IIIC	345	T2a	N3	M0	white	male	Dead	66	468	468	15.6	1	older
TCGA-EE-A2M7	Stage II	0	T3a	N0	M0	white	male	Dead	66	877	877	29.23	1	older
TCGA-EE-A2MH	Stage III	0	T4a	N0	M0	white	male	Dead	66	516	516	17.2	1	older
TCGA-W3-A828	Stage II	0	T3	N0	M0	white	male	Dead	66	3683	3683	122.77	1	older
TCGA-D3-A2J6	Stage IIB	0	T3b	N0	M0	white	male	Dead	65	1321	1321	44.03	1	older
TCGA-FS-A1ZW	Stage IIIB	1505	T2b	N1a	M0	white	male	Alive	65	0	1505	50.17	0	older
TCGA-WE-A8K5	Stage IV	1654	T2a	N3	M1c	white	male	Dead	65	1860	1860	62	1	older
TCGA-D3-A1Q3	Stage IIC	0	T4b	N0	M0	white	male	Dead	64	507	507	16.9	1	older
TCGA-FS-A4F4	Stage II	0	T3a	N0	M0	white	male	Dead	64	2028	2028	67.6	1	older
TCGA-W3-AA1W	Stage II	6666	T3	N0	M0	white	male	Alive	64	0	6666	222.2	0	older
TCGA-D3-A3BZ	Stage IIB	3976	T4a	N0	M0	white	male	Alive	63	0	3976	132.53	0	older
TCGA-D9-A1X3	NA	551	T4b	N2b	NA	white	male	Alive	63	0	551	18.37	0	older
TCGA-DA-A1I0	Stage IV	594	T4b	N3	M1a	white	male	Dead	63	620	620	20.67	1	older
TCGA-FS-A1ZD	Stage IIA	0	T2b	N0	M0	white	male	Dead	63	1628	1628	54.27	1	older
TCGA-W3-AA1V	Stage II	0	T3	N0	M0	white	male	Dead	63	1280	1280	42.67	1	older
TCGA-DA-A1I7	Stage IIIB	2703	T0	N2b	M0	white	male	Alive	62	0	2703	90.1	0	older
TCGA-DA-A95X	Stage IB	2249	T2a	N0	M0	white	male	Alive	62	0	2249	74.97	0	older
TCGA-ER-A193	Stage IIB	0	T3b	N0	M0	white	male	Dead	62	955	955	31.83	1	older
TCGA-FS-A1Z4	Stage I	0	T1	N0	M0	white	male	Dead	62	854	854	28.47	1	older
TCGA-WE-A8ZY	Stage IIA	1330	T3a	NX	M0	white	male	Dead	62	1506	1506	50.2	1	older
TCGA-YG-AA3O	NA	1096	NA	NA	NA	not reported	male	Dead	62	1154	1154	38.47	1	older
TCGA-D3-A5GO	Stage II	4195	T4	N0	M0	white	male	Alive	61	0	4195	139.83	0	older
TCGA-EE-A2M6	Stage I	3932	T1	N0	M0	white	male	Alive	61	0	3932	131.07	0	older
TCGA-EE-A2MR	Stage I	4088	T2	N0	M0	white	male	Alive	61	0	4088	136.27	0	older
TCGA-D3-A1Q5	Not Reported	0	TX	N0	M0	white	male	Dead	60	3424	3424	114.13	1	older
TCGA-D3-A51R	Stage IIA	1941	T3a	N0	M0	white	male	Alive	60	0	1941	64.7	0	older
TCGA-EE-A2MJ	Stage III	0	T4b	N0	M0	white	male	Dead	60	2927	2927	97.57	1	older
TCGA-GN-A264	NA	0	NA	NA	NA	white	male	Dead	60	3587	3587	119.57	1	older
TCGA-EE-A20C	Stage 0	0	Tis	N0	M0	white	male	Dead	59	4601	4601	153.37	1	older
TCGA-EE-A3J8	Stage IIIA	0	T4a	N1a	M0	white	male	Dead	59	1044	1044	34.8	1	older
TCGA-D3-A2JD	Stage IIIC	0	T4b	N1b	M0	white	male	Dead	58	361	361	12.03	1	younger
TCGA-D3-A5GS	Stage IV	553	T1b	N1b	M1c	white	male	Alive	58	0	553	18.43	0	younger
TCGA-EE-A2MN	Stage I	0	T2	N0	M0	white	male	Dead	58	1446	1446	48.2	1	younger
TCGA-ER-A1A1	Stage IIIC	3196	TX	N3	M0	white	male	Alive	58	0	3196	106.53	0	younger
TCGA-Z2-AA3S	Stage IA	2950	T1a	N0	M0	white	male	Alive	58	0	2950	98.33	0	younger
TCGA-EE-A17Z	Stage IIB	0	T4a	N0	M0	white	male	Dead	57	263	263	8.77	1	younger
TCGA-FS-A1ZB	Stage II	0	T3a	N0	M0	white	male	Dead	57	1486	1486	49.53	1	younger
TCGA-W3-AA1Q	Stage III	0	TX	N1	M0	white	male	Dead	57	2101	2101	70.03	1	younger
TCGA-WE-A8ZN	Stage IIB	1794	T4a	NX	M0	not reported	male	Alive	57	0	1794	59.8	0	younger
TCGA-D9-A6EC	Stage IIIA	2359	T3a	N1	M0	white	male	Alive	56	0	2359	78.63	0	younger
TCGA-D9-A6EG	Stage IIIA	0	T4a	N1	M0	white	male	Dead	56	698	698	23.27	1	younger
TCGA-EE-A20H	Stage I	0	T2	N0	M0	white	male	Dead	56	5118	5118	170.6	1	younger
TCGA-D3-A1Q6	Stage III	0	T4	N1b	M0	white	male	Dead	55	2184	2184	72.8	1	younger
TCGA-D3-A1QA	Stage IB	2765	T2a	N0	M0	white	male	Alive	55	0	2765	92.17	0	younger
TCGA-DA-A1I1	Stage III	6768	T0	N2a	M0	white	male	Alive	55	0	6768	225.6	0	younger
TCGA-DA-A3F2	Stage IIIB	1025	T4a	N2b	M0	white	male	Dead	55	1032	1032	34.4	1	younger
TCGA-EB-A5KH	Stage III	543	T0	N1	M0	asian	male	Dead	55	619	619	20.63	1	younger
TCGA-EB-A6L9	Stage IIIC	1109	TX	N3	M0	asian	male	Alive	55	0	1109	36.97	0	younger
TCGA-ER-A3EV	Stage III	1429	T4	N0	M0	white	male	Dead	55	1429	1429	47.63	1	younger
TCGA-FS-A1ZT	Stage III	1617	T2	N1b	M0	white	male	Alive	55	0	1617	53.9	0	younger
TCGA-D9-A4Z6	Stage IIIC	338	T3b	N1b	M0	white	male	Dead	54	561	561	18.7	1	younger
TCGA-EE-A17X	Stage IA	0	T1a	N0	M0	white	male	Dead	54	907	907	30.23	1	younger
TCGA-EE-A29E	Stage IIIB	1940	T3a	N1b	M0	white	male	Alive	54	0	1940	64.67	0	younger
TCGA-EE-A3JH	Stage IB	4086	T2	N0	M0	white	male	Alive	54	0	4086	136.2	0	younger
TCGA-ER-A19J	Stage IV	196	TX	N3	M1	white	male	Dead	54	196	196	6.53	1	younger
TCGA-FS-A1ZS	Stage I	4526	T2	N0	M0	white	male	Alive	54	0	4526	150.87	0	younger
TCGA-D3-A3MU	Stage IIIA	1209	T3a	N2a	M0	white	male	Alive	53	0	1209	40.3	0	younger
TCGA-EE-A20F	Stage I	2785	T1	N0	M0	white	male	Alive	53	0	2785	92.83	0	younger
TCGA-EE-A29G	Stage IIIA	0	T4a	N2a	M0	white	male	Dead	53	2192	2192	73.07	1	younger
TCGA-GN-A265	NA	2948	NA	NA	NA	white	male	Alive	53	0	2948	98.27	0	younger
TCGA-D3-A8GS	Stage I	0	T1	N0	M0	white	male	Dead	52	3564	3564	118.8	1	younger
TCGA-DA-A3F3	Stage IIIB	151	T0	N2b	M0	white	male	Dead	52	319	319	10.63	1	younger
TCGA-DA-A95W	Stage IIIB	1136	TX	N1b	M0	white	male	Alive	52	0	1136	37.87	0	younger
TCGA-EB-A44R	Stage IIIB	309	TX	N2b	M0	asian	male	Dead	52	315	315	10.5	1	younger
TCGA-EE-A2MD	Stage II	0	T3a	N0	M0	white	male	Dead	52	1438	1438	47.93	1	younger
TCGA-FS-A1YW	Stage IB	0	T1b	N0	M0	white	male	Dead	52	6598	6598	219.93	1	younger
TCGA-FS-A1ZP	Stage II	0	T3	N0	M0	white	male	Dead	52	2273	2273	75.77	1	younger
TCGA-FS-A4F8	Stage I	0	T1	N0	M0	white	male	Dead	52	5318	5318	177.27	1	younger
TCGA-D3-A51F	Stage IIIC	1695	T4b	N1b	M0	white	male	Alive	51	0	1695	56.5	0	younger
TCGA-D3-A51K	Stage IIIB	1002	Tis	N2b	M0	white	male	Alive	51	0	1002	33.4	0	younger
TCGA-DA-A1I4	Stage IIIC	823	T3b	N2b	M0	white	male	Dead	51	1093	1093	36.43	1	younger
TCGA-EE-A2GB	Stage IIIB	1803	T2b	N1a	M0	white	male	Alive	51	0	1803	60.1	0	younger
TCGA-EE-A2ME	Stage I	0	T2	N0	M0	white	male	Dead	51	3141	3141	104.7	1	younger
TCGA-FS-A1ZC	Not Reported	0	TX	N0	M0	white	male	Dead	51	10870	10870	362.33	1	younger
TCGA-GN-A4U8	NA	1487	NA	NA	NA	white	male	Alive	51	0	1487	49.57	0	younger
TCGA-EE-A3AD	Stage III	112	T0	N1b	M0	white	male	Dead	50	875	875	29.17	1	younger
TCGA-ER-A2NC	Stage IB	0	T2a	N0	M0	white	male	Dead	50	1333	1333	44.43	1	younger
TCGA-FR-A7U8	Stage IIIC	847	TX	N3	M0	white	male	Alive	50	0	847	28.23	0	younger
TCGA-EB-A5UN	Stage IIC	1792	T4b	NX	M0	white	male	Alive	49	0	1792	59.73	0	younger
TCGA-EE-A2M5	Stage I	0	T2	N0	M0	white	male	Dead	49	659	659	21.97	1	younger
TCGA-ER-A2NH	Stage IIIC	1264	T3a	N3	M0	white	male	Alive	49	0	1264	42.13	0	younger
TCGA-ER-A42L	Stage II	4533	T3	N0	M0	white	male	Alive	49	0	4533	151.1	0	younger
TCGA-OD-A75X	NA	8966	TX	NX	M0	white	male	Dead	49	9061	9061	302.03	1	younger
TCGA-QB-A6FS	Stage IIIC	220	T0	N3	M0	white	male	Alive	49	0	220	7.33	0	younger
TCGA-WE-A8ZR	Stage IIIC	133	T4b	N1b	M0	white	male	Dead	49	274	274	9.13	1	younger
TCGA-D3-A2J8	Stage IB	0	T2a	N0	M0	white	male	Dead	48	1992	1992	66.4	1	younger
TCGA-D3-A8GB	Stage IIIB	0	T3a	N1b	M0	white	male	Dead	48	938	938	31.27	1	younger
TCGA-D3-A8GC	Stage IIIC	0	TX	N3	M0	white	male	Dead	48	2421	2421	80.7	1	younger
TCGA-EE-A183	Stage 0	0	Tis	N0	M0	white	male	Dead	48	818	818	27.27	1	younger
TCGA-EE-A3JI	Stage I	4504	T2	N0	M0	white	male	Dead	48	4648	4648	154.93	1	younger
TCGA-WE-A8ZQ	Stage IIA	1923	T3a	N0	M0	not reported	male	Alive	48	0	1923	64.1	0	younger
TCGA-D3-A3MO	Stage III	0	TX	N2c	M0	white	male	Dead	47	284	284	9.47	1	younger
TCGA-EE-A3AA	Stage III	3781	T0	N2a	M0	white	male	Alive	47	0	3781	126.03	0	younger
TCGA-EE-A3AC	Stage III	1948	T0	N2b	M0	white	male	Alive	47	0	1948	64.93	0	younger
TCGA-ER-A19N	NA	0	NA	NA	NA	white	male	Dead	47	1341	1341	44.7	1	younger
TCGA-WE-AAA0	Stage IA	1229	T1a	N0	M0	white	male	Alive	47	0	1229	40.97	0	younger
TCGA-EE-A2A1	Stage IB	3527	T2a	N0	M0	white	male	Alive	46	0	3527	117.57	0	younger
TCGA-ER-A195	NA	0	TX	N0	M0	white	male	Dead	46	1078	1078	35.93	1	younger
TCGA-D3-A8GK	Stage IIA	5177	T3a	N0	M0	white	male	Alive	45	0	5177	172.57	0	younger
TCGA-DA-A1I2	Stage III	5088	T4b	N2b	M0	white	male	Dead	45	5370	5370	179	1	younger
TCGA-DA-A3F5	Stage I	6826	T1a	N0	M0	white	male	Dead	45	6873	6873	229.1	1	younger
TCGA-EE-A2MT	Stage IB	2166	T2a	N0	M0	white	male	Alive	45	0	2166	72.2	0	younger
TCGA-ER-A198	NA	0	NA	NX	M0	white	male	Dead	45	1544	1544	51.47	1	younger
TCGA-GN-A266	NA	0	NA	NA	NA	white	male	Dead	45	308	308	10.27	1	younger
TCGA-WE-A8ZX	Stage IIIB	1089	TX	N1b	M0	white	male	Alive	45	0	1089	36.3	0	younger
TCGA-EE-A2GE	Stage I	5286	T2	N0	M0	white	male	Alive	44	0	5286	176.2	0	younger
TCGA-EE-A3JA	Stage IB	0	T2a	N0	M0	white	male	Dead	44	1618	1618	53.93	1	younger
TCGA-FR-A3YN	Stage IB	2828	T2a	N0	M0	white	male	Alive	44	0	2828	94.27	0	younger
TCGA-D3-A8GL	Stage IIIB	0	T2a	N1b	M0	white	male	Dead	43	2711	2711	90.37	1	younger
TCGA-EE-A2A5	Stage IB	0	T2a	N0	M0	white	male	Dead	43	1195	1195	39.83	1	younger
TCGA-EE-A2A6	Stage IA	2620	T1a	N0	M0	white	male	Alive	43	0	2620	87.33	0	younger
TCGA-EE-A2MI	Stage IIB	0	T4	N0	M0	white	male	Dead	43	6225	6225	207.5	1	younger
TCGA-EE-A3J7	Stage I	1949	T2	N0	M0	white	male	Alive	43	0	1949	64.97	0	younger
TCGA-D3-A3MR	Stage III	3151	T0	N1b	M0	white	male	Alive	42	0	3151	105.03	0	younger
TCGA-DA-A1HY	Stage III	4407	T2b	N1	M0	white	male	Alive	42	0	4407	146.9	0	younger
TCGA-EE-A29W	Stage 0	5932	Tis	N0	M0	white	male	Alive	42	0	5932	197.73	0	younger
TCGA-EE-A3J3	Stage IB	0	T2	N0	M0	white	male	Dead	42	5237	5237	174.57	1	younger
TCGA-ER-A19B	NA	0	TX	N0	M0	white	male	Dead	42	2993	2993	99.77	1	younger
TCGA-FR-A8YE	Stage IA	3176	T1a	N0	M0	white	male	Alive	41	0	3176	105.87	0	younger
TCGA-D9-A148	NA	4609	TX	N3	M1b	white	male	Alive	40	0	4609	153.63	0	younger
TCGA-ER-A19H	NA	0	NA	N0	M0	white	male	Dead	40	4634	4634	154.47	1	younger
TCGA-FS-A1ZE	Stage IIC	1225	T4b	N0	M0	white	male	Dead	40	1413	1413	47.1	1	younger
TCGA-D3-A3CB	Not Reported	5065	T2	N0	M0	white	male	Alive	39	0	5065	168.83	0	younger
TCGA-DA-A3F8	Stage IIIB	1319	T2a	N2b	M0	white	male	Alive	39	0	1319	43.97	0	younger
TCGA-EE-A2GI	Stage IA	1482	T1a	N0	M0	white	male	Alive	39	0	1482	49.4	0	younger
TCGA-ER-A2NE	Stage 0	0	Tis	N0	M0	white	male	Dead	39	613	613	20.43	1	younger
TCGA-FS-A4FD	Stage IIIC	2369	T2	N3	M0	white	male	Dead	39	2454	2454	81.8	1	younger
TCGA-GN-A267	Stage IIIA	0	T4a	N1a	M0	white	male	Dead	38	1960	1960	65.33	1	younger
TCGA-D3-A2JP	Stage IIIC	1812	T0	N3	M0	white	male	Alive	37	0	1812	60.4	0	younger
TCGA-WE-AA9Y	Stage IIIC	370	T2a	N3	M0	white	male	Alive	37	0	370	12.33	0	younger
TCGA-D3-A5GU	Stage IB	3808	T1b	N0	M0	white	male	Alive	36	0	3808	126.93	0	younger
TCGA-ER-A19M	Stage IB	0	T2a	N0	M0	white	male	Dead	36	1857	1857	61.9	1	younger
TCGA-FS-A1ZR	Stage II	0	T2	N0	M0	white	male	Dead	36	347	347	11.57	1	younger
TCGA-EE-A2ML	Stage II	6176	T3a	N0	M0	white	male	Dead	35	6590	6590	219.67	1	younger
TCGA-ER-A19L	NA	0	NA	NA	NA	white	male	Dead	35	4000	4000	133.33	1	younger
TCGA-EE-A2GH	Stage I	6699	T2	N0	M0	white	male	Alive	34	0	6699	223.3	0	younger
TCGA-D3-A1Q8	Stage IV	0	T0	N3	M1b	white	male	Dead	33	854	854	28.47	1	younger
TCGA-FS-A1ZQ	Not Reported	0	TX	N0	M0	white	male	Dead	31	4062	4062	135.4	1	younger
TCGA-EE-A3AB	Stage III	3733	T0	N2a	M0	white	male	Alive	30	0	3733	124.43	0	younger
TCGA-EE-A3AH	Stage II	0	T3b	N0	M0	white	male	Dead	30	4222	4222	140.73	1	younger
TCGA-ER-A3PL	Stage IV	1010	T3b	N0	M1a	white	male	Alive	30	0	1010	33.67	0	younger
TCGA-GN-A4U3	Stage III	3708	T3a	N1a	M0	white	male	Alive	30	0	3708	123.6	0	younger
TCGA-D3-A8GE	Stage IV	804	TX	N0	M1b	white	male	Alive	26	0	804	26.8	0	younger
TCGA-W3-AA21	Stage I	0	T2	N0	M0	white	male	Dead	26	3195	3195	106.5	1	younger
TCGA-D3-A8GV	Not Reported	0	TX	N0	M0	white	male	Dead	25	5101	5101	170.03	1	younger
TCGA-EE-A3AG	Stage III	714	T0	N2c	M0	white	male	Dead	25	1265	1265	42.17	1	younger
TCGA-ER-A3ES	NA	0	NA	NA	NA	white	male	Dead	25	7514	7514	250.47	1	younger
TCGA-D3-A2JK	Stage IIIC	0	T4b	N2b	M0	white	male	Dead	24	368	368	12.27	1	younger
TCGA-EE-A2MG	Stage I	0	T2	N0	M0	white	male	Dead	23	3139	3139	104.63	1	younger
TCGA-EE-A29C	Stage IB	1455	T2a	N0	M0	white	male	Dead	20	2402	2402	80.07	1	younger
TCGA-D3-A51J	Stage III	4414	T0	N1b	M0	white	male	Alive	19	0	4414	147.13	0	younger
TCGA-FS-A1Z7	Stage IIIC	0	T4b	N1b	M0	white	male	Dead	19	237	237	7.9	1	younger
TCGA-D3-A8GJ	Stage II	7342	T3	N0	M0	white	male	Alive	18	0	7342	244.73	0	younger
TCGA-ER-A199	Stage IIIC	0	T4b	N3	M0	white	female	Dead	86	279	279	9.3	1	older
TCGA-EE-A182	Stage IIIC	0	T4b	N1b	M0	white	female	Dead	84	447	447	14.9	1	older
TCGA-WE-AAA3	Stage IIIC	651	T4b	N2b	M0	white	female	Alive	84	0	651	21.7	0	older
TCGA-DA-A95V	Stage IIC	2193	T4b	N0	NA	white	female	Alive	83	0	2193	73.1	0	older
TCGA-ER-A197	Stage IIIB	0	T4b	N1a	M0	white	female	Dead	83	424	424	14.13	1	older
TCGA-GN-A268	Stage IIB	0	T4a	N0	M0	white	female	Dead	83	1910	1910	63.67	1	older
TCGA-EE-A181	Stage II	0	T3	N0	M0	white	female	Dead	82	1026	1026	34.2	1	older
TCGA-ER-A19S	NA	1505	NA	NA	NA	white	female	Alive	81	0	1505	50.17	0	older
TCGA-D9-A1JX	NA	195	TX	NX	M0	white	female	Dead	80	216	216	7.2	1	older
TCGA-D3-A1Q1	Stage IIIC	0	T1b	N3	M0	white	female	Dead	79	504	504	16.8	1	older
TCGA-FS-A1ZF	Stage IIC	0	T4b	N0	M0	white	female	Dead	78	470	470	15.67	1	older
TCGA-EE-A2A0	Stage IIA	0	T3a	N0	M0	white	female	Dead	77	1424	1424	47.47	1	older
TCGA-FS-A4F5	Stage IB	0	T2a	N0	M0	white	female	Dead	77	874	874	29.13	1	older
TCGA-D3-A1QB	Stage III	2912	T0	N2c	M0	white	female	Alive	75	0	2912	97.07	0	older
TCGA-D3-A2JE	Stage IIIC	0	TX	N3	M0	white	female	Dead	75	841	841	28.03	1	older
TCGA-D9-A6E9	Stage IIIA	301	T3a	N1	M0	white	female	Alive	75	0	301	10.03	0	older
TCGA-DA-A1HV	Stage IIIB	2329	T0	N2b	M0	white	female	Alive	75	0	2329	77.63	0	older
TCGA-FS-A1ZJ	Stage I	0	T2	N0	M0	white	female	Dead	75	1441	1441	48.03	1	older
TCGA-FS-A4FC	Stage IIA	1504	T3a	N0	M0	white	female	Dead	75	1655	1655	55.17	1	older
TCGA-D3-A3CE	Stage III	0	T0	N1b	M0	white	female	Dead	74	1832	1832	61.07	1	older
TCGA-EB-A5VV	Stage IIIB	214	T3b	N1	M0	white	female	Alive	74	0	214	7.13	0	older
TCGA-GF-A4EO	Stage IIIC	591	T0	N3	M0	white	female	Alive	74	0	591	19.7	0	older
TCGA-EE-A29P	Stage IIC	1716	T4b	N0	M0	white	female	Alive	73	0	1716	57.2	0	older
TCGA-WE-A8ZO	Stage IIIB	2145	T3a	N1b	M0	not reported	female	Alive	73	0	2145	71.5	0	older
TCGA-FS-A1Z3	Stage IV	0	TX	N0	M1	white	female	Dead	72	636	636	21.2	1	older
TCGA-FW-A3TU	NA	1446	NA	NA	NA	white	female	Dead	72	1691	1691	56.37	1	older
TCGA-GN-A26D	Stage IIC	1204	T4b	N0	NA	white	female	Dead	72	1460	1460	48.67	1	older
TCGA-FS-A1ZH	Stage IV	0	T3b	N2c	M1c	white	female	Dead	71	996	996	33.2	1	older
TCGA-D3-A2JB	Stage 0	0	Tis	N0	M0	black or african american	female	Dead	70	5110	5110	170.33	1	older
TCGA-EE-A29Q	Stage IIB	1136	T3b	N0	M0	white	female	Dead	70	2030	2030	67.67	1	older
TCGA-EE-A2GM	Stage IIC	2296	T4b	N0	M0	white	female	Alive	70	0	2296	76.53	0	older
TCGA-EE-A2MQ	Stage IIIA	0	T3a	N2a	M0	white	female	Dead	70	1315	1315	43.83	1	older
TCGA-FS-A1ZU	Stage IIC	0	T4b	N0	M0	white	female	Dead	70	808	808	26.93	1	older
TCGA-D3-A3CC	Stage IIC	2644	T4b	N0	M0	white	female	Alive	69	0	2644	88.13	0	older
TCGA-DA-A1IB	Stage IIIC	825	T2b	N2b	M0	white	female	Dead	69	1235	1235	41.17	1	older
TCGA-GN-A8LL	Stage IIC	0	T4b	NX	M0	white	female	Dead	68	650	650	21.67	1	older
TCGA-FS-A4F0	Stage IIB	2367	T4a	N0	M0	white	female	Alive	67	0	2367	78.9	0	older
TCGA-EE-A20B	Stage II	4070	T3	N0	M0	white	female	Alive	66	0	4070	135.67	0	older
TCGA-EE-A2GO	Stage II	3857	T3b	N0	M0	white	female	Alive	66	0	3857	128.57	0	older
TCGA-RP-A690	NA	6	NA	NA	NA	white	female	Alive	66	0	6	0.2	0	older
TCGA-D9-A149	NA	1663	TX	N1b	M0	white	female	Alive	65	0	1663	55.43	0	older
TCGA-EE-A2GU	Stage IA	2884	T1a	N0	M0	white	female	Alive	65	0	2884	96.13	0	older
TCGA-FR-A7UA	Stage IB	1164	T2a	N0	M0	white	female	Alive	65	0	1164	38.8	0	older
TCGA-ER-A3ET	Stage IIIA	2443	T3a	N1a	M0	white	female	Dead	64	2829	2829	94.3	1	older
TCGA-D3-A8GD	Stage IIIC	718	T4b	N3	M0	white	female	Alive	63	0	718	23.93	0	older
TCGA-DA-A1I8	Stage IIC	1368	T4b	N0	M0	white	female	Dead	63	1640	1640	54.67	1	older
TCGA-EE-A2MM	Stage I	0	T2	N0	M0	white	female	Dead	63	5107	5107	170.23	1	older
TCGA-FR-A7U9	Stage IIIC	571	T3b	N3	M0	white	female	Alive	63	0	571	19.03	0	older
TCGA-GN-A26A	Stage IIIA	0	T3a	N1a	M0	white	female	Dead	63	988	988	32.93	1	older
TCGA-YG-AA3P	Stage IIB	439	T4a	N0	M0	not reported	female	Alive	63	0	439	14.63	0	older
TCGA-GF-A6C8	Stage IIB	62	T3b	NX	M0	white	female	Alive	62	0	62	2.07	0	older
TCGA-D3-A3CF	Stage IIIC	0	T4b	N3	M0	white	female	Dead	61	746	746	24.87	1	older
TCGA-EB-A5SH	Stage III	1643	T4	N0	M0	white	female	Alive	60	0	1643	54.77	0	older
TCGA-EE-A3JB	Stage III	6138	T3a	N1	M0	white	female	Alive	60	0	6138	204.6	0	older
TCGA-FS-A1ZG	Stage IIIC	0	T4b	N2b	M0	white	female	Dead	60	295	295	9.83	1	older
TCGA-W3-A825	Stage II	0	T3	N0	M0	white	female	Dead	60	1917	1917	63.9	1	older
TCGA-D3-A51T	Stage IIIC	818	T4b	N1b	M0	white	female	Alive	59	0	818	27.27	0	older
TCGA-EE-A29H	Stage IA	1966	T1a	N0	M0	white	female	Alive	59	0	1966	65.53	0	older
TCGA-FW-A3I3	Stage IV	531	NA	N0	M1	white	female	Alive	59	0	531	17.7	0	older
TCGA-GN-A9SD	Stage IA	0	T1a	NX	M0	white	female	Dead	59	1807	1807	60.23	1	older
TCGA-D3-A3C8	Stage IIIC	1409	TX	N3	M0	white	female	Alive	58	0	1409	46.97	0	younger
TCGA-EE-A29X	Stage IB	0	T2a	N0	M0	white	female	Dead	58	545	545	18.17	1	younger
TCGA-EE-A2GD	Stage IIB	9568	T4	N0	M0	white	female	Dead	58	10346	10346	344.87	1	younger
TCGA-GF-A3OT	Stage IIIC	301	T3	N3	M0	white	female	Alive	58	0	301	10.03	0	younger
TCGA-D3-A3C7	Stage III	1429	T0	N1b	M0	white	female	Alive	57	0	1429	47.63	0	younger
TCGA-EB-A5SG	NA	2076	NA	NA	NA	white	female	Alive	57	0	2076	69.2	0	younger
TCGA-ER-A2ND	Stage IIIC	0	T1b	N3	M0	white	female	Dead	57	710	710	23.67	1	younger
TCGA-FW-A3TV	Stage IIIB	411	T1	N2b	M0	white	female	Alive	57	0	411	13.7	0	younger
TCGA-Z2-AA3V	Stage IA	486	T1a	N0	M0	white	female	Alive	57	0	486	16.2	0	younger
TCGA-D3-A51N	Stage IV	688	T0	N3	M1c	white	female	Alive	56	0	688	22.93	0	younger
TCGA-FR-A8YD	Stage IIC	896	T4b	N0	M0	white	female	Dead	56	1103	1103	36.77	1	younger
TCGA-GN-A4U7	Stage IIIC	266	T2b	N3	M0	white	female	Dead	56	317	317	10.57	1	younger
TCGA-WE-AAA4	Stage IIIC	760	TX	N3	M0	white	female	Alive	56	0	760	25.33	0	younger
TCGA-EE-A185	Stage IIIC	0	T4b	N3	M0	white	female	Dead	55	151	151	5.03	1	younger
TCGA-FS-A1YY	Stage IIA	0	T3a	N0	M0	white	female	Dead	55	6953	6953	231.77	1	younger
TCGA-D3-A3C6	Stage IB	0	T2a	N0	M0	white	female	Dead	54	1766	1766	58.87	1	younger
TCGA-D3-A8GR	Stage 0	0	Tis	N0	M0	white	female	Dead	54	3943	3943	131.43	1	younger
TCGA-EE-A2M8	Stage III	0	T3a	N1	M0	white	female	Dead	54	601	601	20.03	1	younger
TCGA-FS-A1ZZ	Stage IIB	0	T3b	N0	M0	white	female	Dead	54	822	822	27.4	1	younger
TCGA-XV-AB01	Stage II	403	T3	NX	M0	white	female	Alive	54	0	403	13.43	0	younger
TCGA-D3-A1Q4	Stage IIIC	3408	T2b	N1b	M0	white	female	Alive	53	0	3408	113.6	0	younger
TCGA-D3-A2JC	Stage III	2639	T0	N2b	M0	white	female	Alive	53	0	2639	87.97	0	younger
TCGA-EE-A3AE	Stage IA	1658	T1a	N0	M0	white	female	Alive	52	0	1658	55.27	0	younger
TCGA-EB-A44Q	Stage IIIC	422	TX	N3	M0	asian	female	Alive	51	0	422	14.07	0	younger
TCGA-EE-A29T	NA	11252	TX	NX	M0	white	female	Alive	51	0	11252	375.07	0	younger
TCGA-D3-A2JO	Stage IIIC	2010	TX	N3	M0	white	female	Alive	50	0	2010	67	0	younger
TCGA-HR-A2OG	NA	7	NA	NA	NA	not reported	female	Alive	50	0	7	0.23	0	younger
TCGA-EE-A29R	Stage IIIC	440	T3b	N1b	M0	white	female	Alive	48	0	440	14.67	0	younger
TCGA-EE-A3AF	Stage IIIC	0	T0	N3	M0	white	female	Dead	48	420	420	14	1	younger
TCGA-ER-A19G	NA	9188	NA	N0	M0	white	female	Alive	48	0	9188	306.27	0	younger
TCGA-ER-A19W	NA	0	NA	NA	NA	white	female	Dead	48	4507	4507	150.23	1	younger
TCGA-FW-A5DY	Stage III	587	T3	N1	NA	white	female	Alive	48	0	587	19.57	0	younger
TCGA-ER-A19P	NA	0	NA	N0	M0	white	female	Dead	47	4930	4930	164.33	1	younger
TCGA-GN-A262	NA	4255	NA	NA	NA	white	female	Alive	47	0	4255	141.83	0	younger
TCGA-D3-A2JN	Stage III	1709	T0	N1b	M0	white	female	Dead	46	2022	2022	67.4	1	younger
TCGA-EE-A2GK	Stage I	1665	T1	N0	M0	white	female	Alive	46	0	1665	55.5	0	younger
TCGA-ER-A19D	Stage IB	0	T2a	N0	M0	white	female	Dead	46	383	383	12.77	1	younger
TCGA-FS-A4F2	Stage IIC	0	T4b	N0	M0	white	female	Dead	46	1525	1525	50.83	1	younger
TCGA-FS-A4FB	Stage III	0	T2	N1a	M0	white	female	Dead	46	813	813	27.1	1	younger
TCGA-HR-A2OH	Stage IIIB	0	T3b	N2a	M0	not reported	female	Dead	46	2004	2004	66.8	1	younger
TCGA-FS-A1ZA	Stage IIIB	0	T4b	N2c	M0	white	female	Dead	45	843	843	28.1	1	younger
TCGA-D3-A2JL	Not Reported	5219	TX	N0	M0	white	female	Alive	43	0	5219	173.97	0	younger
TCGA-ER-A2NG	Stage IIIC	951	T3b	N3	M0	white	female	Dead	43	1490	1490	49.67	1	younger
TCGA-YD-A89C	Stage IA	210	T1a	NX	M0	white	female	Alive	43	0	210	7	0	younger
TCGA-D3-A1Q7	Stage IB	4053	T1b	N0	M0	white	female	Alive	42	0	4053	135.1	0	younger
TCGA-Z2-A8RT	Stage IIB	839	T3b	N0	M0	white	female	Alive	42	0	839	27.97	0	younger
TCGA-BF-AAP0	Stage IV	454	T4	NX	M1	white	female	Alive	40	0	454	15.13	0	younger
TCGA-EE-A2GL	Stage IIA	2423	T3a	N0	M0	white	female	Alive	40	0	2423	80.77	0	younger
TCGA-ER-A42K	Stage IIIC	206	T4b	N3	M0	white	female	Dead	40	394	394	13.13	1	younger
TCGA-D3-A51E	Not Reported	5318	T2	N0	M0	white	female	Alive	39	0	5318	177.27	0	younger
TCGA-D9-A3Z3	Stage IIIB	678	T3a	N1b	M0	white	female	Alive	39	0	678	22.6	0	younger
TCGA-EE-A2MF	Stage I	0	T2	N0	M0	white	female	Dead	39	8174	8174	272.47	1	younger
TCGA-FS-A1YX	Stage I	0	T2	N0	M0	white	female	Dead	39	1478	1478	49.27	1	younger
TCGA-D3-A3MV	Stage IIIB	1378	T2b	N2a	M0	white	female	Alive	38	0	1378	45.93	0	younger
TCGA-FR-A729	Stage I	6716	T1	N0	M0	white	female	Alive	38	0	6716	223.87	0	younger
TCGA-DA-A1HW	Stage IIIB	820	T1a	N1b	M0	white	female	Dead	37	1096	1096	36.53	1	younger
TCGA-ER-A19Q	NA	0	NA	N0	M0	white	female	Dead	37	1548	1548	51.6	1	younger
TCGA-ER-A19E	Stage IB	0	T2a	N0	M0	white	female	Dead	36	396	396	13.2	1	younger
TCGA-EE-A2MP	Stage I	7563	T2	N0	M0	white	female	Alive	34	0	7563	252.1	0	younger
TCGA-FR-A69P	Stage IIIC	478	TX	N3	NA	white	female	Alive	34	0	478	15.93	0	younger
TCGA-EE-A29M	Stage IB	1729	T2a	N0	M0	white	female	Alive	33	0	1729	57.63	0	younger
TCGA-DA-A1IA	Stage IIIB	1887	T2a	N1b	M0	white	female	Dead	32	2005	2005	66.83	1	younger
TCGA-FS-A1Z0	Stage IA	0	T1a	N0	M0	white	female	Dead	32	6164	6164	205.47	1	younger
TCGA-D3-A2JG	Stage IIIA	0	T3a	N1a	M0	white	female	Dead	30	3453	3453	115.1	1	younger
TCGA-FR-A44A	Stage II	5299	T3a	N0	M0	white	female	Alive	29	0	5299	176.63	0	younger
TCGA-EE-A2GS	Stage IB	1691	T2a	N0	M0	white	female	Dead	28	2470	2470	82.33	1	younger
TCGA-D3-A8GN	Not Reported	4897	TX	N0	M0	white	female	Alive	27	0	4897	163.23	0	younger
TCGA-DA-A1I5	Stage IV	4107	T1a	N0	M1c	white	female	Alive	27	0	4107	136.9	0	younger
TCGA-WE-A8ZT	Stage IV	359	T3b	N1b	M1b	white	female	Alive	25	0	359	11.97	0	younger
TCGA-LH-A9QB	NA	11217	NA	NA	NA	white	female	Alive	24	0	11217	373.9	0	younger
TCGA-D3-A5GR	Stage III	5424	T1b	N1	M0	white	female	Alive	23	0	5424	180.8	0	younger
TCGA-EE-A2MK	Stage III	5487	T4a	N0	M0	white	female	Alive	18	0	5487	182.9	0	younger
TCGA-D3-A5GN	Stage I	4129	T1	N0	M0	white	female	Alive	15	0	4129	137.63	0	younger
