# Supplementary material for: Multiple cell-death patterns predict the prognosis and drug sensitivity of melanoma patients
Source: Front Pharmacol. 2024 Oct 8;15:1295687. doi: 10.3389/fphar.2024.1295687 (PMC11493598; doi:10.3389/fphar.2024.1295687)
Supplement: Supplementary file 7 [file DataSheet7.CSV]

	gender	age	stage	time	event
GSM1608593	Male	55	IV	1714	0
GSM1608594	Female	39	IV	353	1
GSM1608595	Female	67	non-IV	2127	0
GSM1608596	Male	56	NA	1442	0
GSM1608597	Male	46	IV	66	1
GSM1608598	Female	36	IV	2631	0
GSM1608599	Male	73	IV	2427	0
GSM1608600	Male	59	non-IV	1310	0
GSM1608601	Male	50	IV	817	0
GSM1608602	Female	77	IV	1401	1
GSM1608603	Female	88	non-IV	101	0
GSM1608604	Male	47	IV	3021	1
GSM1608605	Male	65	IV	643	1
GSM1608606	Male	44	IV	1344	1
GSM1608607	Male	33	IV	1101	0
GSM1608608	Female	65	IV	75	0
GSM1608609	Male	88	IV	77	1
GSM1608610	Male	50	IV	1485	1
GSM1608611	Male	85	IV	93	0
GSM1608612	Male	72	IV	849	1
GSM1608613	Female	79	IV	171	0
GSM1608614	Female	55	IV	195	1
GSM1608615	Female	61	IV	1266	0
GSM1608616	Male	68	IV	6343	0
GSM1608617	Male	56	IV	820	0
GSM1608618	Female	46	NA	NA	NA
GSM1608619	Male	65	IV	189	0
GSM1608620	Male	65	IV	453	1
GSM1608621	Male	50	IV	1220	0
GSM1608622	Female	82	IV	559	0
GSM1608623	Male	74	IV	834	1
GSM1608624	Male	61	IV	1030	0
GSM1608625	Male	51	IV	3206	0
GSM1608626	Male	61	IV	1199	1
GSM1608627	Female	34	IV	5212	0
GSM1608628	Male	51	IV	592	1
GSM1608629	Male	71	IV	50	0
GSM1608630	Male	73	IV	1187	0
GSM1608631	Female	76	IV	419	1
GSM1608632	Male	88	IV	208	1
GSM1608633	Female	64	IV	2481	1
GSM1608634	Male	78	IV	267	0
GSM1608635	Male	74	NA	435	1
GSM1608636	Male	56	IV	742	1
GSM1608637	Male	70	IV	97	1
GSM1608638	Male	54	NA	451	0
GSM1608639	Female	NA	NA	3779	0
GSM1608640	Male	62	IV	194	1
GSM1608641	Male	55	IV	2574	0
GSM1608642	Male	60	IV	1260	0
GSM1608643	Female	58	IV	634	0
GSM1608644	Male	78	non-IV	22	0
GSM1608645	Male	74	IV	591	1
GSM1608646	Female	86	IV	105	0
GSM1608647	Male	65	IV	1455	0
GSM1608648	Male	43	IV	1404	1
GSM1608649	Female	35	IV	378	1
GSM1608650	Male	39	IV	2530	1
GSM1608651	Male	52	IV	550	1
GSM1608652	Male	59	IV	3185	0
GSM1608653	Male	77	IV	310	1
GSM1608654	Female	71	non-IV	282	0
GSM1608655	Female	54	IV	3315	0
GSM1608656	Male	61	IV	275	1
GSM1608657	Male	70	IV	3582	0
GSM1608658	Male	73	IV	484	0
GSM1608659	Female	77	non-IV	731	0
GSM1608660	Female	81	IV	875	0
GSM1608661	Male	58	IV	12	1
GSM1608662	Male	53	IV	642	1
GSM1608663	Female	74	IV	461	0
GSM1608664	Female	71	IV	1406	0
GSM1608665	Male	39	IV	1329	1
GSM1608666	Female	46	IV	1172	0
GSM1608667	Female	43	IV	164	0
GSM1608668	Male	48	IV	365	1
GSM1608669	Male	52	NA	2584	0
GSM1608670	Male	63	IV	2619	0
GSM1608671	Male	71	IV	399	1
GSM1608672	Female	55	IV	5530	0
GSM1608673	Male	75	non-IV	6097	0
GSM1608674	Male	56	IV	1312	0
GSM1608675	Female	59	IV	120	1
GSM1608676	Female	65	IV	340	0
GSM1608677	Female	34	IV	429	1
GSM1608678	Female	80	non-IV	6453	0
GSM1608679	Male	59	non-IV	1313	0
GSM1608680	Male	65	IV	279	1
GSM1608681	Female	75	IV	1112	0
GSM1608682	Female	56	IV	111	0
GSM1608683	Female	63	IV	195	1
GSM1608684	Male	81	IV	734	0
GSM1608685	Male	57	IV	542	1
GSM1608686	Male	22	IV	82	1
GSM1608687	Male	76	IV	303	1
GSM1608688	Female	76	IV	91	1
GSM1608689	Male	78	non-IV	51	0
GSM1608690	Male	77	IV	455	1
GSM1608691	Male	71	IV	71	0
GSM1608692	Female	71	IV	424	0
GSM1608693	Male	83	IV	574	1
GSM1608694	Female	68	IV	1027	0
GSM1608695	Male	66	IV	5632	0
GSM1608696	Female	79	IV	1429	0
GSM1608697	Female	62	IV	303	1
GSM1608698	Male	65	IV	333	0
GSM1608699	Male	73	IV	82	1
GSM1608700	Male	84	NA	493	1
GSM1608701	Male	77	IV	170	0
GSM1608702	Male	58	IV	358	0
GSM1608703	Female	67	IV	2239	0
GSM1608704	Female	52	IV	126	1
GSM1608705	Female	64	IV	2319	0
GSM1608706	Male	61	non-IV	707	1
GSM1608707	Male	63	IV	1325	1
GSM1608708	Male	62	IV	137	1
GSM1608709	Male	71	IV	1432	1
GSM1608710	Female	66	IV	6	1
GSM1608711	Female	49	IV	158	0
GSM1608712	Female	81	IV	386	1
GSM1608713	Female	47	IV	652	0
GSM1608714	Female	25	IV	5005	0
GSM1608715	Female	74	IV	186	0
GSM1608716	Male	86	IV	89	0
GSM1608717	Female	67	IV	442	1
GSM1608718	Male	59	IV	650	1
GSM1608719	Male	60	IV	307	0
GSM1608720	Male	81	IV	4450	0
GSM1608721	Female	59	IV	188	1
GSM1608722	Male	65	IV	1222	1
GSM1608723	Male	77	IV	1231	0
GSM1608724	Male	67	IV	623	1
GSM1608725	Female	84	IV	197	1
GSM1608726	Male	63	IV	318	0
GSM1608727	Male	33	IV	380	1
GSM1608728	Male	32	IV	1912	0
GSM1608729	Male	82	non-IV	420	0
GSM1608730	Female	44	IV	526	1
GSM1608731	Female	71	IV	212	0
GSM1608732	Female	65	IV	880	0
GSM1608733	Male	31	IV	375	1
GSM1608734	Male	60	IV	262	1
GSM1608735	Male	70	IV	56	1
GSM1608736	Female	45	IV	356	1
GSM1608737	Male	60	IV	476	1
GSM1608738	Female	NA	non-IV	NA	NA
GSM1608739	Male	89	IV	638	1
GSM1608740	Female	63	IV	435	1
GSM1608741	Male	64	non-IV	43	0
GSM1608742	Male	73	IV	42	1
GSM1608743	Male	71	IV	337	1
GSM1608744	Male	68	IV	392	1
GSM1608745	Male	63	IV	593	1
GSM1608746	Female	48	IV	957	1
GSM1608747	Female	77	IV	678	0
GSM1608748	Female	87	non-IV	324	0
GSM1608749	Female	55	IV	634	1
GSM1608750	Female	29	IV	647	0
GSM1608751	Female	67	IV	732	1
GSM1608752	Female	91	IV	252	0
GSM1608753	Male	58	IV	411	1
GSM1608754	Male	72	IV	336	1
GSM1608755	Male	62	IV	132	1
GSM1608756	Female	70	IV	861	0
GSM1608757	Female	62	IV	1779	0
GSM1608758	Male	70	IV	1958	1
GSM1608759	Male	70	IV	93	1
GSM1608760	Female	69	NA	72	1
GSM1608761	Female	47	IV	461	1
GSM1608762	Male	69	IV	456	0
GSM1608763	Male	41	IV	2175	0
GSM1608764	Male	55	IV	2800	0
GSM1608765	Male	52	IV	66	1
GSM1608766	Female	67	IV	307	0
GSM1608767	Female	68	IV	44	1
GSM1608768	Female	74	IV	1035	0
GSM1608769	Female	58	IV	194	0
GSM1608770	Female	57	IV	3363	0
GSM1608771	Male	72	IV	163	1
GSM1608772	Male	61	IV	523	0
GSM1608773	Male	53	IV	511	0
GSM1608774	Male	73	IV	411	1
GSM1608775	Male	55	IV	85	1
GSM1608776	NA	NA	NA	NA	NA
GSM1608777	Female	66	IV	682	1
GSM1608778	Male	64	IV	629	1
GSM1608779	Male	65	IV	165	1
GSM1608780	Female	52	IV	189	1
GSM1608781	Male	40	IV	66	0
GSM1608782	Female	30	IV	1479	0
GSM1608783	Female	34	IV	64	1
GSM1608784	Female	54	IV	174	0
GSM1608785	Male	66	IV	1182	1
GSM1608786	Female	79	IV	1253	1
GSM1608787	Female	82	non-IV	685	0
GSM1608788	Female	48	IV	491	1
GSM1608789	Male	51	IV	736	1
GSM1608790	Male	77	IV	1097	1
GSM1608791	Male	72	IV	789	0
GSM1608792	Male	75	IV	519	0
GSM1608793	Male	71	IV	1784	0
GSM1608794	Female	64	IV	566	0
GSM1608795	Female	73	IV	1379	0
GSM1608796	Male	85	IV	851	0
GSM1608797	Female	NA	NA	NA	NA
GSM1608798	Male	36	IV	308	0
GSM1608799	Female	66	IV	2890	0
GSM1608800	Male	37	IV	638	1
GSM1608801	Male	67	IV	295	1
GSM1608802	Female	38	IV	154	1
GSM1608803	Female	40	IV	194	1
GSM1608804	Female	42	IV	145	1
GSM1608805	Female	72	IV	1194	0
GSM1608806	Male	53	IV	1491	0
