# Supplementary material for: Multiple cell-death patterns predict the prognosis and drug sensitivity of melanoma patients
Source: Front Pharmacol. 2024 Oct 8;15:1295687. doi: 10.3389/fphar.2024.1295687 (PMC11493598; doi:10.3389/fphar.2024.1295687)
Supplement: Supplementary file 8 [file DataSheet5.CSV]

	stage	status	time	gender	age	MFS
GSM476606	IIIB	0	1816	male	87	1126
GSM476607	IIIB	0	1816	male	87	1206
GSM476608	IIIC	0	1475	male	79	460
GSM476609	IIIB	0	1417	male	56	262
GSM476610	IV	1	620	female	84	528
GSM476611	IIIC	1	1096	male	51	316
GSM476612	IIIB	1	5675	male	35	5438
GSM476613	IV	1	955	male	86	365
GSM476614	IIIB	1	955	male	86	670
GSM476615	IIIC	0	1143	male	51	0
GSM476616	IIIA	0	1520	female	49	576
GSM476617	IIIB	1	4821	female	90	3748
GSM476618	IV	1	3718	female	49	3650
GSM476619	IIIC	0	1009	male	54	0
GSM476620	IIIB	0	1788	female	54	790
GSM476621	IIIB	0	901	female	82	0
GSM476622	IIIB	0	1142	male	60	181
GSM476623	IIIB	0	2460	female	68	1412
GSM476624	IIIB	1	725	female	48	0
GSM476625	IIIC	1	406	male	65	0
GSM476626	IIIB	1	817	male	78	420
GSM476627	IIIB	1	817	male	78	420
GSM476628	IIIB	1	3943	female	40	3056
GSM476629	IIIB	1	3943	female	40	3138
GSM476630	IIIB	1	3943	female	40	3403
GSM476631	IIIB	1	844	female	78	461
GSM476632	IIIC	1	668	male	74	0
GSM476633	IIIC	1	668	male	74	0
GSM476634	IV	1	594	male	69	335
GSM476635	IIIB	0	282	male	44	0
GSM476636	IIIC	0	4220	male	43	3429
GSM476637	IIIA	0	720	male	30	0
GSM476638	IIIA	0	2656	male	60	2011
GSM476639	IIIB	1	440	male	92	0
GSM476640	IIIB	0	1218	male	83	705
GSM476641	IIIC	1	318	female	50	174
GSM476642	IIIB	1	945	male	30	292
GSM476643	IV	1	552	female	38	0
GSM476644	IIIA	0	1556	female	77	939
GSM476645	IIIB	0	4231	male	70	3622
GSM476646	IIIC	1	368	male	52	134
GSM476647	IIIB	0	2683	male	79	1891
GSM476648	IIIC	0	1497	male	69	939
GSM476649	IIIC	1	1397	female	77	957
