# Supplementary material for: Multiple cell-death patterns predict the prognosis and drug sensitivity of melanoma patients
Source: Front Pharmacol. 2024 Oct 8;15:1295687. doi: 10.3389/fphar.2024.1295687 (PMC11493598; doi:10.3389/fphar.2024.1295687)
Supplement: Supplementary file 9 [file DataSheet1.CSV]

	cell death	SYMBOL
1	Apoptosis	AATF
2	Apoptosis	ABL1
3	Apoptosis	ACAA2
4	Apoptosis	ACKR3
5	Apoptosis	ACVR1
6	Apoptosis	ACVR1B
7	Apoptosis	ADORA1
8	Apoptosis	AEN
9	Apoptosis	AGT
10	Apoptosis	AGTR2
11	Apoptosis	AIFM1
12	Apoptosis	AKT1
13	Apoptosis	ANXA6
14	Apoptosis	APAF1
15	Apoptosis	APPL1
16	Apoptosis	AR
17	Apoptosis	ARHGEF2
18	Apoptosis	ARL6IP5
19	Apoptosis	ARMC10
20	Apoptosis	ARRB2
21	Apoptosis	ASAH2
22	Apoptosis	ATF3
23	Apoptosis	ATF4
24	Apoptosis	ATM
25	Apoptosis	ATP2A1
26	Apoptosis	ATP2A3
27	Apoptosis	ATP5IF1
28	Apoptosis	AVP
29	Apoptosis	BAD
30	Apoptosis	BAG3
31	Apoptosis	BAG5
32	Apoptosis	BAG6
33	Apoptosis	BAK1
34	Apoptosis	BAX
35	Apoptosis	BBC3
36	Apoptosis	BCAP31
37	Apoptosis	BCL10
38	Apoptosis	BCL2
39	Apoptosis	BCL2A1
40	Apoptosis	BCL2L1
41	Apoptosis	BCL2L10
42	Apoptosis	BCL2L11
43	Apoptosis	BCL2L12
44	Apoptosis	BCL2L14
45	Apoptosis	BCL2L2
46	Apoptosis	BCL3
47	Apoptosis	BCLAF1
48	Apoptosis	BDKRB2
49	Apoptosis	BDNF
50	Apoptosis	BECN1
51	Apoptosis	BID
52	Apoptosis	BIK
53	Apoptosis	BIRC6
54	Apoptosis	BLOC1S2
55	Apoptosis	BMF
56	Apoptosis	BMP4
57	Apoptosis	BMP5
58	Apoptosis	BMPR1B
59	Apoptosis	BNIP3
60	Apoptosis	BNIP3L
61	Apoptosis	BOK
62	Apoptosis	BRCA1
63	Apoptosis	BRCA2
64	Apoptosis	BRSK2
65	Apoptosis	BTK
66	Apoptosis	CAAP1
67	Apoptosis	CASP1
68	Apoptosis	CASP10
69	Apoptosis	CASP12
70	Apoptosis	CASP2
71	Apoptosis	CASP3
72	Apoptosis	CASP4
73	Apoptosis	CASP5
74	Apoptosis	CASP8
75	Apoptosis	CASP8AP2
76	Apoptosis	CASP9
77	Apoptosis	CAV1
78	Apoptosis	CCAR2
79	Apoptosis	CCK
80	Apoptosis	CD14
81	Apoptosis	CD24
82	Apoptosis	CD27
83	Apoptosis	CD28
84	Apoptosis	CD38
85	Apoptosis	CD3E
86	Apoptosis	CD44
87	Apoptosis	CD5
88	Apoptosis	CD70
89	Apoptosis	CD74
90	Apoptosis	CDIP1
91	Apoptosis	CDKN1A
92	Apoptosis	CDKN2D
93	Apoptosis	CEBPB
94	Apoptosis	CFLAR
95	Apoptosis	CHAC1
96	Apoptosis	CHCHD10
97	Apoptosis	CHEK2
98	Apoptosis	CIB1
99	Apoptosis	CIDEB
100	Apoptosis	CLU
101	Apoptosis	COA8
102	Apoptosis	COL2A1
103	Apoptosis	CRADD
104	Apoptosis	CREB3
105	Apoptosis	CREB3L1
106	Apoptosis	CRH
107	Apoptosis	CRIP1
108	Apoptosis	CSF2
109	Apoptosis	CSNK2A1
110	Apoptosis	CSNK2A2
111	Apoptosis	CTH
112	Apoptosis	CTNNA1
113	Apoptosis	CTSC
114	Apoptosis	CTTN
115	Apoptosis	CUL1
116	Apoptosis	CUL2
117	Apoptosis	CUL3
118	Apoptosis	CUL4A
119	Apoptosis	CUL5
120	Apoptosis	CX3CL1
121	Apoptosis	CX3CR1
122	Apoptosis	CXCL12
123	Apoptosis	CYLD
124	Apoptosis	CYP1B1
125	Apoptosis	DAB2IP
126	Apoptosis	DAP
127	Apoptosis	DAP3
128	Apoptosis	DAPK1
129	Apoptosis	DAPK2
130	Apoptosis	DAPK3
131	Apoptosis	DAPL1
132	Apoptosis	DAXX
133	Apoptosis	DBH
134	Apoptosis	DCC
135	Apoptosis	DDIAS
136	Apoptosis	DDIT3
137	Apoptosis	DDIT4
138	Apoptosis	DDX3X
139	Apoptosis	DDX47
140	Apoptosis	DDX5
141	Apoptosis	DEDD
142	Apoptosis	DEDD2
143	Apoptosis	DELE1
144	Apoptosis	DEPTOR
145	Apoptosis	DIABLO
146	Apoptosis	DIDO1
147	Apoptosis	DNAJA1
148	Apoptosis	DNAJC10
149	Apoptosis	DNM1L
150	Apoptosis	DPF2
151	Apoptosis	DYRK2
152	Apoptosis	E2F1
153	Apoptosis	E2F2
154	Apoptosis	EDA2R
155	Apoptosis	EIF2AK3
156	Apoptosis	ELL3
157	Apoptosis	ENO1
158	Apoptosis	EP300
159	Apoptosis	EPHA2
160	Apoptosis	EPO
161	Apoptosis	ERBB3
162	Apoptosis	ERCC6
163	Apoptosis	ERN1
164	Apoptosis	ERN2
165	Apoptosis	ERO1A
166	Apoptosis	ERP29
167	Apoptosis	EYA1
168	Apoptosis	EYA2
169	Apoptosis	EYA3
170	Apoptosis	EYA4
171	Apoptosis	FADD
172	Apoptosis	FAF1
173	Apoptosis	FAIM
174	Apoptosis	FAIM2
175	Apoptosis	FAM162A
176	Apoptosis	FAS
177	Apoptosis	FASLG
178	Apoptosis	FASTK
179	Apoptosis	FBH1
180	Apoptosis	FBXW7
181	Apoptosis	FEM1B
182	Apoptosis	FGA
183	Apoptosis	FGB
184	Apoptosis	FGF10
185	Apoptosis	FGFR1
186	Apoptosis	FGFR3
187	Apoptosis	FGG
188	Apoptosis	FHIT
189	Apoptosis	FIGNL1
190	Apoptosis	FIS1
191	Apoptosis	FNIP2
192	Apoptosis	FXN
193	Apoptosis	FYN
194	Apoptosis	FZD9
195	Apoptosis	G0S2
196	Apoptosis	GABARAP
197	Apoptosis	GATA1
198	Apoptosis	GATA4
199	Apoptosis	GCLM
200	Apoptosis	GDNF
201	Apoptosis	GFRAL
202	Apoptosis	GGCT
203	Apoptosis	GHITM
204	Apoptosis	GNAI2
205	Apoptosis	GNAI3
206	Apoptosis	GPER1
207	Apoptosis	GPX1
208	Apoptosis	GRINA
209	Apoptosis	GSDME
210	Apoptosis	GSK3A
211	Apoptosis	GSK3B
212	Apoptosis	GSKIP
213	Apoptosis	GSTP1
214	Apoptosis	GZMB
215	Apoptosis	HDAC1
216	Apoptosis	HERPUD1
217	Apoptosis	HGF
218	Apoptosis	HIC1
219	Apoptosis	HIF1A
220	Apoptosis	HINT1
221	Apoptosis	HIP1
222	Apoptosis	HIP1R
223	Apoptosis	HIPK1
224	Apoptosis	HIPK2
225	Apoptosis	HMGB2
226	Apoptosis	HMOX1
227	Apoptosis	HNRNPK
228	Apoptosis	HRAS
229	Apoptosis	HRK
230	Apoptosis	HSPA1A
231	Apoptosis	HSPA1B
232	Apoptosis	HSPB1
233	Apoptosis	HTRA2
234	Apoptosis	HTT
235	Apoptosis	HYAL2
236	Apoptosis	HYOU1
237	Apoptosis	ICAM1
238	Apoptosis	IFI16
239	Apoptosis	IFI27
240	Apoptosis	IFI27L1
241	Apoptosis	IFI27L2
242	Apoptosis	IFI6
243	Apoptosis	IFNB1
244	Apoptosis	IFNG
245	Apoptosis	IGF1
246	Apoptosis	IKBKE
247	Apoptosis	IL12A
248	Apoptosis	IL19
249	Apoptosis	IL1A
250	Apoptosis	IL1B
251	Apoptosis	IL2
252	Apoptosis	IL20RA
253	Apoptosis	IL33
254	Apoptosis	IL4
255	Apoptosis	IL6R
256	Apoptosis	IL7
257	Apoptosis	INCA1
258	Apoptosis	ING2
259	Apoptosis	ING5
260	Apoptosis	INHBA
261	Apoptosis	INHBB
262	Apoptosis	INS
263	Apoptosis	ITGA6
264	Apoptosis	ITGAM
265	Apoptosis	ITGAV
266	Apoptosis	ITM2C
267	Apoptosis	ITPR1
268	Apoptosis	ITPRIP
269	Apoptosis	IVNS1ABP
270	Apoptosis	JAK2
271	Apoptosis	JMY
272	Apoptosis	JUN
273	Apoptosis	KDM1A
274	Apoptosis	KITLG
275	Apoptosis	KRT18
276	Apoptosis	KRT8
277	Apoptosis	LCK
278	Apoptosis	LGALS12
279	Apoptosis	LGALS3
280	Apoptosis	LRRK2
281	Apoptosis	LTBR
282	Apoptosis	LY96
283	Apoptosis	MADD
284	Apoptosis	MAEL
285	Apoptosis	MAGEA3
286	Apoptosis	MAP2K5
287	Apoptosis	MAP3K5
288	Apoptosis	MAPK7
289	Apoptosis	MAPK8
290	Apoptosis	MAPK8IP1
291	Apoptosis	MAPK8IP2
292	Apoptosis	MAPK9
293	Apoptosis	MARCHF7
294	Apoptosis	MAZ
295	Apoptosis	MCL1
296	Apoptosis	MDM2
297	Apoptosis	MELK
298	Apoptosis	MFF
299	Apoptosis	MIF
300	Apoptosis	MIR132
301	Apoptosis	MIR15A
302	Apoptosis	MIR16-1
303	Apoptosis	MIR17
304	Apoptosis	MIR198
305	Apoptosis	MIR21
306	Apoptosis	MIR210
307	Apoptosis	MIR221
308	Apoptosis	MIR222
309	Apoptosis	MIR26B
310	Apoptosis	MIR27B
311	Apoptosis	MIR449A
312	Apoptosis	MKNK2
313	Apoptosis	MLH1
314	Apoptosis	MLLT11
315	Apoptosis	MMP9
316	Apoptosis	MNT
317	Apoptosis	MOAP1
318	Apoptosis	MPV17L
319	Apoptosis	MSH2
320	Apoptosis	MSH6
321	Apoptosis	MSX1
322	Apoptosis	MUC1
323	Apoptosis	MUL1
324	Apoptosis	MYBBP1A
325	Apoptosis	NACC2
326	Apoptosis	NANOS3
327	Apoptosis	NBN
328	Apoptosis	NCK1
329	Apoptosis	NCK2
330	Apoptosis	NDUFA13
331	Apoptosis	NDUFS3
332	Apoptosis	NFATC4
333	Apoptosis	NFE2L2
334	Apoptosis	NGF
335	Apoptosis	NGFR
336	Apoptosis	NKX3-1
337	Apoptosis	NLE1
338	Apoptosis	NME5
339	Apoptosis	NMT1
340	Apoptosis	NOC2L
341	Apoptosis	NOG
342	Apoptosis	NOL3
343	Apoptosis	NONO
344	Apoptosis	NOS3
345	Apoptosis	NOX1
346	Apoptosis	NR4A2
347	Apoptosis	NUPR1
348	Apoptosis	OPA1
349	Apoptosis	P2RX4
350	Apoptosis	P2RX7
351	Apoptosis	P4HB
352	Apoptosis	PAK2
353	Apoptosis	PAK5
354	Apoptosis	PARK7
355	Apoptosis	PARP1
356	Apoptosis	PARP2
357	Apoptosis	PAWR
358	Apoptosis	PCGF2
359	Apoptosis	PDCD10
360	Apoptosis	PDCD5
361	Apoptosis	PDCD6
362	Apoptosis	PDIA3
363	Apoptosis	PDK1
364	Apoptosis	PDK2
365	Apoptosis	PDPK1
366	Apoptosis	PDX1
367	Apoptosis	PEA15
368	Apoptosis	PELI3
369	Apoptosis	PERP
370	Apoptosis	PF4
371	Apoptosis	PHIP
372	Apoptosis	PHLDA3
373	Apoptosis	PIAS4
374	Apoptosis	PIDD1
375	Apoptosis	PIH1D1
376	Apoptosis	PIK3R1
377	Apoptosis	PINK1
378	Apoptosis	PLAGL2
379	Apoptosis	PLAUR
380	Apoptosis	PLEKHF1
381	Apoptosis	PLSCR3
382	Apoptosis	PMAIP1
383	Apoptosis	PML
384	Apoptosis	POLB
385	Apoptosis	POU4F1
386	Apoptosis	POU4F2
387	Apoptosis	PPARD
388	Apoptosis	PPIA
389	Apoptosis	PPIF
390	Apoptosis	PPM1F
391	Apoptosis	PPP1CA
392	Apoptosis	PPP1R13B
393	Apoptosis	PPP1R15A
394	Apoptosis	PPP2R1B
395	Apoptosis	PPP3CC
396	Apoptosis	PPP3R1
397	Apoptosis	PRDX2
398	Apoptosis	PRELID1
399	Apoptosis	PRKCA
400	Apoptosis	PRKCD
401	Apoptosis	PRKDC
402	Apoptosis	PRKN
403	Apoptosis	PRKRA
404	Apoptosis	PRODH
405	Apoptosis	PSEN1
406	Apoptosis	PSMD10
407	Apoptosis	PSME3
408	Apoptosis	PTEN
409	Apoptosis	PTGIS
410	Apoptosis	PTH
411	Apoptosis	PTPMT1
412	Apoptosis	PTPN1
413	Apoptosis	PTPN2
414	Apoptosis	PTPRC
415	Apoptosis	PTTG1IP
416	Apoptosis	PYCARD
417	Apoptosis	QARS1
418	Apoptosis	RACK1
419	Apoptosis	RAF1
420	Apoptosis	RB1
421	Apoptosis	RB1CC1
422	Apoptosis	RBCK1
423	Apoptosis	RELA
424	Apoptosis	RET
425	Apoptosis	RFFL
426	Apoptosis	RHOT1
427	Apoptosis	RHOT2
428	Apoptosis	RIPK1
429	Apoptosis	RIPK3
430	Apoptosis	RNF183
431	Apoptosis	RNF186
432	Apoptosis	RNF34
433	Apoptosis	RNF41
434	Apoptosis	RPL11
435	Apoptosis	RPL26
436	Apoptosis	RPS27L
437	Apoptosis	RPS3
438	Apoptosis	RPS6KB1
439	Apoptosis	RPS7
440	Apoptosis	RRP8
441	Apoptosis	RTKN2
442	Apoptosis	RTL10
443	Apoptosis	S100A8
444	Apoptosis	S100A9
445	Apoptosis	SCG2
446	Apoptosis	SCN2A
447	Apoptosis	SCRT2
448	Apoptosis	SELENOK
449	Apoptosis	SELENOS
450	Apoptosis	SENP1
451	Apoptosis	SEPTIN4
452	Apoptosis	SERINC3
453	Apoptosis	SERPINE1
454	Apoptosis	SFN
455	Apoptosis	SFPQ
456	Apoptosis	SFRP1
457	Apoptosis	SFRP2
458	Apoptosis	SGMS1
459	Apoptosis	SGPL1
460	Apoptosis	SGPP1
461	Apoptosis	SH3RF1
462	Apoptosis	SHH
463	Apoptosis	SHISA5
464	Apoptosis	SIAH1
465	Apoptosis	SIAH2
466	Apoptosis	SIRT1
467	Apoptosis	SIVA1
468	Apoptosis	SKIL
469	Apoptosis	SLC25A5
470	Apoptosis	SLC35F6
471	Apoptosis	SLC9A3R1
472	Apoptosis	SMAD3
473	Apoptosis	SNAI1
474	Apoptosis	SNAI2
475	Apoptosis	SNW1
476	Apoptosis	SOD1
477	Apoptosis	SOD2
478	Apoptosis	SORT1
479	Apoptosis	SP100
480	Apoptosis	SRC
481	Apoptosis	SRPX
482	Apoptosis	SST
483	Apoptosis	SSTR3
484	Apoptosis	ST20
485	Apoptosis	STK11
486	Apoptosis	STK24
487	Apoptosis	STK25
488	Apoptosis	STK3
489	Apoptosis	STK4
490	Apoptosis	STRADB
491	Apoptosis	STX4
492	Apoptosis	STYXL1
493	Apoptosis	SYVN1
494	Apoptosis	TAF9
495	Apoptosis	TAF9B
496	Apoptosis	TCF7L2
497	Apoptosis	TERT
498	Apoptosis	TFDP1
499	Apoptosis	TFDP2
500	Apoptosis	TFPT
501	Apoptosis	TGFB1
502	Apoptosis	TGFB2
503	Apoptosis	TGFBR1
504	Apoptosis	THBS1
505	Apoptosis	TICAM1
506	Apoptosis	TICAM2
507	Apoptosis	TIMM50
508	Apoptosis	TIMP3
509	Apoptosis	TLR3
510	Apoptosis	TLR4
511	Apoptosis	TM2D1
512	Apoptosis	TMBIM1
513	Apoptosis	TMBIM6
514	Apoptosis	TMC8
515	Apoptosis	TMEM102
516	Apoptosis	TMEM109
517	Apoptosis	TMEM117
518	Apoptosis	TMEM14A
519	Apoptosis	TMEM161A
520	Apoptosis	TNF
521	Apoptosis	TNFAIP3
522	Apoptosis	TNFRSF10A
523	Apoptosis	TNFRSF10B
524	Apoptosis	TNFRSF10C
525	Apoptosis	TNFRSF12A
526	Apoptosis	TNFRSF1A
527	Apoptosis	TNFRSF1B
528	Apoptosis	TNFRSF25
529	Apoptosis	TNFSF10
530	Apoptosis	TNFSF12
531	Apoptosis	TOPORS
532	Apoptosis	TP53
533	Apoptosis	TP53BP2
534	Apoptosis	TP63
535	Apoptosis	TP73
536	Apoptosis	TPD52L1
537	Apoptosis	TPT1
538	Apoptosis	TRADD
539	Apoptosis	TRAF1
540	Apoptosis	TRAF2
541	Apoptosis	TRAF7
542	Apoptosis	TRAP1
543	Apoptosis	TRIAP1
544	Apoptosis	TRIB3
545	Apoptosis	TRIM32
546	Apoptosis	TRIM39
547	Apoptosis	TXNDC12
548	Apoptosis	TYROBP
549	Apoptosis	UACA
550	Apoptosis	UBB
551	Apoptosis	UBE2K
552	Apoptosis	UBE4B
553	Apoptosis	UBQLN1
554	Apoptosis	UMOD
555	Apoptosis	UNC5B
556	Apoptosis	URI1
557	Apoptosis	USP28
558	Apoptosis	USP47
559	Apoptosis	VDAC2
560	Apoptosis	VNN1
561	Apoptosis	WDR35
562	Apoptosis	WNT4
563	Apoptosis	WWOX
564	Apoptosis	XBP1
565	Apoptosis	YAP1
566	Apoptosis	YBX3
567	Apoptosis	YWHAB
568	Apoptosis	YWHAE
569	Apoptosis	YWHAG
570	Apoptosis	YWHAH
571	Apoptosis	YWHAQ
572	Apoptosis	YWHAZ
573	Apoptosis	ZC3HC1
574	Apoptosis	ZDHHC3
575	Apoptosis	ZMYND11
576	Apoptosis	ZNF205
577	Apoptosis	ZNF385A
578	Apoptosis	ZNF385B
579	Apoptosis	ZNF622
580	Apoptosis	ZSWIM2
587	Pyroptosis	CASP6
590	Pyroptosis	CHMP2A
591	Pyroptosis	CHMP2B
592	Pyroptosis	CHMP3
593	Pyroptosis	CHMP4A
594	Pyroptosis	CHMP4B
595	Pyroptosis	CHMP4C
596	Pyroptosis	CHMP6
597	Pyroptosis	CHMP7
598	Pyroptosis	CYCS
599	Pyroptosis	ELANE
600	Pyroptosis	GPX4
601	Pyroptosis	GSDMB
602	Pyroptosis	GSDMC
603	Pyroptosis	GSDMD
606	Pyroptosis	HMGB1
607	Pyroptosis	IL18
610	Pyroptosis	IRF1
611	Pyroptosis	IRF2
612	Pyroptosis	NLRC4
613	Pyroptosis	NLRP1
614	Pyroptosis	NLRP2
615	Pyroptosis	NLRP3
616	Pyroptosis	NLRP6
617	Pyroptosis	NLRP7
618	Pyroptosis	NOD1
619	Pyroptosis	PLCG1
620	Pyroptosis	PJVK
621	Pyroptosis	PRKACA
623	Pyroptosis	SCAF11
624	Pyroptosis	TINAP
628	Pyroptosis	AIM2
629	Pyroptosis	GSDMA
630	Pyroptosis	IL6
631	Pyroptosis	NOD2
632	Pyroptosis	TIRAP
633	Ferroptosis	ABCC1
634	Ferroptosis	ACACA
635	Ferroptosis	ACO1
636	Ferroptosis	ACSF2
637	Ferroptosis	ACSL1
638	Ferroptosis	ACSL3
639	Ferroptosis	ACSL4
640	Ferroptosis	ACSL5
641	Ferroptosis	ACSL6
642	Ferroptosis	AIFM2
643	Ferroptosis	AKR1C1
644	Ferroptosis	AKR1C2
645	Ferroptosis	AKR1C3
646	Ferroptosis	ALOX12
647	Ferroptosis	ALOX15
648	Ferroptosis	ALOX5
649	Ferroptosis	ATG5
650	Ferroptosis	ATG7
651	Ferroptosis	ATP5MC3
652	Ferroptosis	BACH1
653	Ferroptosis	CARS
654	Ferroptosis	CBS
657	Ferroptosis	CISD1
658	Ferroptosis	CP
659	Ferroptosis	CRYAB
660	Ferroptosis	CS
661	Ferroptosis	CYBB
662	Ferroptosis	DPP4
663	Ferroptosis	EMC2
664	Ferroptosis	FADS2
665	Ferroptosis	FANCD2
666	Ferroptosis	FDFT1
667	Ferroptosis	FTH1
668	Ferroptosis	FTL
669	Ferroptosis	FTMT
670	Ferroptosis	G6PD
671	Ferroptosis	GCLC
673	Ferroptosis	GLS2
674	Ferroptosis	GOT1
676	Ferroptosis	GSS
677	Ferroptosis	HMGCR
679	Ferroptosis	HSBP1
681	Ferroptosis	IREB2
682	Ferroptosis	KEAP1
683	Ferroptosis	LPCAT3
684	Ferroptosis	MAP1LC3A
685	Ferroptosis	MAP1LC3B
686	Ferroptosis	MAP1LC3C
687	Ferroptosis	MT1G
688	Ferroptosis	NCOA4
690	Ferroptosis	NFS1
692	Ferroptosis	NQO1
693	Ferroptosis	NRF2
694	Ferroptosis	OTUB1
695	Ferroptosis	PCBP1
696	Ferroptosis	PCBP2
697	Ferroptosis	PEBP1
698	Ferroptosis	PGD
699	Ferroptosis	PHKG2
700	Ferroptosis	PRNP
701	Ferroptosis	PROM2
702	Ferroptosis	PTGS2
703	Ferroptosis	RPL8
704	Ferroptosis	SAT1
705	Ferroptosis	SAT2
706	Ferroptosis	SLC11A2
707	Ferroptosis	SLC1A5
708	Ferroptosis	SLC39A14
709	Ferroptosis	SLC39A8
710	Ferroptosis	SLC3A2
711	Ferroptosis	SLC40A1
712	Ferroptosis	SLC7A11
713	Ferroptosis	SQLE
714	Ferroptosis	STEAP3
715	Ferroptosis	TF
716	Ferroptosis	TFRC
719	Ferroptosis	VDAC3
720	Ferroptosis	ZEB1
722	Autophagy	ABL2
723	Autophagy	ACER2
724	Autophagy	ADRA1A
725	Autophagy	ADRB2
727	Autophagy	AMBRA1
728	Autophagy	ATF6
729	Autophagy	ATG101
730	Autophagy	ATG13
731	Autophagy	ATG14
732	Autophagy	ATG2A
733	Autophagy	ATG2B
737	Autophagy	ATP13A2
738	Autophagy	ATP6V0A1
739	Autophagy	ATP6V0A2
740	Autophagy	ATP6V0B
741	Autophagy	ATP6V0C
742	Autophagy	ATP6V0D1
743	Autophagy	ATP6V0D2
744	Autophagy	ATP6V0E1
745	Autophagy	ATP6V0E2
746	Autophagy	ATP6V1A
747	Autophagy	ATP6V1B1
748	Autophagy	ATP6V1B2
749	Autophagy	ATP6V1C1
750	Autophagy	ATP6V1C2
751	Autophagy	ATP6V1D
752	Autophagy	ATP6V1E1
753	Autophagy	ATP6V1E2
754	Autophagy	ATP6V1G1
755	Autophagy	ATP6V1G2
756	Autophagy	ATP6V1H
757	Autophagy	AUP1
767	Autophagy	C9orf72
768	Autophagy	CALCOCO2
769	Autophagy	CAMKK2
770	Autophagy	CAPN1
771	Autophagy	CAPNS1
774	Autophagy	CDC37
775	Autophagy	CDK5
776	Autophagy	CDK5R1
779	Autophagy	CISD2
780	Autophagy	CLEC16A
781	Autophagy	CLN3
783	Autophagy	CPTP
785	Autophagy	CTSA
792	Autophagy	DCN
794	Autophagy	DDRGK1
795	Autophagy	DEPDC5
796	Autophagy	DEPP1
797	Autophagy	DHRSX
799	Autophagy	DRAM1
800	Autophagy	DRAM2
801	Autophagy	EEF1A1
802	Autophagy	EEF1A2
803	Autophagy	EIF2AK4
804	Autophagy	EIF4G1
805	Autophagy	EIF4G2
806	Autophagy	ELAPOR1
808	Autophagy	EPM2A
809	Autophagy	ERCC4
811	Autophagy	EXOC1
812	Autophagy	EXOC4
813	Autophagy	EXOC7
814	Autophagy	EXOC8
815	Autophagy	FBXL2
816	Autophagy	FBXO7
818	Autophagy	FEZ1
819	Autophagy	FEZ2
820	Autophagy	FLCN
821	Autophagy	FOXK1
822	Autophagy	FOXK2
823	Autophagy	FOXO1
824	Autophagy	FOXO3
827	Autophagy	FYCO1
828	Autophagy	FZD5
829	Autophagy	GAPDH
831	Autophagy	GBA
832	Autophagy	GFAP
834	Autophagy	GOLGA2
835	Autophagy	GPR137
836	Autophagy	GPR137B
837	Autophagy	GPSM1
840	Autophagy	HAX1
841	Autophagy	HDAC6
842	Autophagy	HERC1
847	Autophagy	HSP90AA1
848	Autophagy	HSPA8
850	Autophagy	HSPB8
851	Autophagy	HTR2B
854	Autophagy	HUWE1
857	Autophagy	IKBKG
858	Autophagy	IL10
859	Autophagy	IL10RA
861	Autophagy	IRGM
863	Autophagy	KAT5
864	Autophagy	KAT8
865	Autophagy	KDM4A
866	Autophagy	KDR
868	Autophagy	KIF25
869	Autophagy	KLHL22
870	Autophagy	KLHL3
871	Autophagy	LACRT
872	Autophagy	LAMP1
873	Autophagy	LAMP2
874	Autophagy	LAMP3
875	Autophagy	LAMTOR1
876	Autophagy	LAMTOR2
877	Autophagy	LAMTOR3
878	Autophagy	LAMTOR4
879	Autophagy	LAMTOR5
880	Autophagy	LARP1
881	Autophagy	LEP
882	Autophagy	LEPR
883	Autophagy	LGALS8
885	Autophagy	LRSAM1
886	Autophagy	LZTS1
890	Autophagy	MAP3K7
891	Autophagy	MAPK15
892	Autophagy	MAPK3
894	Autophagy	MAPT
896	Autophagy	MEFV
897	Autophagy	MET
898	Autophagy	MFN2
899	Autophagy	MFSD8
900	Autophagy	MID2
901	Autophagy	MIR199A1
902	Autophagy	MIRLET7B
903	Autophagy	MLST8
904	Autophagy	MT3
905	Autophagy	MTCL1
906	Autophagy	MTDH
907	Autophagy	MTM1
908	Autophagy	MTMR3
909	Autophagy	MTMR4
910	Autophagy	MTMR8
911	Autophagy	MTMR9
912	Autophagy	MTOR
914	Autophagy	NEDD4
918	Autophagy	NPC1
919	Autophagy	NPRL2
920	Autophagy	NRBP2
922	Autophagy	OPTN
923	Autophagy	ORMDL3
924	Autophagy	OSBPL7
925	Autophagy	PAFAH1B2
927	Autophagy	PHB2
928	Autophagy	PHF23
929	Autophagy	PIK3C2A
930	Autophagy	PIK3C3
931	Autophagy	PIK3CA
932	Autophagy	PIK3CB
933	Autophagy	PIK3R2
934	Autophagy	PIM2
936	Autophagy	PIP4K2A
937	Autophagy	PIP4K2B
938	Autophagy	PIP4K2C
941	Autophagy	PLK2
942	Autophagy	PLK3
943	Autophagy	POLDIP2
944	Autophagy	PRKAA1
945	Autophagy	PRKAA2
946	Autophagy	PRKAB1
947	Autophagy	PRKAB2
949	Autophagy	PRKAG1
950	Autophagy	PRKAG2
951	Autophagy	PRKAG3
952	Autophagy	PRKD1
954	Autophagy	PSAP
955	Autophagy	PTPN22
957	Autophagy	QSOX1
958	Autophagy	RAB39B
959	Autophagy	RAB3GAP1
960	Autophagy	RAB3GAP2
961	Autophagy	RAB7A
962	Autophagy	RAB8A
963	Autophagy	RALB
964	Autophagy	RASIP1
966	Autophagy	RETREG1
967	Autophagy	RETREG3
968	Autophagy	RHEB
969	Autophagy	RIPK2
970	Autophagy	RMC1
971	Autophagy	RNF152
973	Autophagy	RNF5
974	Autophagy	ROCK1
975	Autophagy	RPTOR
976	Autophagy	RRAGA
977	Autophagy	RRAGB
978	Autophagy	RRAGC
979	Autophagy	RRAGD
980	Autophagy	RUBCN
981	Autophagy	RUFY4
982	Autophagy	SCFD1
983	Autophagy	SCOC
984	Autophagy	SEC22B
985	Autophagy	SESN1
986	Autophagy	SESN2
987	Autophagy	SESN3
988	Autophagy	SH3BP4
989	Autophagy	SH3GLB1
991	Autophagy	SIRT2
992	Autophagy	SLC38A9
993	Autophagy	SMCR8
994	Autophagy	SMG1
995	Autophagy	SNCA
996	Autophagy	SNRNP70
997	Autophagy	SNX32
998	Autophagy	SNX5
999	Autophagy	SNX6
1000	Autophagy	SOGA1
1001	Autophagy	SOGA3
1002	Autophagy	SPTLC1
1003	Autophagy	SPTLC2
1004	Autophagy	SQSTM1
1005	Autophagy	SREBF1
1006	Autophagy	SREBF2
1007	Autophagy	STAT3
1008	Autophagy	STBD1
1009	Autophagy	STING1
1011	Autophagy	STUB1
1012	Autophagy	SUPT5H
1013	Autophagy	SVIP
1014	Autophagy	SYNPO2
1015	Autophagy	TAB2
1016	Autophagy	TAB3
1017	Autophagy	TBC1D14
1018	Autophagy	TBC1D25
1019	Autophagy	TBK1
1020	Autophagy	TEX264
1021	Autophagy	TFEB
1023	Autophagy	TIGAR
1024	Autophagy	TLK2
1025	Autophagy	TMEM150A
1026	Autophagy	TMEM150B
1027	Autophagy	TMEM150C
1028	Autophagy	TMEM39A
1029	Autophagy	TMEM39B
1030	Autophagy	TMEM59
1031	Autophagy	TOMM7
1033	Autophagy	TP53INP1
1034	Autophagy	TP53INP2
1035	Autophagy	TPCN1
1036	Autophagy	TPCN2
1037	Autophagy	TREM2
1039	Autophagy	TRIM13
1040	Autophagy	TRIM14
1041	Autophagy	TRIM21
1042	Autophagy	TRIM22
1043	Autophagy	TRIM27
1044	Autophagy	TRIM34
1045	Autophagy	TRIM38
1046	Autophagy	TRIM5
1047	Autophagy	TRIM6
1048	Autophagy	TRIM65
1049	Autophagy	TRIM68
1050	Autophagy	TRIM8
1051	Autophagy	TRIML1
1052	Autophagy	TRIML2
1053	Autophagy	TSC1
1054	Autophagy	TSC2
1055	Autophagy	TSPO
1056	Autophagy	UBA5
1058	Autophagy	UBQLN2
1059	Autophagy	UBQLN4
1060	Autophagy	UCHL1
1061	Autophagy	UFC1
1062	Autophagy	UFL1
1063	Autophagy	UFM1
1064	Autophagy	ULK1
1065	Autophagy	USP10
1066	Autophagy	USP13
1067	Autophagy	USP30
1068	Autophagy	USP33
1069	Autophagy	USP36
1070	Autophagy	UVRAG
1071	Autophagy	VDAC1
1072	Autophagy	VPS13C
1073	Autophagy	VPS13D
1074	Autophagy	VPS26A
1075	Autophagy	VPS26B
1076	Autophagy	VPS35
1077	Autophagy	WAC
1078	Autophagy	WASHC1
1079	Autophagy	WDFY3
1080	Autophagy	WDR24
1081	Autophagy	WDR41
1082	Autophagy	WDR6
1083	Autophagy	WDR81
1084	Autophagy	WIPI2
1085	Autophagy	ZC3H12A
1086	Autophagy	ZKSCAN3
1087	Autophagy	ZMPSTE24
1088	Necroptosis	GLUD1
1089	Necroptosis	GLUD2
1092	Necroptosis	PYG
1095	Necroptosis	GLNA
1105	Necroptosis	CAPN2
1106	Necroptosis	HSP90A
1108	Necroptosis	TNFSF6
1109	Necroptosis	TNFRSF6
1111	Necroptosis	JNK
1113	Necroptosis	CAMK2
1117	Necroptosis	IRF9
1122	Necroptosis	XIAP
1125	Necroptosis	TRPM7
1126	Necroptosis	IFNAR1
1127	Necroptosis	IFNAR2
1128	Necroptosis	IFNGR1
1129	Necroptosis	IFNGR2
1131	Necroptosis	TIRP
1132	Necroptosis	IFNA
1133	Necroptosis	IFNB
1134	Necroptosis	TRIF
1136	Necroptosis	SLC25A4S
1137	Necroptosis	PPID
1140	Necroptosis	MLKL
1141	Necroptosis	TRAF5
1145	Necroptosis	JAK1
1146	Necroptosis	JAK3
1147	Necroptosis	TYK2
1148	Necroptosis	STAT1
1149	Necroptosis	STAT2
1150	Necroptosis	STAT4
1151	Necroptosis	STAT5A
1152	Necroptosis	STAT5B
1153	Necroptosis	STAT6
1154	Necroptosis	H2A
1156	Necroptosis	RNF31
1159	Necroptosis	VPS24
1163	Necroptosis	VPS4
1164	Necroptosis	CHMP1
1165	Necroptosis	CHMP5
1166	Necroptosis	SMPD1
1169	Necroptosis	ZBP1
1176	Necroptosis	PGAM5
1177	Necroptosis	BIRC2
1178	Necroptosis	BIRC3
1179	Necroptosis	EIF2AK2
1180	Necroptosis	PLA2G4
1182	Necroptosis	SPATA2
1184	Necroptosis	SHARPIN
1185	Necroptosis	NOX2
1186	Necroptosis	USP21
1189	Cuproptosis	FDX1
1190	Cuproptosis	LIAS
1191	Cuproptosis	LIPT1
1192	Cuproptosis	DLD
1193	Cuproptosis	DLAT
1194	Cuproptosis	PDHA1
1195	Cuproptosis	PDHB
1196	Cuproptosis	MTF1
1197	Cuproptosis	GLS
1198	Cuproptosis	CDKN2A
1199	Cuproptosis	GCSH
1200	Cuproptosis	ATP7A
1201	Cuproptosis	ATP7B
1202	Cuproptosis	SLC31A1
1203	Parthanatos	PARP
1206	Parthanatos	HSP70
1207	Parthanatos	PAAN
1208	Parthanatos	ARH3
1209	Parthanatos	RNF146
1210	Parthanatos	ADPRHL2
1211	Parthanatos	OGG1
1212	Entoticcelldeath	AMPK
1216	Entoticcelldeath	CDC42
1217	Entoticcelldeath	CDH1
1220	Entoticcelldeath	MYH14
1221	Entoticcelldeath	PI3KC3
1222	Entoticcelldeath	RHOA
1224	Entoticcelldeath	ROCK
1228	Netoticcelldeath	MMP1
1229	Netoticcelldeath	MPO
1230	Netoticcelldeath	CAMP
1231	Netoticcelldeath	PADI4
1232	Netoticcelldeath	EIPA
1233	Netoticcelldeath	NCX1
1234	Netoticcelldeath	MIA
1235	Lysosome-dependentcelldeath	ABCA2
1236	Lysosome-dependentcelldeath	ABCB9
1237	Lysosome-dependentcelldeath	ACP2
1238	Lysosome-dependentcelldeath	ACP5
1239	Lysosome-dependentcelldeath	ADGRE2
1240	Lysosome-dependentcelldeath	AGA
1241	Lysosome-dependentcelldeath	AP1B1
1242	Lysosome-dependentcelldeath	AP1G1
1243	Lysosome-dependentcelldeath	AP1M1
1244	Lysosome-dependentcelldeath	AP1M2
1245	Lysosome-dependentcelldeath	AP1S1
1246	Lysosome-dependentcelldeath	AP1S2
1247	Lysosome-dependentcelldeath	AP1S3
1248	Lysosome-dependentcelldeath	AP3B1
1249	Lysosome-dependentcelldeath	AP3B2
1250	Lysosome-dependentcelldeath	AP3D1
1251	Lysosome-dependentcelldeath	AP3M1
1252	Lysosome-dependentcelldeath	AP3M2
1253	Lysosome-dependentcelldeath	AP3S1
1254	Lysosome-dependentcelldeath	AP3S2
1255	Lysosome-dependentcelldeath	AP4B1
1256	Lysosome-dependentcelldeath	AP4E1
1257	Lysosome-dependentcelldeath	AP4M1
1258	Lysosome-dependentcelldeath	AP4S1
1259	Lysosome-dependentcelldeath	ARF1
1260	Lysosome-dependentcelldeath	ARL8B
1261	Lysosome-dependentcelldeath	ARSA
1262	Lysosome-dependentcelldeath	ARSB
1263	Lysosome-dependentcelldeath	ARSG
1264	Lysosome-dependentcelldeath	ASAH1
1265	Lysosome-dependentcelldeath	ATP10B
1267	Lysosome-dependentcelldeath	ATP6AP1
1270	Lysosome-dependentcelldeath	ATP6V0A4
1276	Lysosome-dependentcelldeath	BLK
1277	Lysosome-dependentcelldeath	BLOC1S1
1279	Lysosome-dependentcelldeath	BORCS5
1280	Lysosome-dependentcelldeath	BORCS6
1282	Lysosome-dependentcelldeath	C12orf4
1283	Lysosome-dependentcelldeath	CBL
1284	Lysosome-dependentcelldeath	CD164
1285	Lysosome-dependentcelldeath	CD300A
1286	Lysosome-dependentcelldeath	CD63
1287	Lysosome-dependentcelldeath	CD68
1288	Lysosome-dependentcelldeath	CD84
1289	Lysosome-dependentcelldeath	CHGA
1291	Lysosome-dependentcelldeath	CLN5
1292	Lysosome-dependentcelldeath	CLNK
1293	Lysosome-dependentcelldeath	CLTA
1294	Lysosome-dependentcelldeath	CLTB
1295	Lysosome-dependentcelldeath	CLTC
1296	Lysosome-dependentcelldeath	CLTCL1
1298	Lysosome-dependentcelldeath	CPLX2
1299	Lysosome-dependentcelldeath	CTNS
1301	Lysosome-dependentcelldeath	CTSB
1303	Lysosome-dependentcelldeath	CTSD
1304	Lysosome-dependentcelldeath	CTSE
1305	Lysosome-dependentcelldeath	CTSF
1306	Lysosome-dependentcelldeath	CTSG
1307	Lysosome-dependentcelldeath	CTSH
1308	Lysosome-dependentcelldeath	CTSK
1309	Lysosome-dependentcelldeath	CTSL
1310	Lysosome-dependentcelldeath	CTSO
1311	Lysosome-dependentcelldeath	CTSS
1312	Lysosome-dependentcelldeath	CTSV
1313	Lysosome-dependentcelldeath	CTSW
1314	Lysosome-dependentcelldeath	CTSZ
1315	Lysosome-dependentcelldeath	DEF8
1316	Lysosome-dependentcelldeath	DNASE2
1317	Lysosome-dependentcelldeath	DNASE2B
1318	Lysosome-dependentcelldeath	ENTPD4
1319	Lysosome-dependentcelldeath	FAM98A
1320	Lysosome-dependentcelldeath	FER
1321	Lysosome-dependentcelldeath	FES
1322	Lysosome-dependentcelldeath	FGR
1324	Lysosome-dependentcelldeath	FOXF1
1327	Lysosome-dependentcelldeath	FUCA1
1328	Lysosome-dependentcelldeath	GAA
1329	Lysosome-dependentcelldeath	GAB2
1330	Lysosome-dependentcelldeath	GALC
1331	Lysosome-dependentcelldeath	GALNS
1332	Lysosome-dependentcelldeath	GATA2
1334	Lysosome-dependentcelldeath	GCC2
1335	Lysosome-dependentcelldeath	GGA1
1336	Lysosome-dependentcelldeath	GGA2
1337	Lysosome-dependentcelldeath	GGA3
1338	Lysosome-dependentcelldeath	GLA
1339	Lysosome-dependentcelldeath	GLB1
1340	Lysosome-dependentcelldeath	GM2A
1341	Lysosome-dependentcelldeath	GNPTAB
1342	Lysosome-dependentcelldeath	GNPTG
1343	Lysosome-dependentcelldeath	GNS
1344	Lysosome-dependentcelldeath	GUSB
1346	Lysosome-dependentcelldeath	HEXA
1347	Lysosome-dependentcelldeath	HEXB
1348	Lysosome-dependentcelldeath	HGS
1349	Lysosome-dependentcelldeath	HGSNAT
1351	Lysosome-dependentcelldeath	HPS6
1353	Lysosome-dependentcelldeath	HYAL1
1354	Lysosome-dependentcelldeath	IDS
1355	Lysosome-dependentcelldeath	IDUA
1356	Lysosome-dependentcelldeath	IGF2R
1357	Lysosome-dependentcelldeath	IL13
1358	Lysosome-dependentcelldeath	IL13RA2
1360	Lysosome-dependentcelldeath	IL4R
1361	Lysosome-dependentcelldeath	KIF1B
1362	Lysosome-dependentcelldeath	KIT
1363	Lysosome-dependentcelldeath	KXD1
1368	Lysosome-dependentcelldeath	LAPTM4A
1369	Lysosome-dependentcelldeath	LAPTM4B
1370	Lysosome-dependentcelldeath	LAPTM5
1371	Lysosome-dependentcelldeath	LAT
1372	Lysosome-dependentcelldeath	LAT2
1373	Lysosome-dependentcelldeath	LGALS9
1374	Lysosome-dependentcelldeath	LGMN
1375	Lysosome-dependentcelldeath	LIPA
1377	Lysosome-dependentcelldeath	LYN
1378	Lysosome-dependentcelldeath	M6PR
1379	Lysosome-dependentcelldeath	MAN2B1
1380	Lysosome-dependentcelldeath	MANBA
1382	Lysosome-dependentcelldeath	MAP6
1383	Lysosome-dependentcelldeath	MCOLN1
1385	Lysosome-dependentcelldeath	MILR1
1386	Lysosome-dependentcelldeath	MRGPRX2
1388	Lysosome-dependentcelldeath	MYH9
1389	Lysosome-dependentcelldeath	NAGA
1390	Lysosome-dependentcelldeath	NAGLU
1391	Lysosome-dependentcelldeath	NAGPA
1392	Lysosome-dependentcelldeath	NAPSA
1394	Lysosome-dependentcelldeath	NDEL1
1396	Lysosome-dependentcelldeath	NEU1
1398	Lysosome-dependentcelldeath	NPC2
1399	Lysosome-dependentcelldeath	NR4A3
1402	Lysosome-dependentcelldeath	PIK3CD
1403	Lysosome-dependentcelldeath	PIK3CG
1406	Lysosome-dependentcelldeath	PIP4P1
1407	Lysosome-dependentcelldeath	PLA2G15
1408	Lysosome-dependentcelldeath	PLA2G3
1409	Lysosome-dependentcelldeath	PLEKHM1
1410	Lysosome-dependentcelldeath	PLEKHM2
1411	Lysosome-dependentcelldeath	PPT1
1412	Lysosome-dependentcelldeath	PPT2
1414	Lysosome-dependentcelldeath	PSAPL1
1415	Lysosome-dependentcelldeath	PTGDR
1416	Lysosome-dependentcelldeath	PTGDS
1417	Lysosome-dependentcelldeath	RAB34
1418	Lysosome-dependentcelldeath	RAB3A
1420	Lysosome-dependentcelldeath	RAC2
1421	Lysosome-dependentcelldeath	RUBCNL
1422	Lysosome-dependentcelldeath	S100A13
1423	Lysosome-dependentcelldeath	SCARB2
1424	Lysosome-dependentcelldeath	SGSH
1425	Lysosome-dependentcelldeath	SLC11A1
1427	Lysosome-dependentcelldeath	SLC17A5
1429	Lysosome-dependentcelldeath	SNAP23
1430	Lysosome-dependentcelldeath	SNAPIN
1431	Lysosome-dependentcelldeath	SNX16
1432	Lysosome-dependentcelldeath	SNX4
1433	Lysosome-dependentcelldeath	SORL1
1435	Lysosome-dependentcelldeath	SPAG9
1436	Lysosome-dependentcelldeath	SPHK2
1438	Lysosome-dependentcelldeath	STXBP1
1439	Lysosome-dependentcelldeath	STXBP2
1440	Lysosome-dependentcelldeath	SUMF1
1441	Lysosome-dependentcelldeath	SYK
1442	Lysosome-dependentcelldeath	SYTL4
1443	Lysosome-dependentcelldeath	TCIRG1
1445	Lysosome-dependentcelldeath	TMEM106B
1446	Lysosome-dependentcelldeath	TPP1
1447	Lysosome-dependentcelldeath	UNC13D
1448	Lysosome-dependentcelldeath	VAMP7
1449	Lysosome-dependentcelldeath	VAMP8
1450	Lysosome-dependentcelldeath	VPS33A
1451	Lysosome-dependentcelldeath	VPS33B
1452	Lysosome-dependentcelldeath	VPS4A
1453	Lysosome-dependentcelldeath	WASH3P
1454	Lysosome-dependentcelldeath	ZFYVE16
1455	Alkaliptosis	IKBKB
1456	Alkaliptosis	NFKB1
1457	Alkaliptosis	CA9
1458	Alkaliptosis	CHUK
1460	Alkaliptosis	NFKB1A
1466	Oxeiptosis	AIRE
1468	Disulfidptosis	NADPH
1469	Disulfidptosis	INF2
1470	Disulfidptosis	CD2AP
1471	Disulfidptosis	PDLIM1
1472	Disulfidptosis	ACTN4
1474	Disulfidptosis	MYH10
1475	Disulfidptosis	IQGAP1
1476	Disulfidptosis	FLNA
1477	Disulfidptosis	FLNB
1478	Disulfidptosis	TLN1
1479	Disulfidptosis	MYL6
1480	Disulfidptosis	ACTB
1481	Disulfidptosis	DSTN
1482	Disulfidptosis	CAPZB
