# Supplementary material for: Multiple cell-death patterns predict the prognosis and drug sensitivity of melanoma patients
Source: Front Pharmacol. 2024 Oct 8;15:1295687. doi: 10.3389/fphar.2024.1295687 (PMC11493598; doi:10.3389/fphar.2024.1295687)
Supplement: Supplementary file 10 [file DataSheet2.CSV]

	TCGA-GN-A4U8-11	TCGA-EB-A41A-01	TCGA-FR-A726-01	TCGA-BF-AAP1-01	TCGA-WE-A8K4-01	TCGA-BF-AAOX-01	TCGA-EB-A430-01	TCGA-EB-A4P0-01	TCGA-XV-A9W2-01	TCGA-BF-A1Q0-01	TCGA-BF-A9VF-01	TCGA-EB-A4IS-01	TCGA-ER-A194-01	TCGA-GN-A26C-01	TCGA-ER-A42H-01	TCGA-EB-A3XC-01	TCGA-DA-A960-01	TCGA-EB-A5SE-01	TCGA-EB-A24D-01	TCGA-EB-A6QY-01	TCGA-FW-A5DX-01	TCGA-EB-A44O-01	TCGA-FR-A3R1-01	TCGA-D9-A4Z5-01	TCGA-GN-A8LN-01	TCGA-YG-AA3N-01	TCGA-EB-A85I-01	TCGA-EB-A97M-01	TCGA-BF-A5EO-01	TCGA-BF-A3DM-01	TCGA-BF-A5EQ-01	TCGA-BF-A5ER-01	TCGA-EB-A299-01	TCGA-EB-A3XB-01	TCGA-BF-AAP2-01	TCGA-EB-A553-01	TCGA-BF-AAP4-01	TCGA-IH-A3EA-01	TCGA-EB-A44N-01	TCGA-BF-AAP8-01	TCGA-EB-A3XF-01	TCGA-ER-A2NB-01	TCGA-BF-A1PX-01	TCGA-EB-A24C-01	TCGA-EB-A57M-01	TCGA-EB-A5VU-01	TCGA-BF-AAP6-01	TCGA-D9-A3Z4-01	TCGA-EB-A51B-01
EEF1A1	12.6144298544197	12.3068844732696	12.2418975818511	12.2178025941373	11.3296600886847	12.3157827239245	12.1414190485126	12.6019318544484	11.7311240173569	12.6291275244476	12.6699211805836	12.4681543840369	10.411658468235	12.2505957929027	13.5500201698728	12.4984490975419	11.3345581899818	12.9031881575599	12.6597227497727	11.990554223081	12.0883310088587	11.8672858238746	12.5849346024424	13.2800449005313	13.0854658239537	11.9038761602105	11.1879179226957	12.0161479937355	11.0021028826677	12.3522756614453	12.4067654430948	11.877083212262	12.5956328690487	11.6727415309483	12.1040274266201	10.7426414132918	11.7700127387698	11.5782714156394	12.3583744984655	11.9879548619527	12.6747204459712	10.7620301777274	12.0640366307615	13.5475203782831	12.0835321118676	12.248596203201	11.5259888158009	11.7964052557633	12.9932767667529
GAPDH	12.0343436317917	11.9105744175664	12.4277616076139	11.3581491349592	13.4097324427722	13.1593575441913	13.4418295285901	11.6664434629567	12.1183241975602	12.0628369108469	13.3980335211767	11.7400214100222	11.4591120126029	11.715828537383	11.1260450061071	12.9785785769712	11.056876690895	11.9274700577172	10.689772828917	12.7847042637508	11.8818819395612	12.5593388021678	11.9339683944009	13.4390297802135	11.6531475694439	11.7374221700536	13.1414595109627	14.1097815238773	13.5519200117223	14.2436742981496	11.3732434184762	13.1222616478715	12.6612225183133	12.7130146711025	12.0713349319178	11.4372198427953	13.4857256466766	13.7121073990801	12.3356788512828	11.6256561812781	11.6854376618094	12.1612147001754	12.5658377287635	11.5212904105867	11.5391843645052	12.9835779591799	12.5512401465796	11.9378674000013	13.5186228139064
TPT1	12.571436807854	11.5579780946566	10.8817640427154	12.5753361686142	10.6785796292014	11.0330879441042	12.2003062865871	12.7661069140882	11.4837033575834	10.8949570857827	10.6135202176974	11.3429549500226	10.6626893742442	11.5908673170487	12.714514448037	11.7710124528211	11.124545676932	13.1391597654499	12.6425254211097	11.1843194662107	11.4657096760247	12.7092152372405	11.9535634239808	11.7093304722069	11.986755157205	10.6790793244908	10.863473793399	10.9999039550662	10.4265475966931	11.1731242929517	11.4902010952217	10.1215942892306	12.5981324658993	10.6664870354702	11.7948057053924	10.7378442166054	10.4926006981477	11.2035112784408	12.1193239729467	12.1136252553314	11.9878548865477	11.1000567330027	11.6241566557508	13.0019757040545	11.5888679652318	11.8406930025926	12.2744909335885	11.6951347294903	12.1630143078226
FTH1	12.4179633905597	12.1091262713245	12.4978492011512	11.0809654833546	11.2613872365264	13.8953945853101	12.9500821395551	12.1621145039378	11.1462360399144	12.1476176804903	11.2985722911038	11.6307545717548	12.1572155738247	12.1386196682585	12.0407421109489	12.1645139812356	9.78473488563747	12.3657730942212	11.2197044542287	11.2907753929839	10.7534351398143	10.7656281093363	12.4740533459315	12.0138485488959	11.1063538720641	12.5216451241745	12.2531952603644	12.7255128192902	12.4575562598046	12.164913894203	12.1363201782358	11.4032322371483	11.5185913290918	11.7133292805149	11.9175726055152	9.77904135406755	12.6272278242664	12.3795704946549	12.0092496618748	11.5014971863661	13.4618277454107	11.4686086527207	12.2745909134253	12.4915502916545	11.7464195449991	10.5935330593047	13.0215733332787	11.4206258576809	11.4676090053519
FTL	12.6644220253368	11.3192641400088	11.9016767341888	11.4444172553637	12.6785198661337	12.2816894854004	12.6425254211097	11.8326951876158	10.8183983581731	12.2544949944549	12.1943075629136	11.9276700064265	13.0537695076731	12.6654218715057	12.3563748792288	12.3291801103474	11.3291602827926	11.302570706887	11.2263016958796	11.8345946675755	10.3479063087348	12.2753907521696	11.3114671977177	12.8956891381991	11.3210634367273	12.6420254992421	11.5724733143531	12.7259127602967	13.6040157552364	12.6058312285789	12.2532952399013	11.9417664082856	11.6782398511562	12.548740563048	11.7706125671768	11.7009329855376	12.973979147233	12.8831907839679	11.1347411290409	11.3437546424374	12.4705539612446	13.1221616590758	13.3530377513502	11.5218902067077	12.6399258276941	12.0823323881935	12.3165825672079	12.2988860549493	11.4416182600535
RPL8	11.996952655369	11.2042109819814	11.3749427786364	11.169825722275	10.5445652834655	12.1683131553996	12.1928078828253	12.4966494084992	11.7248258727423	12.1419189379702	11.7036321760853	10.7262510298879	12.1646139594752	11.0214934964866	12.604831388897	11.5450823880388	11.4318217918577	11.7567165607907	13.2428486851941	10.8108025737833	11.3155655884003	11.2278010707392	10.9150466137161	11.8084018993882	11.6475493098454	11.1567314286009	10.9854110641834	11.6134600546668	11.7725120242694	11.2325990746505	11.2843779506666	11.9561627696964	11.6607452182467	10.9661206381363	12.1892086519716	11.5162921128786	10.6973682443946	12.8575941993315	11.258088581026	13.8482977241119	11.5957657327913	11.6900362687678	11.0968581909673	11.9108743397266	11.8017037699225	11.3664459853853	10.9165458380502	12.4408592431218	11.7270252239093
ACTB	12.4181633540519	11.264785854496	11.8337948864564	11.8500904506207	11.4508149662362	11.3912366818083	11.4637103829506	11.5452823211814	11.6092613957233	12.266292591739	11.8722844892032	11.8416927303154	11.4892014426145	12.7015163889966	11.9288696988311	12.2218017564178	11.7358226384463	10.8963563516509	11.2500918532069	11.4543137186566	11.8829816484963	12.4742533108158	11.7664137698273	11.3941356042933	11.7688130821699	11.9521637767763	11.8060025684323	12.2639930585247	12.8380968418408	11.8072022337712	11.801003965853	12.2936870877534	11.7109299951337	11.4958991196727	11.2054104740996	12.4991489767188	11.7486189058053	12.5196454641955	11.7116297865804	11.2153063001481	12.2106041078967	12.0306445141109	12.0639366540931	11.1534328742577	11.9648605889126	11.8493906400888	11.4741067176105	11.2976726481581	11.9476649130828
RPS3	11.3117670798077	10.1013126214193	10.652195868746	11.1554319977075	10.0502599251281	10.7263509709184	11.5445825552228	11.6304546662752	11.5296875639798	10.8399864974396	11.6051627086198	10.2474860905506	10.6960690268791	10.162558040332	12.2495959979808	11.5282880372645	10.1524668746254	11.5741727570428	10.4522291067607	10.1877362658894	9.84406897534511	10.2204085715722	10.6417024106579	11.982456217211	11.4795048248455	10.4580249792622	9.99900912795381	10.1995261998195	10.9185448050821	10.4131573686985	10.3073378719924	10.5364707164566	10.9197441859879	9.30937342967402	11.593366508082	10.3188288413833	9.87343734237925	11.6485489985639	11.0531784281855	11.5784713503025	10.8208969763035	10.6484981685637	10.6490977952197	11.2090089529855	12.8832907707451	10.4704162103801	11.1793216163783	10.0422674835183	10.7397431058457
RPL26	11.6420510257546	11.0236924400167	10.9386345028398	11.3932359384629	10.2603755365796	10.3638941117888	11.1551321291126	11.2936742377626	10.6203158919216	10.580341632747	10.4019656062172	10.5086895965763	8.9515140991118	10.4226504314331	11.7741115676382	11.2212038262231	8.4224070332283	11.9148733034081	11.4530141816901	10.4747131871027	10.2954472927432	10.2747638662446	11.026890906205	10.1293873135889	11.0006036136711	9.52815332291495	9.84516778016666	10.1599603086038	8.76172428662374	10.7465391424532	10.326322990489	9.45475534338897	11.0509794632822	10.1065079009084	11.2760812845983	8.29200564688737	9.84946311682991	10.828292899968	10.9385345537404	11.2387965061748	10.7366449188914	9.35340503962342	10.3531023298918	11.4855027300627	10.5267772628683	11.5218902067077	10.4177540039011	11.0212935926091	10.9549262529879
RPL11	11.39383571566	9.81400203553511	10.3107351945799	10.7875156371558	9.31117059719385	10.3629947942852	11.4808043702366	11.4869022425319	10.7948115216342	11.0961585103281	10.5535592824531	10.3429101480831	9.87943096541296	11.0700705291528	11.808901760144	11.1726245093059	10.1698516935117	11.5445825552228	10.6514963033947	10.3005432457691	10.4984966154912	10.8720691957123	10.6372052289334	10.55495835232	10.5105882946016	10.3063386606673	10.1686527346221	10.1723495273085	10.8394867699918	10.6410028484795	10.5833396773481	9.97403374684142	11.255489642496	10.284955669896	11.6841380563005	9.67076935369611	10.335915545557	11.0204939772327	10.7714247877595	10.6580922136412	10.7956110718822	9.8986107362451	10.4581249082437	10.1192963533545	10.447632392105	10.8663722399542	10.2415909490753	10.8180985241583	10.9654209877896
RACK1	10.8630740079123	10.8931580307133	10.7835179010783	10.7930125344879	10.2142137744111	10.0559545652638	11.4221253113194	11.3945354558404	10.7216537469037	11.3475531837337	9.88622377013918	10.2511830537926	10.9732171012191	10.2665704975806	11.4003333078905	10.4973973753996	10.7809193759956	11.7719121956366	11.425624038682	9.78473488563747	9.58068343392508	10.1394783368317	11.0343873246305	11.507195226225	11.0476810188885	10.8459832341669	10.2852554297024	11.0102988999152	10.3460077661211	10.9722175983244	9.98392394676243	10.3186289978236	11.1027555053569	10.1004134401579	11.5852691342275	10.1769455512808	10.714258135963	11.7466194868503	10.6025272585603	11.307968575147	10.6791792635614	10.5828400029658	10.610222324326	11.3842392916444	11.3849390300908	10.1010128942755	9.1346663605504	9.74587954143574	10.9838118530216
CD63	11.3565497441911	12.4469581494025	11.156331603656	12.3706721683389	12.0093496376419	12.0926300238574	12.4203629527996	12.1034275628059	11.9405667131435	12.4558565619195	12.7109149837839	10.9233423317905	11.99345351185	10.4337423834025	11.0583759878558	12.3266805961152	11.888880091111	12.8773915524606	11.6878369344511	12.0837320658356	11.6267558336447	12.2378984079826	12.3128832927512	11.3126667262247	11.0793662216382	12.0597376354797	12.6549234920616	12.4027661800126	12.8110005740616	11.1161494464621	11.4266236756378	11.0752681172297	11.5922668638547	12.2800898065958	12.1439184961834	12.2716914987271	12.3141830376185	12.5392421522248	11.9267702372909	11.7783103713876	12.0148483074131	10.5768439191875	11.5286879019934	12.1025277671907	11.1418379822708	11.7645143150345	12.0423417317909	11.8026035181515	12.1244228298357
PPIA	10.9006541012644	11.2321992407378	11.1545323920048	11.9169727604897	11.2675847187953	11.3902370538675	11.7890073394833	11.3839394037776	11.5759721676647	11.7105301143524	11.925470571016	10.5790424813493	10.6805784109921	10.5466638798812	12.2980862136001	12.5478407131533	10.2351962418358	10.9447314045583	11.1619291572935	11.2116078567602	11.5284879696243	11.3786413886464	11.6069621317669	10.3128335440309	11.1011562325735	10.1941307961184	11.1604298116388	12.0209468379862	11.0970580997497	11.0197943139532	10.8239952661056	11.1574311223711	11.0735689047872	11.1888175374182	11.2853775502807	11.1035551420508	11.7085307109419	11.520190784585	11.2087090796001	10.9327375120206	11.4304222983618	11.0216934003773	11.0881621711875	10.9903086537986	11.5238895277229	11.527888172573	11.6301547608154	11.1877180083456	11.6928354230008
CD74	12.9457826832034	10.8622744371172	9.37926583627449	8.85411784247325	11.8601877270712	9.44836447490277	11.1576310349042	11.1188482324341	8.48353226551061	12.986677577223	7.42401694518608	13.0816662612778	11.9474649636676	13.632013530393	9.03804429367414	9.97423354819439	7.65098860307745	8.35909605262331	9.7259029731282	8.69268742738075	8.32041569736796	8.66864610148957	12.932384387792	10.580341632747	10.5081899394861	12.8965890202531	9.94925859351261	11.6559467017724	10.8583765329011	7.84826785661958	10.891358976823	8.07605071266391	11.1169490865133	11.4239246564347	10.3386134605735	8.98235240888169	11.9050758475001	9.99681127735431	10.4377394983443	9.68844779170058	10.3550008796547	10.7896144511054	12.0710350015641	8.69488211978035	11.1973139105104	9.0891486967704	9.37307515698346	10.7730238738086	13.5367212827771
HSPB1	8.78517063692342	9.75946379220684	10.4714155064885	9.73089708475278	9.78623318765755	10.3056392130648	10.7069624878122	10.4937998664247	10.6230141799777	10.1586614442722	10.6854754335027	9.16700941721066	11.2329989086092	10.7024651814439	10.8185982475354	10.6450003494989	10.6036265520573	10.5319737479826	10.3092363750141	9.65798511199907	9.21492736891181	9.5781866983618	9.59646293285162	11.1695258523756	9.30368242250777	11.0558771599939	9.85565641734385	10.6172178614395	9.36289057834513	8.79165595093449	9.87643415058449	10.7049636839453	10.7802197735428	10.0239849315946	9.80341384300976	11.0530784752011	10.2507833817157	10.589135908413	10.4785105228538	10.0641468915977	10.0892236717075	11.9204718573796	10.3622953254099	9.69404102466397	10.9651211376929	9.66567561566517	9.58917237700333	9.19336395360077	9.76285987801596
RPS7	10.7319476751399	10.340412072749	10.1238922283919	10.5506612120289	9.56949810274135	9.9816262175611	10.6454000999814	11.1090526497651	10.4717152954161	10.0185901225986	9.93956842844286	9.67116886349567	8.8622004051638	9.9398681232788	11.66484395497	11.9236710335935	9.02776393761186	11.3821400770668	10.2583771666843	10.1383793114543	10.072539075821	10.6324082447929	9.86184974655622	10.3985681195628	10.5716473264371	8.4726628028612	9.73828840727976	8.56540950109799	9.44936304543595	10.2089182397449	9.91059822890551	7.91498401668651	10.3731870841819	9.58258095672878	11.0321883732975	9.64929590270951	9.94875909885462	10.061149693983	10.3363152364245	11.7565166185339	10.1032108946461	8.77200066471093	10.0461637935721	9.58318017513293	9.91059822890551	10.6808782284063	9.89111860627118	10.2373944198026	10.3501046236291
UBB	10.6152191343425	10.9434320637503	10.5987297033531	10.7793202849583	11.6371525599917	9.98632158108614	10.2935488040979	11.1431374077763	10.5638524603786	10.9074505561685	10.9632220878045	11.1326420627459	10.9237421260539	10.0140944632879	11.0847637332076	11.6971341273354	9.29050338471924	11.0093993359419	9.27582695547625	11.1203475589548	9.88702292586152	10.718155820006	10.7975100047197	10.0492608676385	10.8213967002166	10.6209155112129	10.6607905459419	10.9480297338885	10.470815928765	10.9389343501589	10.6867746452514	10.3393129206584	10.5927335766787	11.4230249837749	10.8259941646997	8.29449768551315	11.8378937659733	10.4286460734634	10.5064911062682	9.99061735240261	11.3569495918198	9.98811980940722	11.0461817271588	11.25538968336	10.8205971420015	10.977315066684	11.1369401523297	10.6421021605694	11.3182645310999
MYL6	10.6496974220309	10.604426038575	10.4115585415781	9.96484291440802	10.7788205692158	10.4605232052756	10.4404375554439	10.0904225716704	10.7818188651466	11.5486811860226	9.82069461689408	10.2967462598037	10.1165987806553	10.6388042258732	10.5042926182625	10.5599550377701	7.84528087546193	9.59576383638784	9.43019066481664	10.4418365494437	8.89163771835475	10.4245490494493	10.5020941325626	10.2062205208471	10.4936000049972	9.72490415325128	10.7329470879523	10.2841563106564	10.7497372837778	10.5227799752547	10.4051632461161	9.20434525418389	10.4843064698648	10.1818413298565	10.1413766551404	8.93584595218388	10.1713503933397	10.4468329645386	10.2785608059334	9.19945356634663	10.8684711169925	10.8405861705016	10.7565333477467	10.0752365732471	10.5916342885363	10.2299006426961	9.54003728806086	9.99251548792177	10.9173454246912
PSAP	10.2474860905506	9.66227980261096	10.6016278370087	9.47662440076129	11.2738821715103	11.5457821540785	10.6967686054537	9.30208495319491	10.1399778940668	11.2670849214375	10.7343462665727	10.2590765958908	9.04493121222148	10.7103604581854	9.0516185695594	10.4540278240379	7.27394266015361	9.488008478315	9.54303326646433	10.9687193409078	11.0241922001344	10.999704052638	11.1125510687028	10.8934578731431	10.1899343829204	11.0104988030572	9.79971798493244	10.3923727179877	10.3211270438769	10.6006284801523	9.84037300217785	10.5695487059246	9.77194944701904	10.3541015663713	11.4080304696062	8.56810238767211	11.2886762309737	10.4722149437262	9.61463959393455	9.01169492496676	10.3971691561914	8.70156600537332	10.241191279186	10.5265773983092	9.97773007632101	10.1439743574615	10.1226933032025	10.8366882980297	10.5594553687088
ENO1	10.2221071488857	8.52412025274582	11.0690709939812	9.44576819615028	10.9379348592185	10.817598800877	10.2085185774169	9.82009527984793	10.5452648153772	11.7431205056187	10.247985679723	9.84356951890905	10.910349049362	10.4197525442863	9.44776533305791	11.1883177514316	8.04466860203093	9.29060322519368	9.2067411931918	10.3700894216896	11.0420836668575	10.977814818965	9.86314835147077	10.6628892509973	9.47832201838304	9.81010636972159	10.4980968917546	11.3933359013226	11.7558168206983	11.7604154939827	9.69084488832924	10.4677181133244	10.3893749501312	10.55845603093	10.1072072667522	8.15885174085443	10.1622583018473	11.1915163830259	10.3244244698423	7.72064894328846	10.1410769205235	10.2514828079098	10.6351065471381	8.92816170128079	10.2128149523407	10.479409892874	10.5987297033531	10.2905511945006	10.8328903765421
CTSB	10.3433098404457	10.2960468158863	9.52705481180824	7.53966680956987	10.1758465009181	8.92137567949601	10.0178907969288	9.08166248941782	9.54073634894121	9.97663116657465	10.3667919155255	10.3561000409157	8.9978219570536	10.30364079282	8.40106980980981	9.70362948489304	10.7165567693854	10.4317438289318	8.97486726127225	9.86614513683144	9.85206030386613	11.697933886707	11.766913626471	9.99930883510736	9.52316009975619	10.1162990506357	10.8581766405299	10.1353819732927	10.8346893913015	10.7214538652313	10.7051635642574	10.6833767083321	10.8449837771042	12.5981324658993	9.01868140978474	7.82536835998443	11.7967051715133	10.1097050044166	10.6755814596827	8.78227721046152	10.5597551701318	8.79504829529006	10.2208082366717	9.10781461718982	9.12129028690707	9.51986458533719	11.1330418847926	9.49469917883896	9.58927224730872
GSTP1	9.44357135013301	8.36786936009753	10.226603391026	8.57548295954336	11.8866806710866	10.3849782323431	10.634406986966	8.77938379719652	10.6275113338435	8.97516666569592	12.300785678506	8.17220511757049	11.6365527482157	8.35750092327345	8.8667905459004	11.6681429407899	10.2804592787955	8.69617898726412	7.6560632987379	9.39584107683575	7.65765537844651	10.1812418459962	6.9878995401067	9.9287794566755	9.22171596422215	10.0551553162497	8.9207769160275	10.5892358435641	10.0030052283322	9.00640520151584	9.48491279567298	9.39414359938661	9.49170333745178	9.92168675177798	10.5917342237995	7.9233493478972	11.57527239678	9.41840782223518	9.24807219232701	7.73010409769066	9.74697826208174	10.8344895007121	9.7669551702006	9.33243734606247	10.7147578386957	9.13905855239106	8.83915039288401	8.88674804235681	8.47016983933594
CTSD	9.19556020232207	10.2851555097614	9.33133905128051	9.67686189286908	11.2149064682382	9.59945906550888	9.64959552953314	8.57448557916169	9.29349860375162	10.0614494134824	8.95949800080929	10.0897232132476	10.6463994764902	10.590435065727	9.57628918311481	10.8580766943499	7.8803298053099	9.83807551054863	8.49589780437141	10.8268936695647	9.23070095206128	10.2902514338141	10.4570256897173	10.9640216876051	9.35829756877544	11.0509794632822	10.5200818103686	10.6453001623543	11.2454937429401	10.1252909755745	10.4189531278896	11.1349410401874	9.4670379069319	10.8680713307641	10.0758360177547	7.14372826886788	10.5361709182645	11.4701081242318	9.53564320152988	8.89073961197775	10.6218149404464	10.0383711834435	10.3896747267081	10.5557578212203	10.320227746908	8.50736610736501	10.0153932079213	9.09453881028759	9.55002391515347
GABARAP	9.53324643465787	10.2089182397449	9.5606098405771	9.18857215805794	9.85845340118374	9.74008630325671	9.19336395360077	9.80371350764301	8.7089482939215	9.74128490203066	9.7474776808792	9.64929590270951	10.0621487592076	10.0464635101427	9.02347217998629	9.35380442880815	8.23987539107763	9.6163374289043	9.50278799362395	9.32604728555117	8.98933861600293	8.61258678543275	9.47163142402581	9.2412833905597	9.66437721539261	10.0120963968291	9.65798511199907	10.0854271611953	9.44646719361708	10.1138013026546	9.44447005928683	9.79851933053901	9.64230463219689	9.75946379220684	9.84636647737337	7.88670273015497	9.49000569783512	10.0125959131927	9.30947327222142	9.29030370380348	10.1353819732927	9.27522792265057	9.81500092608914	9.77095059007091	9.8241907551476	9.19546037271088	9.37327485569073	9.48491279567298	9.41461337740149
TOMM7	10.3331177118844	8.60420828647511	9.88422588288053	11.8688853962765	9.26444540063579	9.23679083018182	11.4865023817782	9.72370557047789	9.93077740818309	9.48121796079044	11.5479814195132	9.23699049903977	8.46338904017577	9.34581667729954	11.4238246927957	10.2403919396817	8.51604229474838	10.0967168114495	10.9044521181229	9.62482664188952	10.7314479688863	10.0071012424142	9.77954078563944	8.95420865597193	9.92957863693809	9.71621445487005	8.56630712848058	9.76285987801596	9.81130503487901	9.02826298078658	9.09264228465383	9.6606817763511	9.18947061764579	9.30867453214733	10.4560264006648	7.14541626603178	10.361495932725	9.3583974165728	9.46983395835719	9.09893078190063	8.66585298201328	8.99372998031774	8.61428244920336	9.42959153385043	9.28221666389936	9.43368560263944	9.99311489964781	9.76076229451637	9.32085539386502
P4HB	8.73478701271564	8.2026005927166	9.35400412346392	9.88362651727367	9.2788221256239	10.3086368475313	9.69334186910949	9.19276497766828	9.50977837777643	10.0555549407047	9.61663704710456	9.30498036838681	9.42469864448454	9.42030505012624	8.58066936668359	9.26125060443417	7.39329862390036	9.30807547754963	9.09483826212083	10.515784740052	9.54652858514488	10.363494415068	8.96638418740018	9.89851084091018	8.81340717562034	8.58475868363693	9.46424186316666	9.75307118513794	10.5125869259518	10.4040640568109	8.58206571540889	8.89962093785952	9.61254227190379	9.8692418220451	8.55154633293652	8.48642417956899	9.28900577892784	10.2317990631714	9.59925932308193	8.54027653727717	9.85066181790967	9.14864159869574	9.71341778355378	8.94323089552985	9.1539322869795	9.48531223807384	10.0740376849245	9.24308042119158	8.92267300210435
MIF	8.99961844182705	7.63178517244206	10.2483853511633	10.207819168568	9.8048122785607	11.1063538720641	10.3586980609799	9.79442393647266	10.9078503481531	9.91769087751686	11.0158961929599	8.83456044285842	9.57319324420804	10.0063020192659	9.43178834915681	9.92248592800058	10.9836119516879	9.17030368873752	9.98602187658071	8.93365044336944	8.81909454325526	9.70253080327123	8.21097219022004	8.54675913427897	11.2094087842069	9.84426875797223	9.63041956975609	10.8941575056064	9.73249520477358	10.6008283514879	8.40336301817697	9.00151473605587	9.30418163224254	9.44317192410058	10.0720395397743	11.0517790867008	10.09122183882	11.7884075089023	9.50049116329979	9.81450148071611	8.67373360328448	9.98971823643431	9.71601469241924	9.25366300973785	9.59176900785956	8.68211311384128	9.59816074037135	9.53324643465787	8.65617692138493
SFN	0.137501026492167	5.99281145373949	5.57466267521747	3.01790244005995	0.097613262755309	7.56672213149356	0.495692160577013	0.201631175400006	11.1552320853079	3.41280106594319	8.0582173890383	2.7928764302995	0.831879674807896	0.536053105960535	0.137501026492167	8.58615504269712	0.124327270460246	6.9670660181666	5.23342864282415	9.94466324926528	0.34483601749216	6.56896092023498	0.084066966502593	0.226513173127315	0.201631175400006	9.35789817769134	0.23879274945159	0.163501006167216	9.033552858761	0.495692160577013	1.65992519289022	5.17592974393256	10.8213967002166	5.37222333823073	6.51108898932442	1.70489901882787	0.985488023405897	0.992789863159715	10.3819804759568	0.0285684699491018	9.44776533305791	12.9683798439232	10.3366150046313	7.67904979305825	9.45076104584389	8.84523711496243	1.23880585206369	0.201631175400006	6.68131195063125
LGALS3	9.4411747963233	9.7893296840822	8.32569916436819	5.937805310028	10.3069381873968	10.6355062959036	9.84566723720457	9.90999885180735	9.38775312271311	9.15632808157301	8.58884803082858	8.39060095259551	8.19562438768634	7.57925602554458	9.04543026671442	9.76335930317639	7.71706601434766	8.15566293875002	7.25188706026172	8.24994213102743	6.99970626425498	9.48691000922044	11.2872767903113	7.72741681339992	7.67347714374461	9.33842806769039	8.82438284196799	10.5627531866304	9.28381409811937	8.22871254589439	9.22920344759991	8.96368958479641	9.02277352409037	10.2317990631714	8.41632483298051	9.08216156767968	10.9952062515827	10.2535810881604	8.74336690603948	5.26712048389161	10.1992264547187	8.41223683898682	9.75526864012213	10.3184291542856	8.27675467125844	9.47053297240865	9.97363414421802	8.39409054654728	9.53664185597767
HSPA8	9.44916333125017	8.76182405647497	9.63002007399975	9.21682417690303	9.85885297078088	9.66767315735561	9.55901195842935	7.49829339674031	9.07397672452469	10.1421759477216	8.83036964688825	10.3205275125156	7.45205448398814	8.93474819692232	9.68764876056353	10.3660924452542	6.12017001387352	10.2815583955811	10.234496822156	10.3554005745848	10.5083898023079	11.0435829565724	10.1975279001485	9.68495203444045	9.38675461454712	9.45175961874969	7.99456224898614	10.0672440019093	8.76880798554864	10.5054917932527	9.49350084124789	9.31356682603812	8.58745166497842	9.89121850106844	8.9949276296893	5.76819026151162	10.4698166329491	8.75114877287377	9.55002391515347	7.54384429206366	10.5908348065916	7.06698914999439	9.43608213851305	10.6304095043636	9.1622177729202	10.6094228357494	10.6500971733245	10.1054088980609	10.5103884315709
FLNA	9.00590617294802	9.54323299865472	9.59346680823425	8.94752218173274	8.34633516902868	10.1321848186891	8.60191419547365	9.72720144018915	9.20454491551023	9.81779782372389	9.07946654885582	10.1376799320553	8.67762407552766	10.3788827992604	8.39728105444749	9.51766758142197	8.58914725253971	9.06259793961931	8.41622512540535	8.36447965388104	8.95031652155024	9.60285469221873	9.09653515799081	8.63812202335819	9.90800093001684	9.36928088947643	9.42869283807799	10.1926320759216	10.6633889429547	8.64989255586247	9.98682108873157	9.34831284235854	9.0868529189094	10.1309858873395	8.92137567949601	7.71019885261656	10.764428798227	9.98652138412386	8.85501590016669	6.57153358659986	9.4803192191718	8.86429590030412	9.45255847778532	9.01139550565273	9.64719851711536	9.18148434389202	9.00700403624068	8.96329038526838	10.0898231215747
DCN	4.7871663829009	4.9363555167103	6.2473966593428	5.18701591518387	4.55945592859761	4.10432633591985	3.48539159656378	6.18879382653923	4.90299425837233	5.14161694473846	3.59930438255022	7.51699019167013	4.47510419189694	6.03514669826889	6.39433632733303	6.76699447497843	0.650778142954816	5.89404163968503	5.92531318076563	5.32374244031293	7.22059577780072	5.64558174517942	6.06696003506583	5.16231846118866	3.98183134469114	5.29274423084964	5.38373986312401	5.35261144695667	5.4282654298596	3.61114543171459	7.55190104914485	3.879692972511	6.54135731937339	6.41854778763982	4.97816626410773	3.87475328651273	6.58796021626399	2.80735241033133	7.58960189291164	4.37851030311897	4.74035364237812	4.90154436863239	7.61507028562021	6.91757137874678	7.64312797614014	5.80658300238551	6.69636476341111	6.62428385720579	2.91837259078103
PERP	3.0840368013578	4.73063240080482	5.38920612234576	2.2295786853455	3.98005155351093	4.81194446085861	3.21260345069015	3.95702140047248	8.45441459221261	4.39365063653941	5.24296926228399	4.68196882535076	3.06693589574997	4.66448144666729	0.887510993793534	6.76382385989508	1.99996750008998	5.16552650436532	2.64613151977242	8.1164028605095	1.07726468373127	5.79391426627398	4.99908659567568	2.48801748408632	3.27199305644275	6.26851730818303	4.3247751216783	4.18272847322088	4.38746022896619	4.62934092800718	1.46990885738364	2.91264647515506	8.97396904874301	4.81609174988185	5.38266619322953	2.57770086967573	3.83993123046002	2.45154283893552	8.79295302165053	2.71365822974075	5.93642813673789	8.10225422990426	7.94774937128831	7.19586399748504	6.76887705821528	6.76263489589876	3.31033523007728	4.07806166185361	5.03872633050205
CAPNS1	8.94921874388599	9.64619976340704	9.04024011599316	9.27782373446067	9.45435591292426	9.70313008403139	9.21941981568629	9.38445804968629	9.21293073345801	10.1209948273808	9.01818237298586	9.70332984435117	10.7025651214942	9.73479250594933	9.20474457688344	9.44726604845947	9.23259779476201	9.39344463894701	8.72710511694625	9.07786950505775	8.35500854445356	9.60864725561568	9.49999185302775	9.65858437020505	9.25446170084188	9.63281654722458	10.4751129063251	10.3093362962803	11.0254915768292	9.58577679196638	9.63241705063115	9.92408428181414	9.66807266610202	9.63201755417715	9.80940714889209	9.1093119025888	9.2304014509618	10.390374205568	9.26234881432855	9.34122375095096	9.7947235990096	9.65389018917979	9.98402384811407	9.60684956033244	9.94746041356296	9.44576819615028	9.0921431997201	9.26694134317889	9.93717087203887
PCBP2	8.69288694453791	8.47326111591575	8.79634537288592	8.53898002727044	8.55364074569268	8.44813257344826	8.85331956998328	8.44972799936521	8.36447965388104	9.45475534338897	8.15606153765914	8.58007093259775	8.07326108818594	8.72261574205737	9.31107075446131	8.9821528039462	6.74628756683329	8.88225755445532	8.61567888201577	8.75204668687245	8.90520924664011	8.89852323967524	8.85701158825617	9.72330604314847	8.94123495729847	8.67004266621987	7.72393333201774	8.76791004745495	7.67566638623095	9.15742615642775	8.22004160626866	8.61059189340839	8.37355215704153	8.59862269003096	9.09334100409276	7.03245155853912	8.92367094420999	8.21266646212126	8.60510597681483	8.7203211854512	8.8918372977097	7.30534088837592	8.50208068425094	9.29519589893939	8.87347624167108	9.08086396486223	9.03914220403883	8.61508041038767	8.72321432346484
CD44	7.85633284008711	9.05940392487192	9.15942265991546	7.75966577707057	8.46378790821474	7.8244723252499	7.86858003975102	8.32769294121858	8.19293359653946	9.5385393019931	6.66586461649883	9.55681487430888	8.2701759795471	8.70475833524401	9.04163746077765	8.45740605719989	5.51408782868024	9.0038102566345	9.59476512791359	7.12535979996187	7.99934347812314	6.05898107120947	10.138878868352	9.92798027686714	8.68460703873744	9.37916598629138	7.68541866422223	9.76895287855023	7.81581078338499	10.175247019207	8.34324469469115	8.25303196895807	8.33915732452936	8.13553419958441	9.00361064586652	5.87280718066335	8.09518010413707	9.04303480813265	8.26529186230334	8.80562454291205	9.57189494984245	7.03235232167446	7.99914425900105	10.6359060447388	9.17679244356617	7.80834412277111	9.01708449320149	7.77190931758415	9.37816748703149
IFI27	9.78513443267039	9.20714051701524	7.90990516387955	5.49570143579576	12.5326432624601	10.690072647491	10.380581524573	11.4875020337349	10.5544586844069	6.8137684663951	6.04312364582521	11.8477910735041	7.35940365843853	10.7068625475795	5.42924223734953	10.9857109163735	5.34158878376716	5.74738167786794	5.98729947091299	7.8400039413931	4.33560894265096	5.9278704779037	11.2303999887005	11.2043109396418	7.56632423951508	11.1409383803009	10.7780210242327	10.876966588324	7.17838465124065	12.2622934040186	6.80306472789824	5.31545507115119	10.5421668900639	9.16920559677536	10.7202545755415	9.80211529707094	9.82329174727448	7.85434146795346	10.2885527908638	7.25705303856417	10.5633527904245	10.3010428497759	10.7812192056772	7.86170960424712	8.76132520737797	7.7401567409862	7.60810604151102	10.8118020178288	10.7021653613181
YBX3	6.54580912866077	7.31915351558173	6.60320113440821	7.28944250245979	5.56771186181037	7.79261492491825	7.52047112520509	7.12317555320382	8.64520426411492	7.93530016847877	4.30378489506348	6.917868899924	7.46865975277194	6.60894165479565	7.63745651807985	7.71487646755156	6.38909938571216	7.05388794549104	6.77462403162071	7.87385742620543	4.42891343231611	7.77628923677256	6.60260730099025	8.3694645243266	3.43565588682305	7.1766963829	6.54857921829293	7.34071877492188	6.97877217753974	8.0308214440762	6.87790650856019	7.90990516387955	8.38102962443671	6.98026030310286	7.49570777534821	5.02108285923958	5.53795882132473	7.34270645750042	8.25492575134202	7.50376306523635	7.29441062768774	7.69288235956879	8.45640890023795	8.46408705944931	6.77244412029501	7.7472236475968	7.7348815503854	7.18831591869131	8.75374275018827
MIA	9.76246033803092	8.97766170736364	5.67096940264698	10.7643288556604	8.84054734053722	7.91269354444009	9.2510672686576	8.78916159158039	8.82977096393356	11.2294004046386	7.65725735770002	8.73358982781706	9.84956300854533	9.44566833940897	8.59104232712364	9.1587238831444	8.25881301440877	10.3480062320834	7.62004485116802	5.40804905815869	9.08276046201473	8.18984419086961	11.2717830193702	9.67046972143553	10.4564261162267	8.42160936334885	11.6520479107757	9.81120514607354	11.962861089079	10.5938328653633	9.36628542579032	9.17020386213551	10.9035525873426	8.3715581854861	7.99874582108039	3.58380490147146	7.49302273427979	10.1706509999186	9.79252607536725	5.17787451168789	8.68261189798022	8.11181944616569	10.733446794511	8.34793026053577	9.06539271338215	5.30921597761042	9.86694428072144	9.32974153391618	6.79612750215295
CRYAB	6.42210579654913	8.85830878871121	8.54247063827498	9.1222884936883	11.4386193386721	8.46857434906498	8.6140829590835	8.14101469827744	9.26324735070988	10.7118595642804	3.2524629087162	6.39008747037832	9.99910903033157	11.0906610249885	9.00171434625797	3.89526568034679	5.40873259263054	6.11918438064212	10.2115160471557	4.66217606492458	8.91069780818877	6.51425397819773	4.5267214621786	9.35300565060781	9.15662755638807	7.84528087546193	3.26303045896132	9.79052832987705	6.66942924069022	9.3734745544397	7.34052000759765	7.95482071308407	7.15087752940395	2.93548472523236	5.29868909002942	7.24791331382139	3.65647765588016	8.4721642091836	7.41188821413929	10.094818546013	7.57398376205037	7.70890505705477	3.67241462413219	9.17968744278295	9.57708813650468	7.50167463278671	5.98887428882567	8.0502474560648	3.07037151584977
S100A9	5.57740403841354	7.22923767878866	7.90582221862801	6.28470597713895	4.5272954634923	10.0866260582596	3.43030162987992	3.42494940172443	13.4528285447833	5.44887938272824	9.3479134555033	4.13260084187245	5.12354663301896	6.16936543717558	3.53355962340571	11.732623576791	0.948623484540484	8.94662400340662	7.68531914955422	12.6998166441097	2.93548472523236	8.07664849194671	2.86592799462252	6.51949615971	5.501079887766	10.4381392102779	5.00858146332	4.0513571367454	10.5796420895918	5.0526907984172	5.31145807173406	6.1608851599963	13.6869092914612	7.91398815732948	9.60365366470433	3.84300125422698	5.73393764071624	5.40326453554213	13.2028528650824	2.10771321217891	11.0410841407912	14.4162659206501	12.6491243922949	10.2666704164836	10.4980968917546	11.2217036170329	5.11606786157005	4.52232112944745	8.81969321642723
YWHAE	8.53489105473885	8.88604952007271	9.16092004070483	8.52421998139283	9.09104521398053	7.97215107140314	7.88939134364711	8.99343056827981	8.39578550125561	9.30927358713751	8.3406526997055	8.92466888773863	8.00213255714703	8.77409586920823	8.70565618107636	9.0901468631524	6.68230221999722	9.02177544536854	8.83885104734294	9.01359125008635	9.12707990348818	8.73149475986912	9.39394389635248	7.86489587566879	9.19635883963597	8.32051538486382	8.5025793067905	8.58645426295411	7.41666010238112	9.38635521156989	8.33148114090198	7.56662265844444	8.57568243583699	9.09883096409268	8.76910729853167	7.20162455576775	9.03574866805368	8.49849061603227	8.78966046267088	8.59702681558561	9.16301637837402	7.06460704614431	8.46398734235156	9.58248108702632	8.19313291381303	9.66237967932478	9.35999498276263	8.83066898857052	9.34561698438156
HSP90AA1	8.87487326109128	7.73080080488981	8.85002670607456	8.67762407552766	9.6316180578626	8.76950638273074	9.64919602711886	8.69667778319977	8.06060840127241	8.1350359761067	6.92917508246321	8.61508041038767	6.69993012764445	8.97396904874301	9.19895441611225	9.39154746315109	5.89217357836499	8.46448592803582	9.17030368873752	8.7064542673858	9.11160774566859	8.51723902147373	9.56800007596481	8.69119105083128	8.46438621085987	6.63824176269071	6.69517632770096	7.29123101489488	6.83279908845934	9.34232205737638	7.71786221711426	6.47489493963263	7.74831853493947	9.71631433610779	7.36566541449721	5.92314937312499	9.40053411815092	7.17183027459725	9.13726174376513	8.41891723702396	9.28181730578838	5.15133489692789	7.90861056625788	10.4434354009229	7.03523021204803	8.93554656421589	9.20035203750921	8.68680170132625	8.99422900065207
DDX5	8.17967921019578	8.29170660317675	8.69438332534428	8.30655934622295	8.63064087804966	8.27147177477193	7.75299673360367	7.80257002380292	8.35680305587689	8.2957935510302	6.8607543307688	8.58765114559878	6.4939796039946	8.0049216572635	7.35204879239964	8.07923887946465	5.55831472518913	8.50716665646713	8.39478846835636	8.09936478292784	8.2120684830351	9.28990434210445	8.66824708360614	8.71523328651211	8.08252670383552	7.77310383495178	7.51549837710548	7.15038104485934	6.62339297382794	8.52431971005861	7.57000476248189	6.16551964288422	7.91378898580111	8.54356769213646	8.14270868557316	5.764165520259	8.94772177707032	6.9659748048823	8.37903562171683	7.71557313981113	8.42101111178492	4.73929476955735	7.17163166036146	8.50377600282721	7.17341919534883	8.86160169346884	8.72101952784953	8.27037533241277	8.53598809308126
SAT1	8.94712299122556	9.1234863434629	8.21914462249498	9.52895224079531	8.86070362692914	8.05413277763935	7.85065746093558	8.58814984746382	9.37577109304837	7.0770141600345	9.18907130215498	7.98201181949788	7.62681040075621	8.2120684830351	10.6550940703022	8.42140994608031	7.62213419482295	8.97047601060692	10.5519603465673	8.20010907771453	10.3798820492625	9.33293657139239	8.24964311560901	8.82318548756102	9.72080900030707	7.98669327846496	8.49390334266069	6.79791133136076	6.79364999478199	7.01528436501459	9.54493072376937	5.65048213386301	8.57398688965014	9.23679083018182	9.0492230915394	7.51718910091813	9.67646238113894	7.97802764656022	8.31413542872504	9.55791341581404	9.04063935709772	7.96796780494883	8.9768632930971	7.49640390164917	7.97284828719314	7.08406175536765	8.27904726844377	9.9042048865526	9.94086710652295
SLC25A5	8.06818003808559	8.39279440871298	8.40705211513374	8.71423566427757	9.63002007399975	8.3793347215963	8.35171862459252	7.62531798622971	8.94702319363377	8.47824708521087	8.15735698678629	8.79724335122164	7.39210575771201	7.3502598057657	9.2380886785775	9.37926583627449	6.34770604327621	9.7987191061936	8.35480915471693	8.69568019174482	9.51037755572685	9.67885945354691	8.81949365864206	7.57507799707859	8.51424720975417	7.68432400471583	8.03630047469475	8.7721004361957	8.69258766882722	9.65938338162554	8.29519545879164	8.1413136366989	8.11480862345791	8.35291495642754	9.40972056224304	6.01653648021839	8.98255201387183	8.61418270413462	8.99832098016266	7.50664711850408	9.17369780033946	7.61606519171131	8.90131738395103	9.15303386580828	8.69168984259683	8.95710282094922	8.57787667984345	8.20030839837532	8.64969305331128
TSPO	7.60313168731368	8.19163803656115	8.11949171290303	8.53229806397935	8.17180650307073	9.65299130561308	8.60889624074447	9.01518815919457	9.55981089921002	6.8124800156534	9.14165394963994	8.42091140326143	8.43177975059896	8.40655358688924	8.73718138951612	8.77579199223233	8.11450970471989	8.53878056447092	8.19293359653946	8.03560313910438	7.08207649135537	8.87656964569385	7.66372526239212	8.727204881208	8.89792449594947	8.8336624129004	8.2026005927166	8.64939379961348	8.93774207892917	8.11829602527446	10.9323377164785	8.49380361977618	8.63173810657285	8.69059250126413	8.53947868459416	8.46338904017577	8.28722097132929	9.83278130593815	8.58745166497842	7.34807328510601	8.71812640028306	8.97646408629297	8.63592754393782	8.29499609488789	9.08904888020199	8.30336945438412	8.5457618065761	8.47336083482619	8.82069100627034
GPX4	8.22801487762965	8.61398321405002	8.72082000136814	8.18565858071633	9.43937738472544	8.81540273753926	8.42150965470451	8.19223598682492	8.54177251425717	9.43438459167475	9.55112244977712	8.48871777809603	8.67243678491729	9.28690913499797	9.37627034130082	8.92686436850574	8.9924325290349	8.78706633726544	7.61099120741213	8.04845424406693	7.62561646850719	7.92862757674922	7.78654246712954	7.5660258209128	8.22701821063666	8.68969467804202	9.02766412901664	8.79804155524282	8.34513885396147	8.7749938161238	8.56540950109799	8.75992843202429	8.59692707358433	9.42020519593585	8.73109570011993	8.9014171750277	8.22333056280272	9.40053411815092	8.01727363884859	7.72323664053022	9.01319202334402	8.27695402706833	8.46418677656661	8.52860806041289	8.52940589685487	7.76066116895332	9.16840698535171	8.25781627701811	8.69458284306869
LAMTOR4	7.68780702629201	7.80117629132249	8.77529313204625	8.86389675786823	8.14400409238415	8.18795069539119	9.07647209442026	8.8095158475552	8.10484478652523	8.03291342818522	9.03684657509069	7.98021893626728	7.7207484696973	8.21366309579241	9.12079118398184	8.25532444340989	7.39767251699807	8.89962093785952	8.21725099624564	8.31313856859301	8.49011388652708	7.86609073526386	7.98689249081862	7.7300045682206	8.172603732453	8.47854624490958	8.79804155524282	8.22871254589439	8.58645426295411	7.74513341890543	8.43138090795475	7.86638945082771	7.97274868485505	8.17798507077621	8.49131055389259	6.70973531947329	8.65737395110299	7.99615598511849	7.87077064295332	7.58582162715012	8.04446935875739	7.16904969266761	7.35652131865991	7.50416086379133	8.12427449911345	7.50475756276174	8.61198831708389	7.85603413350797	7.7044265769722
YWHAZ	8.55174580046853	8.49180916611054	8.40735123232452	7.30414847065015	8.12786162616981	8.62146414039517	7.73995767554385	7.80585527429869	9.09593625314923	9.4376798322903	7.84816829014687	8.24894541375977	6.98948695435397	8.32111351029234	8.01737325327201	7.8752514666145	6.51257256829513	8.08481823418517	8.79425009499899	8.53359455778437	9.36378921325339	9.6018559774122	8.97596507809653	8.65248609528394	8.10494442365687	7.76305012243522	7.52534450932266	8.5024795822445	7.35334084679108	8.16692350655269	8.38631377167443	7.44370254695221	8.5405757323394	9.12608169076128	7.93778997394374	6.5279038694956	9.54612911957896	8.926465189673	8.8829560728503	9.19476156576273	9.04014030574984	7.58880604319208	8.47026955764344	9.07008396349795	8.21087252737656	8.83386197500731	9.36658497173497	9.43957709696593	8.85302021804602
ATF4	7.97932249796993	8.15227486366476	8.08332375634421	8.8899412961881	6.89486211231455	7.69546981773328	7.98758973491278	8.25841431918202	8.7215183443395	8.78127948025738	7.00506418853974	7.8651945901684	6.86779345114844	9.219220150886	8.60540520724738	8.2085802884084	7.84826785661958	8.65936900610647	8.12158417484773	7.80685081137897	7.61934840671392	9.17749123556164	7.06014068117315	9.43738026451254	8.98105497777833	7.37103276583378	7.8327358498951	7.9116976916621	8.36368207946467	7.63367560846944	8.22562288071648	7.23211838966124	8.32739387414284	7.50674656918514	8.62146414039517	7.71646886364828	7.90861056625788	8.95380946172167	7.85244967546469	8.85930663692733	8.18964487515414	7.04971956903056	7.95163361207143	8.17788541573061	8.06977408583285	8.90281425161798	8.18735275122488	8.29838529319707	8.01667595286723
RHOA	8.58505790313885	8.33716349842276	8.2658899145859	8.27904726844377	7.35980122531371	8.2664879676757	8.23977572154671	7.80804545993888	8.40565623733109	9.19136736881321	7.79002665004732	8.77938379719652	7.64302847590957	9.26963696900271	8.43736358116876	8.74506294559934	6.26693805308833	8.56181900634353	8.42749220895741	8.13473704231459	9.11609963167161	9.36788300525083	8.88175861318391	8.81101250942725	8.67772383156389	8.25173622782143	7.73070127519258	9.32285227182907	8.75923004551858	9.04143783993672	8.5815670190299	7.75747592612686	7.9782268541686	9.08815053165748	8.45291886636013	6.32696549732783	9.11450251375439	8.06230204394464	8.49968730269204	6.71488577876044	9.03255476573753	7.32640796308796	8.28881585753392	8.20060737954246	8.51324994295661	9.37656989037715	8.64420676014511	8.5914412910181	9.38385894670923
ARF1	8.21625435421303	8.73698185775971	8.62475577926915	9.06688991777408	9.1198927994987	9.00480831128198	8.39977365333682	8.63822177262223	8.33546875294491	8.63024188638212	8.92686436850574	8.65527915071427	7.98679288462819	8.80432744658013	8.927962111467	8.87936370018105	6.71825348225159	8.97766170736364	9.14874142268672	8.63403231847356	8.93724309771323	9.56750073416141	8.1803767990152	8.7602277407658	8.77409586920823	8.07615034248047	7.52007330190204	9.23419513920154	8.85242151457496	8.85780986516139	8.33776164535875	7.87833829085262	8.2890152187069	9.10541896641573	8.40874711496742	7.26470288351417	8.98963802637084	7.69716162945591	7.70691461321569	8.63762327729811	8.72800299588873	8.06887743316575	8.30137578334375	8.43257743684702	8.61448193939371	8.65507964630922	9.63860926347241	9.02586757656792	8.68101579021572
ATP6V0C	7.80804545993888	8.17011239571939	8.21894529302221	8.23249990755966	8.87317688074234	9.64659926478683	8.44125235722747	8.73498654375915	8.47455746326643	8.30974926038695	9.45345719495535	8.3165279018878	9.65678659651179	8.06289980196315	7.73806656027593	8.60101651024941	9.19086822335508	8.18725309394667	7.89875186686278	9.14854177471694	7.95143441920468	9.3249489983388	7.51609510191561	8.93095596462845	8.15566293875002	9.11769675277764	8.37574553536891	9.70452840696651	8.93814126415559	8.16622594032295	8.71712877328505	9.27462889022656	8.01418560493713	8.94382967809464	8.7551395116863	6.89466379136994	9.23768934040346	9.10611769714539	8.26319868567618	8.29370023165683	8.11530682185239	8.66056604238928	8.76980569604627	8.51285103676671	8.31573040944678	7.86828132223837	9.11300521860622	7.75190182970917	8.40106980980981
SQSTM1	8.34593639700011	8.85491611591883	9.55012378189133	8.3200169476005	8.42320470439573	7.71816079369194	9.55242071940664	8.18197129212134	8.41502863608032	9.23209862522781	8.04676066270959	9.00590617294802	8.22781554404686	8.18157266827426	6.84261262214033	9.10232459486535	7.27970529631533	8.5083633629928	8.67572871404584	8.741471337927	7.86828132223837	8.16602663590205	8.88984150677993	9.67216763858831	8.43387367972758	9.80001764870545	8.80203259023863	8.98364984229424	8.33058393291421	9.21293073345801	8.74386574072079	7.72851163006647	8.06668562429866	8.83017008584263	9.05830598536479	6.10558364760277	11.0156962894561	8.37833772272393	8.31353731238547	8.40934535160496	8.72062047495223	7.51728855559851	8.70924757779947	8.89682680047344	8.88734677631252	7.66551639987176	8.39947454079508	8.71124280744726	8.49101138679208
IFI6	9.50508482899036	6.32499040231967	5.66302866546013	7.80286868155058	11.2403958451315	7.32521543544616	7.90552346843251	7.10619881539635	8.1682189898145	9.36109331108081	5.1570693777368	11.548781152676	8.35181831879591	11.2579886218164	6.29586173873132	10.1130020241245	6.49981434251215	6.87433712461178	4.79439570148244	7.18454198133909	9.1787889936764	7.62223368776279	10.4532283939395	10.6288105132773	6.55857180329084	8.02912794164951	11.4107294779441	9.15333333942277	10.1030110763047	11.5386845323741	7.87515189210862	6.57529372501828	8.97167362178303	7.72064894328846	9.67945872240863	6.60211244174791	8.03610123582324	8.51205322529443	9.11480197312081	6.65635938041643	9.49030528109503	6.91509205549524	9.98532256630682	8.47445774412295	7.87515189210862	7.16130398362089	9.74358221959917	10.8829634076348	8.16214021891856
HNRNPK	8.24455988475562	8.27426273115008	8.49659586777829	8.44982771365294	7.77469653183316	8.435668483132	7.86011647991474	7.50167463278671	7.85782637699826	8.76661302803062	7.01766584645048	8.10494442365687	7.39309981245939	8.29968116984027	8.30446597718253	8.530203734493	6.03652538128073	8.72550889097612	8.66395765853235	8.46488479693509	8.85910706716505	8.94632461088331	8.8926356157113	8.73299123624402	8.40047158331627	7.57637118956505	7.34419723056481	7.48427168300625	7.73070127519258	8.72351361438927	8.2736646675965	7.12764335614501	7.56194746616371	7.98131458607953	8.29170660317675	5.66361683813002	8.91618641317115	7.23102570169323	8.45740605719989	8.07445663907692	8.4096444701979	6.25795647256242	7.85832422412174	8.68909612998005	7.99167361989823	8.73149475986912	8.3876098921207	8.7215183443395	8.79195527471212
NPC2	8.87976285176166	7.61178712046486	8.20479313803018	9.36199194428742	8.94981753149323	8.52651374544864	9.13656298592885	9.06030224018008	7.74264506988943	10.9409333330973	8.52980481552445	8.68311068253946	9.08256083051872	8.87377560273241	8.38322303699541	9.88112916341718	8.10962739708187	8.52033057807082	7.71776269165384	8.37664282940309	7.52116731742941	7.97035823698179	9.44456991590911	7.90422888724363	7.84488261334502	8.73807928322119	8.18824966779382	9.30717689638933	9.13027419251733	8.45172228887009	8.53708513367489	7.84050176175589	8.58984543715997	8.54516341084132	7.83781354073691	9.13955766660342	9.17010403554548	9.65998264055012	8.30436629318257	8.73588443425736	9.20045186769715	7.73050221589546	8.97985735111892	8.58276389109636	8.39797898084739	7.57139740574157	8.88455268901707	8.07206554098343	8.37584523462292
NDUFA13	8.29469704919711	8.55553569755182	8.21037421350859	8.76312106598894	9.62342841421089	8.79115707828361	8.56271662781393	8.64251100735914	9.02367179607609	8.5644121390715	9.4465670504377	8.49659586777829	8.50327737914553	8.8085180748985	9.00690423041962	8.45252000688139	9.14325112129062	8.81979299534274	7.73398577231972	7.74085347104974	7.03145919225516	8.01059953322074	8.06598823317901	7.30126682037296	8.89552952626337	8.72501007121705	9.79941832122928	9.73129661456272	8.53898002727044	9.39044909991489	8.01089837120765	8.32260882726239	8.57189239865096	8.95390926026333	9.14434917861601	8.35151923624912	8.82178857686261	8.95830040987894	8.41213713224145	8.88784572167691	8.69538091463316	8.65737395110299	8.81031406678935	8.28771937266091	8.72491030731421	8.37355215704153	9.03175629226893	8.52561618442002	8.31573040944678
S100A13	7.72861115904936	10.6380047272643	9.03235514729118	8.45780492053476	9.3854565554756	9.00221337199913	9.91019864414465	9.15552948259928	8.50646857892248	8.4094450577823	9.72130840846581	7.76782808419938	8.0762499723226	9.63820976486176	7.90203806862389	8.95021672351089	7.61467232416757	7.72821304331279	8.37245547165493	8.18077542172109	8.59553068743996	9.10342259629157	10.0567538146937	7.99247048082053	7.96448178668244	8.00930457139314	9.52895224079531	9.53863916766588	9.12448455297168	8.81360673153594	8.897126171793	6.76887705821528	9.00440908926149	10.3260232239417	8.28881585753392	8.69478236085979	9.55831288572757	8.94742238408495	8.18595755148504	8.99253233289835	8.91828207376965	7.94844653958571	8.4832331029128	8.71922379187546	8.30655934622295	8.0587155153585	8.64390750929076	9.97553225765906	9.11240630133322
PDIA3	8.40515771051128	8.45321801117609	8.37365185583797	9.35060932006828	9.09673479303902	7.85195183712543	8.71363709172628	8.70136648532016	8.15536398982224	7.94008061049766	8.93015760253837	8.3490268890936	8.26240128766146	8.3535131234854	7.57995236980447	8.59054362265856	6.53641103930285	8.70535689898329	7.90084308252916	9.21402888238138	9.46743734238116	8.87806645916576	9.16121951718884	8.21366309579241	8.26519218700142	7.98320707989604	9.07457561256914	9.07427616848921	8.97546607024318	9.54782684925573	7.62133825256335	7.79769198663668	8.49599752765788	9.22161613154968	8.69877273067298	5.60462786463113	8.90271446033909	8.25512509733078	8.74635992016745	8.44514116349964	8.7556383558381	6.40154984726317	8.09358595248774	8.38641347312346	8.16124335866055	9.4157117678242	8.54137358665465	8.9400373970583	9.05880504858272
ACTN4	7.2005320239966	8.33776164535875	8.79045865722743	8.16034650035498	7.48258117327715	8.33925701605861	7.03374164255515	7.41725659494474	7.76862441825083	9.68615057862851	7.32601045318777	8.03689819193987	7.00943001997255	8.30466534524795	7.23480046540864	8.09946441867853	6.21680864841875	8.62545400814811	7.56990528823513	8.01289063060184	8.29998021882225	8.95969759949206	8.64610201916283	8.6236585641918	8.53548943901008	8.26230161301076	8.95790121334666	8.35929544417061	9.47063283159786	8.49948785472457	7.66442181454891	7.35234695816602	8.25333098668654	8.33985516568167	7.62113926734829	5.99005542029128	8.83296394600329	7.91000474851275	7.8327358498951	6.56213369625734	7.59636670781308	6.95188883205875	8.17250407869649	8.63064087804966	8.02504364368265	7.72064894328846	8.44404431765055	7.99725168272168	8.36886633711415
GPX1	8.82458240124925	8.73708162362982	6.1737044552414	7.76165656401437	9.66767315735561	9.64719851711536	9.21872098908825	8.47695072853066	6.15644808667225	7.25158902677133	9.79981787284901	8.65368311739343	8.76930684059954	9.77594488271732	8.63792252488214	9.14484829607077	8.76591463406623	8.75104900473185	5.49922182586417	7.95790824433454	7.72572483174704	9.5092790630786	8.29659100857824	8.34184900329633	8.86210061984418	8.66944413807112	9.28950498058214	9.30947327222142	9.35230672023758	8.83895082917488	8.72062047495223	9.14624582656783	8.41104035938037	8.78626814695916	8.37245547165493	8.99941883219165	9.10581824104312	9.63980776013713	8.13015341853034	7.88650357444444	9.10601787843209	8.61398321405002	9.32215336405014	7.72124610223149	7.70532226764281	7.85961863011841	8.99722312976884	8.42559772561877	9.27612647203967
CTSZ	9.28111842952181	7.25695369167938	8.52352188125766	8.0762499723226	10.5099887055664	11.0470813021083	9.55242071940664	8.3163285286476	7.98599603608378	8.07515404546547	7.56662265844444	8.98444826400269	8.98694333746757	9.1965584990823	7.35850913542153	10.0080003689703	5.95354597511773	7.05180374583957	6.64685477072932	10.7226531555113	9.44936304543595	9.55891209087302	7.68631429774046	8.7786853890782	8.60939496158576	9.88642355902592	8.43357454645555	9.41900694643849	8.29898338964908	8.62844642733073	8.67094045958759	8.02713559562464	7.86051476028596	8.19582370623208	8.04317428002756	9.45994795376157	10.6914718013351	9.48381432986692	7.66472033741133	7.81670679424153	8.77150180752415	7.16577262634889	8.80801918914794	7.92255264103252	8.81201028593173	9.0051077279386	8.8102142893312	8.33806071911482	8.61677608164676
TMBIM6	8.102553139418	7.47750971090324	7.98061735399856	8.3630838995326	8.94353028674909	7.93191406131098	7.89576443801931	7.21255018371894	7.8115298768592	8.97137421880311	7.25486741749304	8.13742745439216	7.73328905785924	8.27216951222602	7.75638100643484	9.88003032917223	6.00068629685506	8.65368311739343	8.38053112297973	9.2891056192366	8.75583789361071	9.35620076746538	8.66505495032514	8.98464786956626	7.88172387239573	7.70661604777732	7.69367849814643	8.56969817856984	8.4469360073316	9.08335935680868	7.54414268616396	7.38972004304281	7.65884944396123	8.57039633855111	7.68860315126142	8.33716349842276	8.56461161133089	7.94914370925117	8.21625435421303	7.53180934099371	8.58196597609705	8.004124769366	8.55304234122048	8.89173750802495	7.78893161701477	8.76950638273074	8.85631309674642	8.47196477184866	8.35451007027016
GRINA	8.47924428488405	7.70462561911222	7.95322715901581	7.60750911434049	8.51155459373897	9.0555112373371	8.23329725108268	8.46099583851806	8.86878626903864	8.75603743144725	8.3197178855017	8.0575200132771	8.13513562075316	7.83791310408685	8.11719998142253	7.67815418158229	6.48755180845716	8.01836939897013	8.89632784856413	8.27805048561343	8.64969305331128	8.44524087687754	7.80854323147971	8.67413262489577	8.02882908907204	8.36158845300537	7.62004485116802	9.21043494569411	8.66196258782576	8.19582370623208	7.57000476248189	9.42200257290644	7.20420692605644	8.41492892876802	7.90353180707968	6.17173215156689	8.42838959832941	8.44274804837642	8.38581526473879	9.67416519131612	8.89373330448269	7.36854786585663	7.91289271533916	8.68370922456512	8.56401319477164	8.00571854687953	9.20933680138775	9.59526448203896	8.04686028493376
CLTB	5.92452633534336	6.39423751499629	6.48151986280119	6.49348514676981	6.6776480121075	5.86563194132593	6.32805181410874	6.48329975159006	7.84199522735514	7.75498747786021	6.60894165479565	6.30593249558188	6.77452494408391	6.50446254310002	6.23841669366117	6.70359461885775	6.00048941745825	6.36321449285717	5.22885364948126	6.67507340744913	5.34090603371746	5.38783951004871	6.27651263488146	6.70280228879268	5.81021704480787	7.51589619349505	6.89416799001835	6.65150799069932	6.30563628398771	6.70428791111926	8.13961965522011	5.13705016490748	8.17878231199873	6.04706312969031	7.11056696008434	5.81886083863179	6.8739405310734	6.54531447584384	8.20638772355159	6.19530364505093	7.04684145771735	8.47056871268274	7.38534629424852	6.45798812368606	7.29868330303803	6.15398312965165	5.47673380467018	5.22379241739743	6.773335898532
CLU	10.5031933751241	1.42222062869628	5.32013484716257	2.79698547672333	3.01255617938733	3.58013859261344	6.26042386625929	5.28173331719309	3.28392326351349	7.30156492042566	2.86989849483362	8.99582586799812	7.27235299371049	8.5890475119514	4.61590866409768	5.0223428810934	0.575314001522003	3.35898772481027	8.97297103612728	3.44228344334719	8.13433846426882	5.11645634091634	1.67810000565871	2.32772394086256	4.73929476955735	3.34626666351924	5.30190542748629	1.71810328073022	3.80220102141053	5.14735030678674	6.55194297568539	2.10095768201214	7.02550510498346	6.62220513808462	4.74574473503258	3.84095451733368	6.41093795029875	2.49056594564323	7.82895252352736	6.42981517035056	1.85996139538859	2.46201360613391	5.96604213304214	6.60201347011106	8.0517418058379	3.58857236900076	2.68032837388335	5.41244334433359	2.82580357881853
EIF4G2	7.79580052283761	7.66949674473145	7.86718602696452	7.2334097553059	7.93520057662624	8.0391894501357	6.46629294334627	6.70408982728706	8.06917631715696	8.63782277567013	6.24700191989224	8.19412950159534	5.43295424888687	8.75923004551858	7.02272659585477	8.81081295431092	4.79497410550992	7.84428522106935	7.14422473716403	8.16542872321599	7.97623478301053	8.97317063854043	9.17888882130721	7.67586540908439	9.39644018723207	7.1126517903812	7.19377831698457	7.06063693880351	6.76184225828897	9.37417350038943	7.75867038836829	5.59218973215069	8.08950096841647	7.7816646753169	7.68352789125712	4.84899614059035	7.71189074751144	6.58944464730042	8.49350445123761	6.13111120017035	8.989737829854	5.40531499833746	7.81979307280686	8.17698852139262	7.12813978484508	8.32440321402977	8.67562895834722	7.42729777025019	8.2054907684594
S100A8	4.09170804605928	8.01767209670199	7.00734631479984	5.71068610844491	3.65877975414698	9.65968301104935	2.53105923121405	2.02857014719582	13.2865442491893	4.90734422941134	9.20564305364269	4.69542650414348	4.43091610212009	4.45486317560622	1.54599631650442	11.3691449647235	0.400526937297596	8.34802995393512	7.91020391786516	12.3515757952168	1.18271243746554	8.60051779685844	1.26305953305983	4.05220292409005	4.2532287329141	9.65119354056755	4.50396112901255	2.03212075393997	9.99571235328311	2.12102180519468	4.14241052329991	5.51888089007534	13.2401489637042	7.57338690842389	9.25406235519929	4.08493090122495	4.18509106167928	4.31176117747905	12.7248129225682	1.04965224991512	11.3874380970057	13.8182997774322	12.0927300009853	9.83917431039466	9.77224910425777	11.1184484121468	2.98368251827979	1.79907181038726	8.84334124470316
HMGB1	8.43516992598235	8.73957577564144	8.50517215166557	8.66106480823269	7.39349743550511	8.03908982992552	7.73955954504605	8.55214473575338	9.02307294796606	8.26030812471924	6.51207804009541	8.50168178656211	5.92531318076563	7.6945741565926	8.891937087409	9.01029763586597	6.71736202399194	8.52003139438379	8.32928796888739	7.9071168057982	9.10591805973134	9.23469430994169	8.8741747510204	7.78903116531648	8.88684783131294	6.99970626425498	7.6506900943417	7.36347875066679	7.01439131736094	8.5868532235483	8.12277987229375	6.05336664694404	7.95422312947414	7.99456224898614	8.18974453300006	5.67949931623329	8.31413542872504	7.76563817599788	8.42001402745671	7.97025863533065	9.06100093058925	5.07034633232078	7.7816646753169	8.66784806599439	7.17709362127434	8.88864403501839	9.20244847392241	8.88455268901707	8.8393499566535
PCBP1	8.10125786649065	8.24057307843319	8.15018224305581	7.67108889784662	8.40276478886663	8.16283777824608	7.95661346991638	7.94565787461107	7.92145717206402	7.87106936267695	8.00004074589946	8.17758645073676	7.80635304245387	8.32061507238126	7.87843786629723	8.81320761976618	6.85986206913819	8.27585757121578	7.59636670781308	8.36447965388104	8.12018919900304	8.73997484090116	8.36408086650524	8.74486341129185	7.99037872459891	7.90373097269684	7.5826382856099	8.1823699163486	8.73029758140197	8.32888921145486	8.40705211513374	7.67268105961683	7.54016412549408	7.89775605435624	8.15008259472244	5.64705182625	8.74935294877331	8.25063983446385	8.08232744096282	8.31892038752227	8.19662098135633	7.48924383481106	8.03420847178877	7.83183979496257	8.08571492363448	7.67666150184585	8.32081444748093	8.15207556600284	8.27954566069229
ATP5MC3	8.12228166459122	8.44524087687754	8.40037187897218	8.43895897281468	9.59895970950839	9.06898600879365	8.33526937152989	7.6677055828342	8.65926925319392	7.57875863786804	8.43706444580264	7.59756051578633	7.28338153861785	7.90691763822514	8.53748405808494	9.70243092317359	7.09130814077107	8.38621407024603	6.93155542493273	8.84852995514068	8.10105859410936	9.8436694101812	8.25911203606544	7.39488912132229	7.97503954557345	7.3895212345537	9.23050128465012	9.04622875458326	8.54446528332528	9.47392819030511	7.91578070622942	7.87555019030834	7.69546981773328	8.4856264085549	9.01888102459757	6.70993341078911	8.85661245016117	8.21067320175949	8.28532705130845	7.6366605329526	9.00440908926149	7.48377447310812	8.24555659202918	7.16984414082806	7.47770858988976	9.09982914273932	8.711941139382	8.10364914290084	8.16214021891856
TMEM59	7.70173952102449	8.75164761382387	7.78086830827896	8.47804764550855	8.62655122668917	7.3212403879627	7.55329359950631	7.39210575771201	8.21735066057647	9.13486600511813	7.67536785220357	8.10594079635129	6.36420236180762	8.78367403538331	8.04427011558836	8.20279991454958	5.57622915482973	8.46707858146787	8.08950096841647	8.60670187429894	8.23259957541974	8.32819138677451	8.57388715180219	8.57318898737411	8.95750201703673	7.36516844367015	8.31134422582554	7.58323515934818	8.14549879767297	9.72130840846581	8.19133906174789	6.2835213601034	8.17469646686165	9.28531169527945	8.46378790821474	5.1276264454258	8.32260882726239	6.72439478235482	8.46029782349312	7.13767145365653	9.1353651167526	6.17390168769078	8.16931517112572	7.99904464948044	6.90993517712069	7.66551639987176	8.54296929884338	8.41064153349383	8.46348875715618
PARK7	8.49021360870194	7.71517504118032	8.06230204394464	8.42928698932478	8.73648302865205	8.52661347454547	8.7556383558381	8.55104766442863	8.67792334368695	9.50029143916233	8.80981517965254	8.23678564624293	8.04158034304316	8.94752218173274	9.07577339004234	9.10591805973134	7.41934433033128	8.87796667149812	8.49779255008366	8.64540376511594	8.68011798149127	9.08335935680868	8.46438621085987	8.03131953447632	7.97484033971761	7.82656307679332	8.61627735427775	8.29988053580635	9.18767369942971	8.84982713908864	8.61717506385868	7.71776269165384	8.20718501855566	9.26344702558507	8.69438332534428	6.89069742099347	9.2330969645835	8.58296337002635	8.35361281806893	7.82417364755243	8.90231529536791	7.08148091610732	8.35660366538166	8.02882908907204	7.83940655795073	8.87347624167108	8.83046942743383	8.61328499930928	9.09803242208295
CAPZB	8.43437223558026	7.03562716590414	8.41462980695247	7.63745651807985	8.4980917210899	8.52960535615229	7.81760280757483	7.78455152262757	8.04476822370689	8.58056962762418	7.82357629297889	8.13991859261457	8.20010907771453	8.92087670990328	7.93569853617064	8.47455746326643	6.85391378075413	8.04158034304316	7.46517951640827	8.05134331199288	7.90831181364917	9.13097294492712	7.84119871152708	8.04466860203093	7.77001800770794	8.19153837826646	7.84816829014687	7.60462398428606	8.84034777640583	8.89672701006259	8.24505823810804	7.3442966157747	8.13493633148478	8.29728878508532	8.14490091489919	6.35788014425385	8.42131023747625	8.10484478652523	8.13443810874343	6.53324551683938	8.5711942367626	7.50893449374392	8.58625478276482	7.33545149828	8.42131023747625	7.75817269521051	8.46189328781804	8.10315095912317	8.15366995001392
DSTN	7.14472120667532	7.57279005609935	7.80983744108295	7.8472721932391	6.11307367401282	6.52058418595083	7.98380471156724	7.09378984142548	7.52763204712497	8.06648636956436	6.73142786771292	7.78037057989882	5.67214588262224	7.35194940389509	7.17510743700975	7.88829598003337	4.9813617869908	7.47124510204588	8.0414807222041	7.35463290829532	8.88195818964853	8.74416504172296	8.05682263878472	7.42779486875899	7.20808054058789	6.98551844472019	6.49012288806244	6.90220014925017	6.62260108221952	7.20738527122601	7.50704492145552	5.81070814435786	8.11630322050724	7.77818058434187	7.24741660060372	4.68590947856475	8.2717708049754	7.03086377500584	8.09527973882968	6.62042340325868	7.93589772018558	6.40500853732627	7.59288479718474	8.43367425752626	7.52136622983096	8.54596127196887	8.1849609830856	7.33763790049431	8.19193701158684
SFPQ	7.31189929770487	8.08073334164787	8.15586223815619	7.72194278915098	7.23609184709034	7.29202591387993	6.98541923308972	7.65218264110506	7.20688865164931	8.0479561311209	6.63982572517134	7.52156514238246	6.00019409916158	7.80605438146836	7.47820578803206	7.9317148795523	6.04351758677289	7.1421395784908	6.92342272227595	7.920162531357	7.81909616863008	7.55110530931075	7.56672213149356	6.88117851031123	8.09209144118869	6.34415025662173	6.90785263536307	6.62378892130084	7.00436963398794	7.61467232416757	7.04654372455754	5.76927010583593	7.68631429774046	7.79818974212748	7.42570706174317	5.75778526399796	7.96268899045423	6.40411915042437	7.62551697437981	6.77819122464911	7.8399043774108	4.80731544823212	6.82516674784196	7.19626127230765	6.50109999831448	7.83532446678778	7.96378458708556	7.97792804279706	8.44464259690732
HINT1	8.25971007998699	8.45042599979394	8.07385886317056	8.73059687579924	8.60111625298097	8.46747745239801	8.60730033702511	7.69616644492672	8.79205504933583	8.35670336061875	7.57398376205037	7.30037252257093	6.29921855740056	7.33346387779848	7.94605625397999	8.0211586210723	6.40698497607544	9.0121939574246	7.83412971799171	8.07744553242143	7.75707777306549	8.22691854406402	8.3262972965202	8.40356242811022	7.72562530370744	7.54762397518921	8.36916543062642	7.8639001625929	7.67696003718716	8.45301858127908	7.39568437396035	7.23927066560564	7.96627459185703	8.86629161604059	8.81859564936597	5.50909951008602	9.13177151984944	7.78753794406466	8.28193795121187	7.67337763311047	7.75349441847031	7.17461089391656	8.01289063060184	7.95213159472582	7.70363040973389	8.01388676430555	7.33445768590731	7.63745651807985	8.46378790821474
BAG6	7.54454054548097	8.59443352935282	8.57558269768113	8.32759325217184	7.99037872459891	8.15925034285697	7.73786749618855	8.70954686182599	8.42559772561877	8.99642469414654	8.91309283048588	8.21515805065746	9.19945356634663	7.75638100643484	8.48123869003388	7.92992224881	8.070172598797	8.05054632555117	8.16333603563096	7.7044265769722	7.81033521539005	7.92215428828228	7.97105544930971	7.66750656552312	8.4536168712065	8.13882248991158	8.12277987229375	8.13334202087356	8.70824996545072	8.08750830870282	8.0502474560648	9.01628603619022	8.09428339303914	8.44145178245587	8.5711942367626	7.56990528823513	8.09557864305886	9.53025048362847	7.90263556322821	8.61398321405002	8.85970577663041	7.79002665004732	8.23628730235971	7.67118840770379	8.24366285015502	7.67477078505902	6.90943933155954	7.7582722337784	7.90522471849583
BCAP31	7.47661475737669	8.07545293430145	8.16293742967491	8.11371258918066	8.17489577545008	8.83745410328073	8.13114985405619	8.0360016164269	8.40406095330014	7.97743002439166	8.2658899145859	7.80376465646034	8.37943442159759	7.22744967073721	7.74344133938793	8.25821497170388	7.16458097879351	8.08770757421787	7.9390846797345	8.82318548756102	8.73319076670343	8.33506999020037	7.90243639824481	7.64382447871911	8.17549370178839	7.68143810363786	8.33367432328854	8.38910542004138	8.90381216520075	8.50796446051405	7.89855270413026	8.02215477687016	7.90492596881805	8.77509358808218	7.7617561036952	6.93353906841491	8.61837201218272	8.31234108204994	7.64621250037191	7.69288235956879	8.11929243138343	7.80197270914135	8.12178345750774	8.38402064404425	8.12228166459122	7.94346679608572	8.44374517828979	8.22223424116104	8.63123936607374
RAB7A	7.87425572287751	8.26349771030241	8.36806875533372	8.3106464277613	8.64759828067902	7.75439025324233	8.38641347312346	8.10992631215453	8.28512769177068	8.55613410477913	8.12347736411687	8.01876785799439	8.18665515077468	7.99187283496625	7.56632423951508	8.6031111113456	7.09637084346892	7.79759243563146	8.56461161133089	9.09304155282871	8.42918727913405	9.10242441311397	8.47864596484787	7.94964168842087	8.68091603362345	7.85503844684548	7.71497599206168	7.39826896309448	7.90811264538687	8.97167362178303	8.52701239112005	7.40413409452436	7.56841317888541	8.81590162897785	8.41792015693052	7.06262198219133	9.13456653828498	7.73249281470492	8.1616419629787	6.97242297964494	9.26843891207203	6.59587736660096	8.13882248991158	8.36178784560292	7.69855489337489	9.35080901404706	8.77479427225436	8.53249752435963	7.9233493478972
CTSK	7.19258650885503	8.97257183146602	7.21880784179762	7.83044593660656	8.734587481737	7.44489566376758	9.33732976584229	9.89591356474738	5.88824095301946	4.20787789497936	7.59387962433715	8.69328597905254	7.81720457912102	4.83693125104422	7.64462048373349	7.38534629424852	5.66734204357912	6.66784495248135	4.74632239837031	6.30395776631919	7.78674156226687	8.17549370178839	9.3338351776616	6.62873835844503	7.22337704127558	8.51634147617515	7.17520674577115	8.97317063854043	8.25442738676556	6.64101370858176	7.42302276438693	2.89531587394452	6.97678802918718	8.81061339925613	7.98270905425295	5.09082339640498	7.73229375424036	2.44892779227699	7.82337717503115	7.14958667210495	9.31546384497886	4.33342282962966	6.53670781091066	9.67556348024062	8.38302363543994	9.05680879765609	9.79672135104626	8.73528584044601	9.2450771262287
PEBP1	7.49789560715686	8.72321432346484	7.63815300688283	7.68283129374051	9.13187134177019	9.05870523591321	8.60520572027461	8.18974453300006	8.37803862346672	7.48795106611136	8.80562454291205	7.5196754791993	8.07704701197969	8.39030184571424	7.9584062357438	8.44972799936521	7.93241201620184	7.65944647856	8.22323089708343	7.96507938741381	7.43554973470552	9.33143889620704	8.02434632896301	8.53449213226373	7.83492621670592	8.68111554682483	8.20130500308675	8.51025815390905	8.22761621055615	7.69785826060224	7.60203734126676	7.37809002331703	7.75319580745449	9.07397672452469	8.58166675826965	7.32571232121293	7.86927704831301	7.76623542216982	7.6154682476351	8.34035362428682	8.45860264814704	6.21513149498786	8.04317428002756	7.449867045026	7.85553628980461	8.20559043004282	8.08950096841647	8.25133753901065	8.70166576542478
EIF4G1	7.09438545426452	6.98442711976761	8.0040251584997	8.3271944961998	7.56443426056067	7.11602727634027	7.12218272165657	7.6209402822732	7.97324669682001	7.6787512555969	7.86330273616791	7.42103441482578	7.62034332788799	7.55319413138492	6.01279519593683	7.80227136633316	6.29714521635762	6.92193507386313	7.47343272576776	8.19542506923475	7.82387497012874	8.31782383005965	7.48099011546096	7.41745542612151	7.76484184954246	7.57050213425937	7.14253674991739	7.08068681861873	8.39787927701456	8.00093723498023	7.22933701300498	8.09866733337755	7.72672011393342	8.25422804109317	7.38524689179224	6.1721266092723	8.13912142671873	7.90492596881805	7.89586401856123	6.25094937911343	7.86559287658188	7.53608616225255	7.69805729837136	6.98234369945515	7.37640023841097	8.11550610138437	8.04207844763116	7.83203891806915	7.06192721466487
NONO	7.6912900888091	8.02574095969988	8.14779068976261	7.6401429842267	7.45444080274144	8.16493046330521	7.95213159472582	8.44603858461378	7.53409693451542	8.28243634667857	7.77330292162098	7.72871068806474	7.36407511152477	7.51858146986343	7.91797161189301	8.07704701197969	6.83111399547084	8.37474854397214	7.79370997061569	7.91667698414971	9.07088247698753	7.86011647991474	7.98330668510644	8.27854887675075	8.23957638255338	7.10063949826325	7.10242640452702	7.78594518246691	8.18944555953322	7.72403285950351	7.7588694658542	7.22963501592894	7.48337670588205	7.99227126542742	8.12397557330423	6.16591407667199	8.53927922160898	7.49829339674031	7.63865049992258	7.78554699331646	8.19113974532376	6.16049074564494	7.78893161701477	8.29998021882225	7.96677259488063	9.10591805973134	8.09557864305886	7.81013610557506	8.34164961915169
SNRNP70	6.47667473585686	7.200829986646	7.67158644747052	7.55408934579738	7.46269366250919	7.14918948688988	6.95446787049656	7.76882350207982	7.23311174716352	7.09378984142548	7.43733935356302	7.65506825336033	6.46075633600892	6.42675113047755	8.56181900634353	7.18920975593835	6.3790213893818	7.38932242622879	7.10848215172486	6.9038859589555	7.00575874571251	7.4085081829672	6.50109999831448	7.03532945043348	7.87784041406917	6.48379416954444	6.57875710220462	7.19238787482483	7.47412879179505	6.93790316314171	6.73172504751029	6.91429867956297	7.63865049992258	7.2908335664565	7.29609981524584	6.14550413575704	7.6187514556911	6.87007379319456	7.21205355206182	6.9512936746661	7.32531481251371	6.09277308890559	6.53027790830665	7.1462106224959	6.42764068257174	7.61865196397663	7.89576443801931	7.98241023919428	7.71268693663205
CTSA	7.31736478295032	7.77678695871725	8.08820573844927	8.76142497716554	9.02357198802455	9.5941659032583	8.82138946006976	8.2210382571048	7.51440438513976	9.07028359179321	8.1651297671974	8.98195319906538	9.20264813480318	8.82318548756102	7.40731524196613	8.29549450481206	7.25407265159764	8.17100927521992	7.920162531357	9.35580137726692	9.14165394963994	8.41084094639652	8.23040688780103	8.19422916050319	7.8013753955918	8.82707689740558	7.86210788651623	8.57139371149708	9.0125931836318	9.29729256209111	7.67526834092853	8.41323390755496	8.24525757960826	9.52845291704986	8.84144537987442	7.63059121930601	8.43357454645555	8.85541503730735	8.06519121630119	7.58283724337895	9.01029763586597	7.26182174186613	8.10115823028744	7.92573947939574	8.22014127124815	10.7564334054953	9.30078701144253	7.56244482322177	8.25542411648333
ATP6V0E1	8.51983193868649	7.59308376232984	8.02992488301784	8.41353302852039	8.92636539500031	6.79652390691546	8.06489233539695	7.73289093602289	8.00352710457123	8.44563973058722	7.69765922296587	7.53001906414295	7.61228456726756	8.26299933603768	7.82596571784199	7.9474505852941	6.92471202786463	7.62402456665699	7.51440438513976	8.09099546985125	7.19864493699304	7.98918344069866	8.19901281575835	8.16423290043997	7.38504808700321	7.83930699414901	8.52671320366103	8.01199411255169	7.41705776392908	8.47734960716049	7.31348924355931	7.6454164909515	7.71567266455081	8.79774222861844	7.60929989966499	6.92302601478729	8.53249752435963	7.89516695537589	7.97314709437212	7.75190182970917	8.69987008703795	7.39210575771201	8.40186744627819	7.76902258603523	7.89944893733668	7.56861212632713	7.36188846240303	7.16279352040317	7.4401232306935
PTGDS	8.7403739064194	4.09255532870326	8.09647535710825	9.05511198844973	11.5996644756905	7.11553087775014	8.14808963315837	5.30521942457921	4.41747220384407	5.36636834822888	5.44526411236542	7.86489587566879	6.73390438376564	5.36773445990571	6.58043934567828	8.30426660920444	1.42762084508111	6.00491930678945	4.86396163351998	5.34802654210961	4.59452397032996	3.17314333976734	2.13753521031542	3.46336676831486	5.03164873641526	7.05458268377864	3.70932021664513	3.13426030595083	5.37573661430424	4.73448209216974	8.45531202985029	3.96347854607767	7.37242432117454	5.19576985365174	9.76735471161663	3.49441128478545	4.73390461290355	3.88463389024264	8.14858787263775	5.46431994424628	2.86394339469561	7.79151988298269	7.58144454201488	4.40193833273439	9.58857315535957	7.01568127646401	9.25526039267033	10.3639940359821	2.61585357138315
SOD1	8.09049730207347	8.24316449839602	8.31792351699357	8.34723240733366	8.67642700440906	8.40226626500232	9.19585969122638	8.13991859261457	8.70984614600103	8.41143918559144	8.38870661214262	7.71288598424077	7.96856541147061	7.75319580745449	7.60691218844163	8.10165641155471	7.76046209032244	7.28725656217045	7.23251573211331	8.24485889669882	9.28670945487815	8.19402984271105	7.91329105748065	8.69438332534428	7.71626981367726	7.52763204712497	8.32988610568003	8.01677556713088	7.85464017301418	7.99615598511849	7.49381829910096	7.3343583049045	7.91727450404756	9.03335324005077	9.05072026442207	7.1692483044211	8.62156388674733	7.30971314025952	7.31736478295032	7.99755050990772	7.85931992059681	6.38662920977388	8.06668562429866	8.32181132427432	7.54802183966556	9.61873437672537	8.23399492786938	8.38641347312346	8.42998496122064
PRDX2	7.46905749710486	7.94735099001857	6.78631679978861	3.09763106427352	8.62056642401503	8.38571556341358	7.04297096316048	7.38912361806811	7.60293271498617	3.49951576286482	3.52360321521416	6.53759812971774	7.86947619388186	5.37885970347142	3.59453370988506	6.27167588643676	1.59456907969164	7.9070172219973	3.44228344334719	6.21976839567817	7.39180754208674	7.11453808428842	7.73308999687628	4.11770538632479	8.54705833295	6.71379624378227	8.64919429723429	8.44444317040911	7.58323515934818	7.39280159560507	4.47376710689633	8.07913924885644	7.88650357444444	6.87632010634312	8.14121399053397	5.34197893031733	4.42090410686441	2.46725531720491	7.67586540908439	6.79335269649406	7.49103383293288	7.7333885883993	7.35672009958053	5.97135599360128	5.80294912631104	7.31309175605701	7.80864278588013	8.04476822370689	8.13623171348368
HSPA1A	6.40747909080447	6.70141572131887	7.7169664891492	7.83781354073691	7.79719423192041	7.88610526337306	8.00711310783995	7.83044593660656	6.76104962472528	8.33935670760918	7.7348815503854	7.40970112980284	8.63892001795577	7.42590589974621	10.5445652834655	6.07641744899989	6.79830774056589	7.16497819387871	6.66645871445916	7.05021579953051	6.80673166896343	6.02608728924422	7.10341913723376	9.32484915411144	6.7398481864964	6.92203425002768	5.90161262657268	6.9370104985688	6.43228622582819	6.42596042291463	7.2407607528393	7.34389907518926	6.69121494420597	8.79654492351844	7.09319423039803	5.90643087913774	7.19934017760808	7.43982495665608	7.23182038330258	6.8082182906119	7.24771462839853	8.16233952146315	7.10887925638626	8.21545704225766	8.96927840141465	6.87770820746547	7.10927636184451	7.85712939227376	7.26788211795857
SLC3A2	7.16070817193373	8.62086566265052	8.41851840474443	8.24216779658656	8.70346144918725	9.01209415090626	7.56692107770081	8.28413089540972	7.8926774555907	9.04622875458326	7.55627766018829	7.52842771707729	8.39070065493042	6.96359399898268	8.64789753344742	8.52721184951967	7.38236423848163	8.53060265376042	8.64380775904051	8.40765034969831	7.16736150048247	8.39159797687005	7.89237871683451	7.97603557649704	7.20331302507803	8.56650660143271	8.10813282509165	9.22790561249634	8.80243169510149	7.35622314759394	7.62860130853986	8.26529186230334	7.1700427533458	8.39658312905097	7.9046272193992	6.12578831045357	8.79644514819441	8.61857150381617	7.57945498086735	8.46657999324425	7.98928304754109	7.55568084541494	7.48824939677458	9.38196178974061	7.7169664891492	6.82972628491374	8.68400849580475	7.50386251481819	8.27685434915226
CRIP1	7.82745911727016	4.36242653317208	4.34340431248001	4.55399788055814	8.10892992945333	5.24257981570064	5.72706934821798	7.43604684976298	5.41078324282806	5.36802720229615	3.88948277643168	8.4049582999259	6.0789789925291	6.97649040881518	3.96900144255183	8.01338869712	2.79698547672333	4.5441374199658	5.0116822624268	5.05133295704116	3.25550686981869	4.84851347523151	4.75912955878412	5.07849727907099	5.04745362911526	6.52899196531422	6.8725524610661	5.61236610606122	7.08138165374359	8.59223921966639	6.24542297648931	4.77396434250686	7.40353763400925	5.35192856561467	5.63832979223121	5.99074442077795	6.6467557676893	5.07383942289311	6.74876432353021	4.67351231100999	4.80114428643144	6.71092387129834	7.45096076212641	5.47575624614944	8.75992843202429	6.1239155095813	6.90963766961265	5.8068776482823	4.52289505134135
NUPR1	7.22397303100314	6.4580869873613	6.98115318431775	6.55402063272389	5.51447908567466	3.3146525638626	5.34022329183312	7.90124141076593	7.37302070452759	7.1113611785648	4.40193833273439	6.41568168918845	7.99167361989823	7.8580255157585	7.02520740559757	4.6926384270517	6.6436867074069	6.24601507756468	7.63218315793255	4.61178410382648	7.31468171021829	3.12265681170132	3.92504590030546	8.49001416437141	7.97862526971357	6.20575965704604	7.29580172240402	7.06659213063439	5.00984113724075	6.90438178849411	5.95905587433865	6.42319298658052	7.41725659494474	4.57286553195371	5.17437398336534	6.95526142832026	4.60823546556441	6.21818985352961	6.49684749333351	7.91737409079706	8.1395200094709	6.2944795485029	6.85440946330478	6.91717468463913	6.68933332422375	7.04197854141789	5.91931366586412	8.49001416437141	5.91577316491431
PHB2	7.43306417433871	7.701241920718	7.73866375331278	8.13732780918164	7.53409693451542	7.87007363129595	8.08451933815939	8.25432771391806	7.68959831047928	7.43604684976298	7.62840231822884	7.64959556495128	7.3958831875287	7.06966905211493	8.4585029321268	8.23140356261358	6.07099902456227	8.15117872772512	6.89664701119813	7.69706211085352	7.23877397213693	8.56491081985679	7.3343583049045	8.63901976735845	8.12138489228681	7.30643394346104	7.1016322219632	7.67586540908439	8.01189449956859	8.13254486792656	7.38524689179224	8.35710214177767	7.38455107575128	7.54603252317552	8.26788342802261	5.89964607141026	7.82646351689216	8.06808041031979	7.59845587512762	7.50624931615853	7.77190931758415	6.73756970142188	7.42908732955901	8.0725636852027	7.26569638936169	8.27107306814668	7.81829970854541	7.60949887651803	8.68769952017897
FIS1	7.19546672341297	6.96022124490315	8.30556250262279	9.09553698350746	7.47711195339385	7.66880018046759	8.82797491835032	8.09727243797738	7.82188379430495	7.74264506988943	7.88331709893861	7.40582407392697	7.29301954156235	7.64979456998626	8.66186283446942	8.75753396725803	6.93413416584343	8.58256441223843	8.13443810874343	7.85414233139528	8.15048118820165	7.78355605506502	7.60502193149069	7.39478971492655	8.23180223318168	8.33786133658944	8.21725099624564	7.98300786955702	8.04297503753823	8.16313673260479	8.29948180396181	7.78843387597384	7.68422449041621	7.4029411749578	7.97424272280813	6.32824932735749	7.49670224206454	7.35850913542153	7.86061433045294	7.81610945339522	8.02444594527206	7.13389844744857	6.96032044264306	7.71806126813331	8.08850463729234	7.70004768336047	8.43138090795475	7.97972091471775	7.54961330345789
LAPTM4A	7.49163050173024	7.94197288668249	7.46856031678589	7.29619917961401	8.0023317778849	7.77937512549034	6.62893633953668	6.89872941682621	7.09547741583877	7.59955020712122	7.48258117327715	7.50953120361883	6.09572922226037	7.92763167841878	7.49282384345669	7.35185001543267	4.99908659567568	7.82686175667901	7.0298714171279	8.03729667062863	7.32233351916558	7.89486821444519	8.35072168372109	8.96119459138204	7.56930844351597	7.09398837883724	7.11592799652312	7.42182975272333	7.46289252992392	7.58154402045005	8.00930457139314	6.26753027108757	7.65307817286286	7.89994684568447	7.66631246450428	4.44827821051884	7.5895024115715	6.81446225183467	7.69546981773328	7.56125116781346	8.38332273780416	5.87280718066335	6.94663167761817	7.17411435201335	7.62492001034825	7.432467643554	7.61656264607388	7.96328658820224	7.84627653285253
MYH9	7.12039563730964	6.35066928197404	8.36268511333054	6.82526586685262	7.57617223647769	7.36059636107511	7.44469681056974	6.63952873086515	7.3310787557513	8.46877378507607	6.77819122464911	7.80436197445526	7.4758192457597	9.01009802335166	6.75104297490544	7.41675951770768	5.6117783610992	7.06113319772094	7.1514733124541	7.01855890986622	7.58403099301067	8.21087252737656	7.68820508850942	8.64211200742934	7.42729777025019	8.21525771450097	6.29092542348413	7.4796973882503	8.29599291528545	6.87483286785141	7.51957602361743	7.73129845386259	7.55269679132807	7.66501886057937	7.27592975920922	5.08276738312285	8.04715915176278	7.71995225934156	7.64183447583196	5.84519084517598	7.31965038823556	7.33256945414854	7.99336695142998	7.81332187734722	8.37056120283432	6.66437938223555	7.56443426056067	7.16895038686254	6.76491375154507
QARS1	6.90041519235228	7.59775948427993	7.65188413113559	8.11421078620592	7.58025080359879	7.51360875748167	7.97284828719314	8.27107306814668	7.30534088837592	7.43674281251312	8.03899020974156	7.67994540725772	7.65178462788095	7.29709346089715	8.03819324921426	7.41576536625551	7.35771400670257	7.09696646414965	7.0771134201618	7.00883467323622	7.56791581091623	8.02584057637966	7.07373860441308	6.75619483256523	7.82437276598699	7.45384422093187	7.32740174083932	7.68163713039271	7.99545872470917	7.55150317893408	7.19010359700242	7.68074151105341	7.94645463379637	7.33465644804083	8.26977727408405	7.7326918752991	6.9917688865788	8.32420383737757	7.31011062187095	7.24900608688234	7.29232400172381	7.17073789866183	7.31965038823556	7.25625826474535	7.88998881619246	7.38455107575128	7.49332107080111	7.21006703703446	7.87564976493168
TIMP3	7.7671312935647	6.50871529811997	6.39058151577096	6.82853682813459	6.80990314513628	2.49311538079592	7.47591868457646	5.71971116090859	4.61053724255735	6.94692924822699	8.05413277763935	7.21096096649892	6.48171762699671	9.52565670840371	7.60591731477089	7.84219435661267	2.21409754439144	7.06649287592256	6.30376029529588	3.32194133357711	6.66220106616491	7.12943050521436	8.5623176847555	7.42143208345328	5.98227992251083	5.08150572146341	4.63692288822817	7.70960171551204	8.22412788938816	6.89218479904859	6.32736052041966	4.00807694201757	6.08853612138275	6.2270694579551	5.65940170730741	4.09340264229917	8.2982856105318	7.61696061019582	6.27187330058749	4.04609517493704	7.32253227085245	3.41687955504031	5.27686193727089	7.34946470498047	6.36173270501339	7.74742271773411	8.2032982195419	7.89377283326384	4.18509106167928
PTTG1IP	7.51430493155064	8.46069668910406	8.05194105291641	8.13702887369712	9.28381409811937	8.50846308865991	8.82178857686261	8.39020214346163	7.92842839685664	8.36069118735548	8.13543455483979	8.27595724890924	7.14462191267587	7.04555128407105	7.40085357981262	7.44807733641407	7.5518015815371	9.07397672452469	7.82735955709574	8.11162016847715	9.12478401606584	8.38651317459313	8.2508391785068	9.2101354516523	8.52222541201799	8.79484874512395	7.53001906414295	8.18187163612392	8.84134559766557	8.46109555502859	8.74187040441408	7.65536676661477	7.78355605506502	8.59592965455283	8.16532907118576	6.15477190938333	8.2099755628336	6.70270324783075	7.67397469742152	7.35065735717066	8.56341477886932	6.39364464268438	8.69947104812713	9.40013470949854	7.28854825158488	7.27384330566738	7.87515189210862	8.18157266827426	7.51510056131811
ASAH1	7.08118312916838	7.07840380644752	6.95347592820161	6.18208716737321	8.92706395800731	8.60400879992815	7.95183280504963	7.3895212345537	7.60731013889955	6.31541167638856	8.14270868557316	7.46319083133871	6.29003690989869	7.14491979481999	7.08912427025446	7.11195684451337	7.37789122447188	8.62874567011346	8.38840750643483	8.02633866017553	8.26878051199207	9.39424345091909	7.51738801031649	6.65566631473858	7.79012619869174	7.63178517244206	7.40383586408389	7.28248731194658	6.77769577632355	7.93440384282046	7.67656199013276	7.62163673064835	6.38178781326876	9.39334478749676	8.62096540889744	5.48054642805498	7.68561769365867	6.27019529158897	7.55259732342675	8.14559844488723	9.53624239408679	4.78398591307596	8.09189217344518	7.66800410905497	5.81100280554196	8.5405757323394	8.37823802295078	7.38892481007169	7.90034517288238
HSPA1B	5.56193638172697	5.96692775442671	7.20013474111869	7.00556030053863	7.47631644023029	7.09438545426452	7.58044975964164	6.31067198675549	6.48972733399993	7.76265196225153	7.51032681890168	6.4784545569905	6.76313029645857	6.53235522728448	10.2423902891283	6.18307341355186	5.26264000280248	6.27256425290105	7.81053432532789	7.19030222886811	5.89994105177787	5.68793217036076	6.17794503620451	8.58814984746382	6.36351085267007	6.18662397757439	5.20637383819884	6.52196895967537	5.95020084728056	5.93357549000945	5.9508895396675	7.0069494212457	6.81733653761238	8.23578895904864	6.47440055621731	4.76076687903593	6.71260766918693	6.49842980441184	7.04326869069962	6.03583603722841	6.47430167976523	8.23259957541974	7.02421507774081	8.21555670617084	7.84926352299191	6.63487590093874	6.97946663461161	6.87850141324525	6.51079227555713
LAMP1	6.77442585660979	7.19536740501225	6.43732733250873	8.54306903101262	6.06242868949906	6.88127766287032	6.41548402970978	6.82833858618333	7.01290291417266	7.320047887134	6.12992831121054	7.77569197147655	7.11811216394326	6.84489261806189	7.07086013170059	7.07244824926516	5.60257100991264	7.2422508503061	6.9377047928444	7.19109675821417	7.64282947555183	8.4567080471202	7.45861691494542	8.30277135215376	7.53916949457105	7.60134094147054	7.38594270985067	7.36924363522826	8.19173769487945	8.03709743123173	7.08455807453805	6.91370365000486	7.56194746616371	6.06006459489578	7.32034601176001	4.0417737728932	6.70537737689785	7.8619087453224	7.57209373003362	6.36331327937839	7.5196754791993	7.25029755300887	7.44946933089795	8.09677426224517	7.89207997833952	7.16309142905567	8.37245547165493	7.97782843906126	7.43912898529006
DDIT4	6.3019830716699	5.53042481784692	4.89912799772242	6.60795189302356	7.52633908854777	5.5897415473519	5.95325081166294	4.30957696258	5.76446000639947	5.94252721224562	7.45802032325566	5.68793217036076	3.33346771909399	7.12307626982712	7.53001906414295	5.58376834606014	3.06869761406979	6.49170511649724	5.52416345016621	5.50782803970877	5.58132046459916	6.38218302193485	5.72353732804616	7.31011062187095	7.29649727298117	3.68707511076218	6.80266830687273	6.14727875001678	5.77928392456982	6.82625706028746	5.76789576113286	4.78919045533236	6.65378515327078	6.17094324070318	8.17150754244717	4.08577793563892	7.23251573211331	7.48317782249989	7.40731524196613	4.08831922534385	4.92310456295924	7.52146568608797	6.41054264708025	5.48768349631024	5.90230093164585	6.14974354380742	6.97014129133122	5.94528177311181	6.48072880908456
CTSL	7.78584563513245	7.58064871582845	8.96927840141465	9.68645021486446	8.51285103676671	7.01568127646401	7.43366070655758	7.75588331694065	7.06123244965884	8.18117404480748	8.04397125103082	8.25233426171688	7.6912900888091	7.53190880117245	8.22432722126536	8.58066936668359	7.37908402002489	7.98758973491278	7.9872909158522	8.6063028995025	9.61653717436232	10.0002079569329	6.96756202640143	8.54207171015364	7.13836648881133	7.07294453868576	7.29957759415957	7.25963607334539	6.15033510326356	7.05210148724917	7.6900958913401	7.94844653958571	6.596768074434	9.15243491890715	8.60710084937886	7.29848457215834	9.53324643465787	6.54749096194589	7.78275968326737	7.48795106611136	8.0282313846303	6.77412859456349	6.989090099494	8.71852545154163	8.11939207213082	11.6203578599578	7.32233351916558	9.46573974280166	9.64500126009638
CHMP2A	7.27583040383451	8.24226746666496	7.95113563011351	7.9189674826671	8.01348831050373	7.74622829883532	7.63287963387787	8.11460934427434	7.42143208345328	8.52511754005993	8.03530428138853	7.97015903370701	8.23379559152997	7.57328743294604	7.61248354623511	7.72851163006647	7.59258634973471	7.86529416172742	7.16696428080045	7.67825369383396	6.84965097211633	8.05811776385189	7.79231627674445	7.53190880117245	8.03869134934707	7.76932121220534	7.38037622192617	8.30715745342963	8.46269102186081	8.11132125213143	7.40095298869813	7.28139437309863	8.00810922602935	6.68814494501324	8.21854663435462	7.51241532051735	7.34757635144257	7.8102356604672	7.50197297925413	7.95392433804456	7.85215097237162	7.42103441482578	7.37351769179698	7.63656103496747	8.00532010185676	6.94097793138388	7.75757546447184	6.57499686820937	7.57716700335792
GNAI2	7.96657339358847	8.09219107509838	7.71308503198088	7.20619338619728	7.82477100322109	7.17381642744279	7.7243314421564	7.36526783775208	7.00952924461528	8.90670612274557	7.53449477887443	8.17340096336588	7.46607442977592	9.27802341260424	7.37928281986273	8.02972564751737	6.35649720464806	7.78256059063094	6.94782196305924	7.0714556742544	7.4807912339275	8.22821421130451	7.90393013842919	7.58442891070361	7.92514194498857	7.99675363795153	8.17848334636163	7.7612584056087	8.43028409233347	8.22492521745071	8.11650250053663	7.4187478326957	7.76643450448045	8.16562802734856	7.2449330515004	6.83884574169849	7.80635304245387	7.64949606248525	7.70183904118511	5.71098038635555	8.12437414109932	7.07463193225935	8.1651297671974	6.93026606873562	7.83412971799171	7.05686541312437	8.07375923394244	7.50545371328576	8.47944372505092
CTSH	8.65757345629556	6.55411956957573	6.25193626636616	7.35860852670015	7.5075421759966	5.53267514364441	7.4186484165639	7.4811889971486	5.47732034707981	6.6816090307397	8.19592336554026	7.98171300501201	6.16828071133787	8.15496539159072	8.70256360663448	7.34767573809076	6.3961149632984	7.73229375424036	4.75055886918641	7.53628508584296	7.22327770981539	5.80481514997795	7.26301393384218	6.27207071509204	6.57489791608346	7.5913925631473	7.44877333269049	7.63208366150783	9.50897947437376	7.20480286214098	7.01429209010956	6.7305363318072	7.49988456116627	8.93005780734084	6.67111256580652	5.66734204357912	8.31822257792512	7.62024383561298	7.74612876413569	6.61666203722741	7.54105929648865	6.77066057907527	8.24386219101802	6.05809456103684	6.7564920603643	7.44002380597471	9.52625589535201	7.31130307086702	7.49540943607721
IFI16	8.63353357597315	7.94695260919587	7.65924746689072	7.38286124519978	9.44626748000558	7.8399043774108	7.24672120400053	7.91996335629056	7.99934347812314	7.14611132776796	7.55866493245024	8.79694402496992	5.13705016490748	7.72443096977254	7.44718248689763	7.7629505823417	6.46273366783955	8.32679574057165	6.66061685687217	6.91886064087238	7.26728600801537	7.73717077289987	8.62854617490752	7.76314966256047	8.26130486774028	6.36242420367932	7.59855535967663	6.83190697823766	6.20141929899398	9.65119354056755	8.14519985617641	5.70048519748065	7.84647566469023	9.02976011229578	8.62306008413347	5.90328423428352	8.77649039715484	6.52325483407146	8.6236585641918	4.77078497147152	9.54413179397018	5.27315997938881	7.97523875153893	7.6177565401241	5.77555313522099	9.66867192947665	9.07647209442026	8.89503057529692	8.26279998648905
CDC37	6.99613440166856	7.60591731477089	8.27984469630798	7.93032061040576	7.49093438826728	7.85454060463082	7.1049082456659	7.78415333522727	7.61865196397663	7.88939134364711	7.7988866011153	7.81859838084814	7.67755710877888	7.69477319216884	7.95770904796498	7.22456902238705	6.46550198455291	7.33455706695275	6.69705802197332	7.58771175356723	6.56648724858231	8.89004108561083	7.35085613312614	8.15117872772512	8.83196613743824	7.30712952670859	7.43942725849467	7.59596877296088	7.36049696895833	8.15755628701463	7.08634483403149	7.38673793295797	7.65317767656269	7.22943634726713	7.63516806681213	6.80197457244494	7.66472033741133	7.72492860834202	7.33704160693783	7.21701992075467	7.69895296997486	6.78859599968972	7.06837872421152	6.64705277701459	7.67576589764082	7.41725659494474	7.93042020087539	7.60472347103413	7.6194478986737
CLTA	7.85324621835868	6.85778014395621	7.88162429598521	7.34638371496102	6.85004750781713	7.73508061253371	7.78853342411968	7.65835191606653	7.03890206717188	8.08023518694944	6.92441449495749	6.75143926554193	7.66481984510006	7.31319112786769	7.22327770981539	8.32101382266695	6.23072017654209	8.23120422746731	6.60062787460508	7.20748459528098	7.31855726981915	7.00427041212314	7.90353180707968	8.95101510821678	7.05190299292432	6.05878406823257	6.98472475319475	7.19010359700242	6.5549110670146	7.16746080552258	7.36705693836216	6.41765830160351	7.18632962737563	7.06063693880351	7.67696003718716	6.65220103636128	8.13523526542416	7.73358764957658	7.11553087775014	7.97284828719314	8.01338869712	6.76788622209966	7.20102862864601	7.91289271533916	6.55431744349811	7.68183615728181	7.91956500649938	6.94782196305924	6.98561765640486
CTNNA1	6.81317379554034	7.48516666324543	7.56692107770081	7.58064871582845	7.3435015352816	6.23920611121395	6.91013351574491	6.857879282659	6.93343988570679	9.12757901031526	5.75542961110234	7.65297866919726	6.780073942535	8.51893438898011	6.73499406359298	6.91092687252535	5.38754666867212	7.24344293564037	7.24652251966436	6.85510342136725	6.6579435430408	7.36397571794398	7.55647659873886	7.82596571784199	7.99356616741876	6.78185759079676	6.12637972858822	7.20162455576775	6.214144946558	8.00571854687953	6.69458211341919	6.23683787593504	7.3868373360315	8.11899350929012	7.26172239282608	4.05398857947312	8.2937999133119	6.82486939117317	7.45881577915517	6.10518945151712	7.01339904723932	5.39369664231329	6.66606264888222	7.84846698965477	7.62551697437981	7.83164067197704	6.95317834659366	6.30524133640559	7.61735857487928
VDAC1	7.45553453972895	7.61805501442602	7.82417364755243	7.99874582108039	8.69597946900643	8.47415858680898	8.04476822370689	7.03671879332884	8.22014127124815	8.40116951429689	7.1852371752009	7.00962846931133	7.18533648879876	7.47054904388975	7.54931490327964	7.51788528447017	6.83012277243803	8.03520466220249	7.50008345740454	7.93649527290623	7.22466835444535	8.62066617020932	7.89088502697253	8.04536595431117	7.01230755624836	7.97962131048981	7.65775488371844	8.78626814695916	7.41198762752877	8.87956327594201	7.1899049653251	8.0743570096952	7.2449330515004	8.58655400307571	8.29509577682878	5.6962679253488	8.74286807176116	8.10185568423744	7.62860130853986	7.38504808700321	6.97430787442837	6.50109999831448	7.23688654734295	7.75319580745449	7.8384109212885	7.59905278295479	7.44738134206963	7.1790798245463	8.28313410126299
ATP6V0B	7.26957110485574	8.70665378912855	7.8061539350994	7.51639346482861	8.33108238158194	8.1140115073211	7.86917747557282	7.37212613005874	7.6044250108961	8.82348482595691	8.50118316487975	6.96488359824651	7.05210148724917	8.25941105792486	7.39210575771201	8.41702278657238	8.20210228854411	7.63934699163026	7.29520553790277	8.88006221560114	8.01876785799439	8.53379401864936	7.85961863011841	7.64661050590765	7.54891703689011	6.97797851558273	7.90821222950366	7.77937512549034	9.14285182808443	7.23579383524837	7.98499997785184	7.6657154158263	7.39836837092005	9.12558258486168	7.58820915740521	7.06321749921916	8.48502808110339	8.47246336533184	7.28059951184287	7.99625559385647	7.60691218844163	7.6148713048236	7.82536835998443	6.2801650138254	7.42630357623269	7.17689500199212	7.90303389354078	7.62929777572495	8.09806952045886
MAZ	7.35075674512732	7.70313280628426	8.22053993139752	8.19113974532376	7.70492418257002	9.08954796317096	6.90606761964184	8.06449382788533	7.50068014703224	8.4055565319264	7.02679514113957	7.88212217833011	8.15297240624541	7.73299046643339	7.89337451370392	7.90751514128905	6.70200996294109	8.03729667062863	8.01289063060184	7.58741331169413	8.48462919652114	8.63463081004778	7.50585151441903	8.22382889174548	8.31981757284636	7.98609564205663	7.42849080835051	8.01468367319003	8.32300757927394	8.3589963568812	7.53976627268069	7.85822465463761	7.24691988851787	8.10285204915766	8.33367432328854	6.02904134732217	7.98241023919428	7.84587826953666	7.60472347103413	8.2508391785068	7.86838089471308	6.94881387371376	7.67188497765044	8.03221609885749	7.47949850771949	7.89974768225873	8.01677556713088	8.47196477184866	8.08432007426929
PRELID1	7.43286533058442	7.62322861908399	7.77330292162098	7.82536835998443	7.41705776392908	6.79523559505003	8.40206685559944	7.46348913310467	8.18884761323784	8.55553569755182	7.45115962029268	7.46070499695269	7.9872909158522	7.60054505811768	7.50823833394351	7.58094715037855	7.53757809279718	7.62880029899014	7.49302273427979	7.77131206060311	7.08674189392295	7.6023357988542	7.39369624727362	7.44976761643491	8.04775688612494	7.78564654055722	7.73398577231972	7.97225067357647	8.0196643923547	9.0299597300552	8.6450047631829	7.35811157072645	7.91777243808029	8.23788200479908	7.68750847997988	7.51639346482861	8.03191724382654	8.20798231505422	7.65954598444576	7.5867169485773	7.97703161015992	7.86459716143537	8.37953412161961	7.26092760211984	7.57875863786804	7.26758406278605	7.43584800362071	7.71855889625369	7.77857876422246
TMBIM1	6.95823730169438	6.97391105283413	7.01439131736094	5.88676626590066	6.95109528931255	6.89714281975818	6.05307116016175	5.56134907271562	6.71835253349509	7.34131507791339	5.48670576811038	6.85302155590209	6.598450538208	7.85573542719667	5.89797453538824	6.26960305922773	4.28831382090143	6.6499238988795	6.64041971563967	7.03086377500584	6.84687524889021	7.53509154652735	7.4899399437171	7.95641427426838	6.31165940575107	6.83805272526282	6.53858737984153	6.97480390265037	7.39150932683036	7.64591399658124	6.97639120213361	6.86422428256523	6.85371550814926	6.78393853930242	6.76491375154507	3.59691886875639	7.01548282063309	6.73568750026774	6.90606761964184	6.0749396665044	7.52415101918733	6.8004880088207	7.45871634703072	6.93750642277119	7.35950305009447	8.21396208634714	6.64447871666155	6.60122169955645	7.57259110561392
VDAC2	6.34197732958194	7.48258117327715	7.38365645809315	6.91657964518236	8.1988134957079	7.92076005723955	7.45821918699564	6.33881678129424	7.48635997507321	7.77818058434187	6.94593734814665	6.54422624610206	6.58419972940776	7.09666865358328	7.47044960716557	7.20222048457151	5.13792462200785	6.5716325362793	6.8211029205682	7.44310599067978	6.31235060417001	7.69785826060224	7.46746652350564	8.31493291839227	7.11205612234543	7.28725656217045	6.0456842915431	7.18672688412864	6.36123877989011	7.03751270816106	6.76491375154507	6.39967231416536	6.99841641695256	6.73994725183544	7.77250657570053	5.10266722963943	7.33415954302682	7.49749781818298	6.8725524610661	6.93135706182177	6.76729172345202	6.28075730284594	6.57529372501828	7.17520674577115	7.21870851245815	6.80851561659549	6.41479222406016	6.6074570147721	7.51639346482861
CTTN	5.78713880167264	7.11801288308609	7.31776227788322	6.44918956908654	7.16914899852047	7.79898615252311	6.83765621848475	6.96438759742945	8.06987371403538	7.67914930561262	7.21652327867797	6.97143093768929	5.86789256620012	6.14875761907374	6.64012272009622	6.75163741124223	5.26264000280248	6.95793971211809	6.01594574100136	6.98333580137972	5.84450301233788	7.26003346600668	7.17252542592459	7.42441461862834	7.82297893950093	6.82576146281373	6.59696601028697	6.6982464727569	7.35840974418484	6.6281444168327	6.61230689731348	6.70725920015115	7.01984889793323	6.21740059126289	6.9298693456661	5.72765803441857	6.3569911097727	6.77601126371406	6.9112243822597	6.55718664811939	7.06530182338118	5.27130909486745	6.5268157826586	7.47383047755094	7.26748471115117	6.54491875491053	8.44922942822283	6.59152287764661	7.39170813696029
ATP5IF1	7.68422449041621	8.06429457428413	7.48536554816585	7.6209402822732	8.13085092313995	7.77131206060311	7.99227126542742	7.71348312785521	7.93141610712612	7.11950210113817	7.17431296863181	7.10758866915126	6.56114427210879	7.99306812764983	7.41506946263762	7.10609954050224	6.33881678129424	7.91558153367232	6.84023352969404	8.04715915176278	7.41357824725578	8.24864639902181	6.64497372467289	6.21434225550804	6.70666493761523	6.66566658438555	8.14988329812858	7.1421395784908	7.33962555674078	6.82705001939039	7.21533134241172	5.54383007299012	7.662730190771	7.87744211317006	7.85712939227376	6.39008747037832	7.82098776915936	7.15117542071134	7.77927558022202	7.80575572076006	7.12436695756979	6.83983701763955	7.61706010131405	6.33160710463407	6.74618849739565	6.94851629993344	7.58801019576261	7.74105253707219	7.70731270092861
CDKN1A	5.42328395622255	5.23498617773315	7.29311890457195	5.94203533551002	5.48220841301833	7.01478822689792	6.17054878754568	4.97409957009677	6.42269880809684	5.50362258624817	7.30703015754286	5.46431994424628	4.24716470958058	4.80008371666702	5.51281625982917	4.9363555167103	6.46184386467112	5.66361683813002	6.80474952822326	7.25089361687388	3.09250915035378	6.81822856774761	6.06006459489578	7.87973234974291	6.82358085190621	6.30247674208466	6.65289408536319	5.78056028830057	8.43576819462176	6.29349228021896	6.64873584148275	6.78374035254673	6.34158225632073	6.31412799088674	4.40050925071946	4.31755494295608	6.54175302973034	7.62880029899014	6.90884431877129	5.33446907806247	7.56145011001694	7.80924011292831	7.21850985391773	7.55637712944528	6.5831111866583	6.15398312965165	7.01131529729944	6.79919966488393	6.96795883397727
ATP6V1E1	7.29808711092348	6.93482844873203	7.77768286019768	7.33743913580527	8.10534297243401	7.67407420825813	7.71268693663205	7.0714556742544	8.02125823653263	6.87562606007654	7.21612596584901	7.02232966935938	6.70220804400884	7.62402456665699	6.811984460423	8.31343762640481	6.09168919587632	7.12109061265449	7.45483852473296	8.67692578374646	7.69845537430783	8.5563335740017	7.74423761094485	6.78502857090994	7.40443232533059	6.62863936800311	6.4248732083343	7.2382772798068	7.24443634507945	7.66661098930122	8.02454556160761	6.46352460926748	7.02679514113957	8.35092107172625	7.44052092996508	5.81532462805883	8.14689386088932	7.69148912218748	7.18662756986957	6.92114166658592	7.62402456665699	5.86091431450771	7.41437356099615	7.98300786955702	7.1167222364478	7.76912212806034	7.95741025361872	7.49869118693313	7.1548494492714
MCL1	7.12287770322168	6.60557649344706	6.90279513901737	6.48151986280119	6.58528828079873	6.10597784527405	6.25469959835814	6.2590421189185	5.91292120100459	6.51346272378	5.56007658758758	7.08564998116891	4.26005244355585	7.04694070220791	5.79440526467616	6.1695626612888	3.32050125191289	6.5268157826586	6.51425397819773	7.00417119031186	6.56282629747574	6.6043888088563	7.42242625783277	6.56025379657845	6.99722579673336	5.61971333861201	5.83487396308317	5.83900055874394	5.18905836721194	6.44177553843897	6.31975656567776	4.06780868133679	6.22440549885195	6.83904399640713	6.06567941555143	4.15458385778684	7.50018290558074	5.07471273595807	6.91003434640425	6.34780481668259	7.12873550090696	4.75807015419016	5.97017510828951	7.06947053956679	6.09277308890559	7.01439131736094	7.02828365546222	7.38544569674597	7.09815771093331
LAMTOR5	7.49521054342069	8.64719927722895	7.60054505811768	8.39787927701456	8.32101382266695	7.90552346843251	8.1248723513995	7.62213419482295	7.71477694307424	7.4791007471209	8.05413277763935	6.97331582208227	6.85896981229499	7.41904608133248	7.72721775624685	8.11042450444176	6.96815723809443	7.69208622312262	7.59964969206108	8.19313291381303	7.81949439940513	7.45961123755946	7.76165656401437	7.52862663493846	8.05004820987067	6.73390438376564	6.92778656434282	7.09924969349847	8.37704162729173	7.82417364755243	7.55100584199672	6.64744879040592	7.35781339764561	8.70505761703916	7.91149852145008	6.19175278450532	8.9100990539062	7.78514880466589	7.45931294036441	8.07355997556301	8.04377200812314	6.43525155777936	7.58094715037855	6.91538957240884	6.9192573388411	9.15942265991546	8.29140755966436	8.14061611405771	7.85902121134244
FDFT1	7.0688750031506	7.47820578803206	7.03910054786694	6.15201120717569	6.93175378826874	7.2064913568259	7.45195505453133	7.59049722658196	7.19020291291172	6.71944210147167	7.15614033986122	7.34638371496102	6.80177636316188	5.13131799676091	7.24105877151434	7.44062035488207	5.53140321084676	8.46917265733211	8.63343382752524	6.48804624283932	7.89417115328765	7.73736983653516	7.71726506484283	7.48755329243078	7.91777243808029	7.26609379295264	6.38198541743774	6.9316546065726	8.09986296193279	8.01299024385207	7.41725659494474	7.09021620246078	7.2145367219366	8.23828068132363	7.96408338674708	4.0250597203415	8.37983322181005	5.79077194910075	7.26539833713788	6.22578680267225	8.18007783223554	6.0483434975001	7.46159989451962	7.14035231671197	6.96458599759128	6.86739687309591	7.99496068237045	6.33071827167552	7.48208396665029
VAMP8	7.93141610712612	6.94355681069018	5.42289326972727	6.08538314955746	8.01438483215826	8.14400409238415	5.3812997326252	6.91261276780773	7.16170119237312	5.13131799676091	5.23381802225303	6.79087523242556	6.54175302973034	7.40801112350742	7.07373860441308	7.65695884249854	1.73983062623334	3.99551256732423	4.03998908969808	6.27068882099201	5.62353420648351	3.80842225052365	4.79699858775468	4.87477884571086	5.99320517965716	6.13791308349376	5.1172333089135	4.83239579608531	7.68293080757086	7.62123875993832	5.28835908942749	6.83061838320064	7.74642736833087	5.06045065174785	7.81670679424153	3.66789915788173	7.2577484680168	4.868886972415	7.48984049947272	6.36548660385653	7.25129099368722	7.46259422886038	7.96995983054224	4.44226710947486	6.15240558860029	5.73197520747026	6.96478439797311	7.47422822995387	4.2719982054664
YWHAQ	7.19119607459425	7.04227626739327	7.61526926655738	6.70319845329867	7.27424072387899	7.38266244238878	6.0152565500419	6.38010819108705	7.65914796110722	9.02846259814913	6.54917281639681	6.90834847635259	5.25134305156148	7.99476146562421	7.25129099368722	7.77240703260231	4.47701441441794	7.48884605913642	6.87800565919512	7.7392609475113	8.1803767990152	8.25901236215735	8.23987539107763	8.09388485542969	7.29570235821099	6.61527629620451	6.1078503058532	6.96101482836673	6.38682682196932	7.38892481007169	7.16616984373344	5.55430176822776	7.48228284918551	7.43624569606428	7.26400743208258	4.2524706528062	7.58124558525243	6.34592813632748	7.60721065123207	6.97510152023897	7.90910848784634	5.90131764039247	7.2197018079303	7.52564288269779	6.75926621401196	7.84328956967685	7.78236149811973	7.42968385220561	7.73318952735156
FGFR3	0.286877837383047	1.13094532873489	1.2203239161193	0.75704057655925	0.214120281650426	1.2203239161193	0.0703873337062245	0.565594316150026	4.35548192941898	0.713697275872429	1.2203239161193	0.2986649344837	0.124327270460246	0.163501006167216	1.26902261495692	3.10938520624511	0.0285684699491018	1.35049804607797	1.18905041247074	3.69824024038268	0.163501006167216	1.76550974528618	0.056584800958701	3.96806525683863	0.275004448541106	1.86786983046505	0.084066966502593	0.250954424227243	2.13096945334008	0.687043882145469	1.83993785709598	0.632259604337141	5.1217982461207	0.189037897631743	1.37852805951426	0.124327270460246	0.310339138816876	1.29275360629187	4.73881347371063	2.25094868945428	2.47766926969165	4.23115871435313	4.44951874612919	2.46987774939562	2.86394339469561	2.15379411159907	0.263039865293563	0.505893260531458	1.18271243746554
PPP1CA	7.51241532051735	7.40731524196613	7.64312797614014	6.95665016303489	7.54374482743737	7.67297959091152	6.99057830967856	7.11354529578759	7.6578543890245	8.35510823935349	8.01538096986424	7.60213682709379	7.45493795532896	7.47562036824221	7.36516844367015	8.12088668631814	6.05307116016175	7.4995862170942	6.28519957129746	6.66319120577456	6.80861472537914	6.89168900491776	7.55578031445232	7.70641700431668	7.45175619573568	7.53131204065831	7.78007194324697	7.39160873187483	8.19363120740955	7.68163713039271	7.01687201590895	7.57239215527323	7.47283609925539	6.63042120655192	7.69646499993668	6.20635153794675	7.29977632600042	8.17130823548446	7.46856031678589	6.66289416318113	7.54125822378318	7.34131507791339	7.76354782337875	7.36884605248035	8.3926947059464	6.61250485527947	8.38003262204064	6.41004851986716	7.44270828728939
ATP6AP1	6.69943493305051	6.97807772313667	7.37689723272947	7.41228586793972	8.17967921019578	9.16860663813556	7.84269218028226	6.99742423289895	7.19864493699304	7.47631644023029	7.78385469500539	7.60701167600311	7.45971067003605	7.25884129017788	6.93224969759314	7.54832023840927	7.08445881060267	7.5249466786792	7.60691218844163	8.37763982474763	8.44853142945324	8.32530041003048	6.84370305102807	7.085451452235	7.05259772396752	7.79530277106698	7.07095938866511	8.45810406824211	8.1923356452848	7.83671834587697	7.33733975352458	8.33536906222672	6.9465324875266	9.15233509446614	7.46488121265368	5.09334724665659	8.30097705018554	8.67064119497911	7.17341919534883	6.86531485376074	7.49799505449559	6.66031981956065	7.30404910278926	7.971453856959	7.5640363719278	7.49063605450016	8.19542506923475	7.52474776358182	7.18126467006798
DAPL1	0.41142546871203	2.47766926969165	3.86888319196529	1.71810328073022	2.24486814430648	1.60879075561249	2.82580357881853	2.34481025254884	6.6615079724658	0.378503428699139	2.83388281120782	0.848008410864909	0.137501026492167	0.163501006167216	1.21410745786343	3.55577932794672	2.01793533248056	1.66451042249103	0.536053105960535	4.18509106167928	2.61116770290487	4.16591337387802	8.58356180724852	4.60996178361924	1.51602942637938	2.39506923839733	0.226513173127315	0.856001427942224	1.29868434163373	0.422221894295255	0.23879274945159	0.34483601749216	5.49697266535358	0.659920855917282	3.63457757090361	0.73117441095344	1.23264484686769	0.163501006167216	5.45484015609417	6.80395667880039	2.07723638846762	4.05662032938314	5.33203102749193	3.83091006100555	5.18983646559658	4.94719146544257	0.495692160577013	0.823748155783488	1.54599631650442
STUB1	6.52216678568598	7.09418691645026	7.84657523065402	7.55279625926608	7.43873128823935	7.79321222210523	7.48327726417173	7.69596740841956	7.28864761261721	7.08971986888276	8.61378372403593	7.48655886091558	7.4564294189765	7.06698914999439	7.2499995216863	7.29222463906529	6.8211029205682	6.81634539879913	6.38890176975837	7.4975972653693	6.80643434628841	8.13593277880824	7.17709362127434	7.61467232416757	7.69616644492672	7.51321094455702	7.43584800362071	7.72562530370744	7.83193935650073	8.22661954448432	7.58363307589214	7.84627653285253	7.43127458628946	7.5593612241588	7.3753068545561	5.66763614696748	7.2948080824447	8.07186628347516	7.00665175164099	6.353138705182	7.66899919865942	7.07234899153423	7.17987431117133	7.17252542592459	7.29391381022776	6.93463008191169	7.22019845739701	7.30683141934175	7.67914930561262
PEA15	6.73400344524599	7.4306780598108	7.83303453541702	7.02252813250137	7.67407420825813	6.04962388272553	6.97529993223772	7.39170813696029	6.64527073030175	8.00362671530318	7.14839511878508	7.9673701994187	6.24029156980067	8.72341385073145	7.23420444569666	7.8619087453224	4.49440288008916	7.51907874627112	7.12615407742103	7.17391573558536	8.06698450659308	7.29967696005816	7.95272917483006	7.98161340023796	7.17729224074663	7.07850306728714	6.34908887860532	7.29401317363208	7.8457787037826	7.91129935135263	7.28685912077101	6.33595260913802	6.75153833836025	6.89605204282785	6.83646670391281	6.6228980410511	7.71835984490736	6.41192621397382	7.0359248818462	6.52216678568598	7.56065434207836	6.0356390827202	7.17034067248052	8.09747170844662	7.6945741565926	8.07933851009837	8.1516769709701	7.79122123583535	8.35102076576054
TLN1	7.45990953510656	6.67368710064694	7.58432943122653	6.64972588863047	6.9562533805814	7.5420539344401	7.11771504081156	7.34171261408985	6.26999788044761	8.26349771030241	6.20773260633049	7.58791071499501	7.94037939027428	8.62954365163508	6.37813219538422	7.25268181822176	5.79411066526722	7.46259422886038	6.200827445898	6.19431728276968	6.77502038239454	6.78215486747198	7.36874665689746	9.22251462601868	7.39140992182689	7.13737358217965	6.47024781159199	7.15762983912668	7.80983744108295	6.64259770184693	7.48437112510125	7.49351996200642	6.69963301069015	6.67091452654786	7.32044538672146	5.08917325869957	8.30187420028381	7.52007330190204	6.79701941425755	6.4548245272235	7.81939484166558	5.86818743486135	7.09289642556389	7.61337895333137	6.99851563565352	6.44642161264204	7.82516924094171	6.75262814356295	7.01379595464997
TPP1	7.24304557313567	7.35890670078761	3.92887661270254	7.91578070622942	8.15885174085443	6.17114046785059	7.41149056098564	7.55707341526862	5.40023779068781	7.53926895749677	6.26999788044761	8.45860264814704	8.58934673377013	8.47435802499888	7.41974199622604	7.69059347303513	6.02057329959035	8.82907250117735	6.83874661443412	7.1535585668361	8.43836070035029	7.30067062144552	8.61208806176457	7.45115962029268	6.50812188208509	7.97334629929535	6.42576274681979	8.20947725001426	7.98868540689371	7.90114182866347	7.08287059452682	8.2133641054469	7.16458097879351	7.66472033741133	7.42312218228638	4.94864291588502	7.64740651862942	7.67775613291207	7.6356655546596	7.04525355293933	8.19183735322134	5.64675780759718	6.44226979339391	8.7721004361957	8.73797951718923	6.73321095520791	8.57388715180219	6.67230080700901	7.75150368379756
BLOC1S1	7.81322232150392	6.30395776631919	3.911690737318	7.68780702629201	7.03562716590414	7.24205217005299	7.51022736685909	6.93978769213724	7.89964810058917	8.46209272121127	8.15008259472244	7.33256945414854	7.83253672636502	7.59009930014875	7.8384109212885	7.94077776370283	7.34022185692978	7.18315160056606	6.81842679733566	7.51022736685909	6.92709230942795	7.61745806613786	3.7813240199524	6.92867918186598	7.49252550750879	7.16706358564919	8.36398116971366	8.2440615319721	8.20050771912996	7.44648649503851	7.04634523604425	6.52147439595323	7.14829582299005	7.51440438513976	8.07963740215256	6.33792789266931	8.44972799936521	7.69606692665653	7.09001766887821	8.28393153640318	6.9808555567566	6.67735094002682	7.91777243808029	7.44280771307763	7.00387352519916	5.33768746495696	7.92235346460054	7.71686696398349	6.60003405219592
CDC42	7.21910583009307	6.07809229665806	6.94861549113794	6.72597967451363	7.46836144493041	7.1548494492714	6.9765896155513	6.58766333197948	6.92649723598755	8.06040914968411	6.21897912166909	6.94613572771717	5.32657017468527	8.00532010185676	6.89228395804819	7.632282654392	4.98872205144344	7.23172104794122	7.02451277554372	7.56503109460159	7.92424564529309	8.02922755922814	7.52972068584119	6.9628996032311	6.51811141210576	6.12559117185722	6.41410042234086	6.34148348821625	6.70210900344203	7.70233664248461	7.23172104794122	5.26789973585836	7.0069494212457	8.08521676257527	7.08813160991305	4.87381290661958	7.57935550318796	6.07769821222943	7.35344023588511	5.56438355818366	7.7193551029476	5.44526411236542	6.93224969759314	6.75609575675914	6.92907590223104	7.5660258209128	7.41974199622604	7.2913303771143	7.82795691859746
RPS27L	7.69945056647102	8.12407521521591	7.90422888724363	7.48934327882554	8.30436629318257	7.84896482276619	8.36707177998879	8.0667852517044	7.23698588507977	6.80098352849037	8.17310200159424	6.92124084229728	6.54610592123083	7.2936157202779	7.84607740113467	7.47731083207126	6.6681420052061	7.31756353033049	7.28109629979594	8.77359701036297	6.5435337408903	8.34454069757403	8.77978288789578	7.64471998451526	7.95113563011351	6.71973925774147	7.27970529631533	7.46050613125659	7.33336449722222	7.92932470726475	7.18503854814692	6.42576274681979	6.89634952675361	8.13274415601582	7.0061556367018	5.83290899139381	7.61089171843909	7.74503388455906	6.79523559505003	7.45235277259448	8.77808675416172	5.36422166618321	6.97936742629514	8.26509251172193	5.84519084517598	7.89705898732192	8.14400409238415	7.96776860299525	8.78976023693582
UFC1	7.04078764221066	7.60910092295308	7.60452449757338	7.13687713069493	7.06738617017453	7.35940365843853	6.94365599910953	7.72224136974903	7.04217702534934	6.29181394414157	7.66700902283859	7.08684115902225	6.55688983100882	6.41637349988859	7.70173952102449	6.53354228135576	5.70372187246288	7.91080142661031	8.01797094037153	6.75956344770655	6.99087595317454	7.24264821135751	6.94276330534447	7.00188910343187	7.41656068709485	6.57549162991684	6.64289470254019	7.96806740596694	6.64645875897978	7.71587171412851	7.27225363993593	6.28500213337106	7.06490480750927	7.39826896309448	7.2955036299563	5.60550939261837	6.70220804400884	7.2777181635422	6.91935651347514	7.80914055834343	7.23638985934295	6.10647059459228	6.87552691084373	7.60293271498617	7.21274883670642	6.70953722841957	8.00273021968344	7.99376538351579	7.15743123859831
AUP1	6.74965596570462	7.09071253729995	7.31060747486081	6.77095783453203	7.0791978945882	7.62690989533692	6.65992377076094	7.30394973497191	7.81202765377575	7.57686857291499	7.39608200126053	6.66784495248135	7.36397571794398	7.38266244238878	7.41646127184888	7.20470353934365	5.90259592124215	7.14204028575584	5.96230294015416	7.65327718029675	7.34876899400884	7.59318324495591	7.25506610941736	7.47422822995387	7.06917277112838	5.91842852694043	7.22874100839481	7.77370109533744	7.99874582108039	7.37252371829622	6.67289493124108	7.16209840189375	7.06123244965884	6.79692031266569	7.03890206717188	6.81684096744479	7.56334006822174	7.42650241471609	6.92014991258962	7.71029837558251	7.27751945123992	6.55876968376431	7.26251718640138	6.55599938360706	6.18682123469693	6.82070645507297	7.60064454341258	7.19268582594066	7.09468326136316
CHCHD10	6.5516461701645	3.81761858218385	7.21940381880399	7.166368452713	9.55931156115336	7.5075421759966	8.79724335122164	6.10331704177706	7.41357824725578	5.13423257520078	7.75060785736773	5.91626489242314	6.5875643706938	7.76872396014952	7.29689473141679	8.22731721049278	8.70665378912855	5.40394801531709	3.77501916429677	7.66422279947711	6.55223978186342	8.77170135035144	3.45809304031427	4.65189974901743	8.31573040944678	7.52216188093639	7.08723821992501	8.41522805076562	7.10183076730392	8.73149475986912	5.57378154643613	7.72731728480712	5.2157149234117	7.40403468433689	8.44823228741986	9.04243594466591	6.67200374580049	7.58999981862981	6.32765678863271	9.4762249617284	7.46796370168603	7.13876365283064	7.34330276558201	5.57622915482973	6.77204777604353	6.59963817200267	7.03751270816106	6.61309873085833	3.66108216797398
YWHAB	6.99851563565352	7.31040873353481	7.49351996200642	7.32014726196628	7.61278201495045	7.07532674566201	7.28596488020005	7.04495582227589	6.8101013644782	8.1481892810056	6.40866497437539	7.67417371912849	6.53927985931282	7.50684601990407	6.82734738005155	7.70422753496433	4.84301150057045	6.99206653201867	7.50903394529523	8.17838369119691	7.51251477339032	8.14559844488723	7.51589619349505	7.44071977983869	7.43942725849467	7.36954182272631	6.27424229798029	6.89634952675361	6.61913660880913	7.53220718193194	7.17947706747929	5.76131887896633	7.09954750797833	7.35045858138384	7.00020236178763	5.97450509752539	7.65506825336033	6.42022794560839	7.07790750301236	5.74276922128624	7.52315644818988	5.56927817953197	7.01449054466548	8.07186628347516	7.08416101910042	6.48834290438407	7.99157401240487	7.14372826886788	8.45700719417931
ATP6V1G1	7.69318091128568	7.5578691726897	8.12128525104351	8.02494402721467	7.38325885131663	8.07316145911148	7.81033521539005	7.01449054466548	7.39538615391442	6.98472475319475	6.52731036647066	6.69388886643633	6.35689232858085	6.66863709442906	7.36944242685201	7.77180977467512	6.13377275158774	7.80505884685247	8.59712655760473	8.26539153762769	7.67337763311047	8.82099034352129	7.77041617726134	7.67566638623095	7.12248057060274	5.81100280554196	7.15296277769522	6.30247674208466	6.48369528580053	6.53730135611824	7.27891044107941	5.62235853251281	6.78839780708978	7.63984448674393	7.78833432785918	5.33095831842382	8.04775688612494	6.88078190065737	7.36964121864224	8.35451007027016	7.05359020128641	5.71696429000222	6.6673498659555	8.01647672441984	6.14441966464404	7.41795250476807	7.35652131865991	8.24306482811254	7.98260944920612
HEXA	6.99305868699235	6.64289470254019	6.97490310845863	8.14360550523383	7.48387391501081	7.35960244179231	8.26130486774028	8.18027714339819	7.11116262364631	8.03958793123865	8.43955724599532	7.70293376513589	8.10693717154999	6.70181188213681	7.57010423676489	7.95691226359659	6.20921234255688	7.54951383669504	7.12615407742103	8.70705283281245	8.60660213057325	8.37275456741956	7.80943922219027	7.72721775624685	6.87850141324525	7.17689500199212	7.39528674731421	8.03251495412559	8.63283533720307	7.74453621330915	7.38087322451676	7.55578031445232	6.95278157189245	8.51763793098543	7.66551639987176	7.280301439602	7.63049172343726	8.07973703288829	7.28010272499604	7.71835984490736	8.33467122779785	5.38715621576394	7.73020362719317	7.67994540725772	7.29033675689719	7.39558496723749	8.4082485849948	7.54523680070598	7.78883206874424
JUN	2.80529516954724	5.31038575462128	5.42260025651115	4.54471173324701	3.77399946468801	3.20002957132205	4.35329425843152	4.7782039168789	4.55150854895386	6.52137548343245	2.97451284394086	5.27803102883311	4.34692245012225	6.93413416584343	5.4815240609652	3.26455364558098	2.62062616115073	4.28613150309387	4.3812711525225	3.74093661046354	4.23797662358286	2.26907257924048	5.07762389609204	6.65091395422003	5.52201124415209	5.26380878816253	4.01342369014311	5.34480757244177	5.20199578276333	6.01949023314163	4.86241655215084	3.32338157479918	4.45085476471411	3.58133004996406	5.46070377191922	2.22344368421691	5.76259494652567	5.53355572699499	4.75055886918641	5.75140553844901	4.20948604587636	6.58469452442369	4.35757464355083	5.41986553496698	5.17874968145821	3.43692668555091	4.19218017479631	4.51792140660444	4.97593921845986
FBXO7	7.39389505920586	6.89039994694437	7.09110960607903	8.11301511439152	8.04018565367955	8.07096962595728	7.42819254828573	7.24751594315672	6.12283127259012	7.24354227638004	7.30712952670859	6.98254211940553	7.46438404050888	7.37699663171742	7.05160525182549	7.39429268356145	5.25815989345673	8.55513675976736	8.10863101513022	7.0938891101062	7.77141160335442	8.61358423409237	8.42589685408529	5.76259494652567	6.41637349988859	7.41705776392908	5.69097215927214	8.03829286918835	7.92723331987956	8.60420828647511	8.36617450396604	6.71468768090388	6.62586766377141	7.49869118693313	8.03341152135235	4.90831095103117	8.16652489713446	8.27655531553758	7.46070499695269	6.4152863705518	7.6177565401241	4.8529542150834	7.11294962506973	8.70146624533844	8.06260092283778	7.64591399658124	7.79112168684847	7.53081474125366	6.74311737654663
CAPN1	6.03012452550693	6.50466034256958	6.4819153914987	5.67155764023711	6.91350530727444	7.10322059029238	6.03081382728944	6.77611035219043	6.41410042234086	5.301613025467	5.53698033036608	6.74549501312173	6.9962336191327	4.95793335276435	6.24275856179481	6.32123781583954	5.17913865063457	6.52246352526078	5.27423157289926	5.88017964652459	5.27423157289926	6.207929903293	6.57133568745711	6.11080689526614	6.55471319221758	7.21195422586955	6.37694661375161	6.79880325345954	7.33386140053016	6.32212657517361	5.81945022225368	6.8474700427916	7.21245085729476	5.16348499868271	6.63735079153618	4.88656513387715	6.65962673487307	6.48715626232498	6.94167224132878	5.76396919679067	6.95883248233832	7.5431480404549	7.06698914999439	6.94712762891123	6.59290838195642	5.65508880723976	7.58303620129171	5.58259335192272	6.61824575801556
CD68	8.35999331524826	5.54686375803079	6.30741356521583	4.68312214220644	8.59174051412695	6.72231463660007	4.17715365796354	5.89069882234066	5.7996100358537	7.96458138673531	7.06818021299433	7.42471287413084	5.77398233013414	8.45750577300414	6.94871468239805	7.94097695058552	5.83064933297481	7.46020783300562	5.21989949369678	9.13386778277145	6.55273446028673	9.02007871459341	6.52117765861458	7.63636203910107	5.87182423450888	8.72969899304664	6.64338970506754	9.06519308634914	7.41556653644878	5.99930815002298	6.72380045207552	8.31921944910248	5.49443023159991	7.54414268616396	6.21740059126289	6.50020992755131	7.43167227140634	7.76384644432552	5.45024737819483	5.72628444046692	8.4872219518153	6.48962844567479	7.44181345697635	7.62133825256335	6.41192621397382	8.03590199705684	6.5057482450436	7.06649287592256	6.31165940575107
STAT6	5.54314506664442	6.11543906396401	7.0899184021626	6.66309219150909	6.49269401916243	5.66989097952508	6.42813488096264	6.15141963791916	5.74257295275004	5.29128247825773	6.02726890118618	7.15703403811957	5.57201932346758	5.78242578057803	6.88316157255411	6.05395762328129	4.35548192941898	6.64833982453649	6.01102306183479	6.59459079875204	6.08104798134225	6.55501000452241	7.02560433821757	7.2837789738424	6.42744300377189	6.43890889854092	5.62706134722682	6.00610064694134	6.60359702476344	6.75025039668991	6.28480469579531	6.4279372013678	6.22746412422069	5.8624868268461	6.0972073226217	5.04396251175041	6.39591733577955	5.68371562117179	6.55659301455314	6.09612338016271	7.16547471381331	4.94206339891218	6.11898725517385	7.13161482012472	6.44197324018476	6.93343988570679	6.92838164218409	6.81842679733566	6.99821797971185
ERP29	7.42202858759925	6.53403689036181	6.98938774055787	7.44191288240833	6.96111402654782	6.46303027029303	7.45722486986231	6.38129380428219	7.22933701300498	6.18721575006698	7.62710888460291	6.38159020942796	7.43316359627561	6.89545707653304	6.86273715151768	7.33386140053016	6.44820100615663	7.73070127519258	6.97172854970137	7.84717262706569	8.00810922602935	7.9792228938513	6.71013150236698	7.08217575407429	7.03493249720603	6.98383185437828	7.19765174009428	7.21662260700083	7.4368422359221	6.97748247863056	6.34711340460168	7.46885862486067	6.4530450393205	7.31160118409103	7.69178767250507	5.94695422736452	7.15157260979842	8.10275241255267	6.81109246485668	7.39230456833375	7.21960247817538	6.03051841161391	7.26241783704762	5.82396897395257	6.62032441865213	6.59083013071376	7.7634482831266	7.38445167362446	6.02874593728234
HEXB	7.35970183353206	7.3875331586976	7.36854786585663	8.24635395948541	7.88391456082006	6.94851629993344	8.27705370500665	7.50187353039366	7.30633457459953	7.62561646850719	6.61893864147791	6.6704194295789	6.31146192126314	7.25139033800344	7.27364459682831	7.4133794192244	6.49694638720743	7.47562036824221	6.82427467947034	7.69915200847385	7.22129109028257	7.14839511878508	8.66864610148957	7.35274451311081	7.6402424834567	6.49457295517145	7.88839555839823	7.47681363566759	6.49793533011594	8.49031333089601	7.4542419419812	5.95630088171442	7.29500681008611	8.01438483215826	7.19894289697578	6.51682558815918	7.32640796308796	7.6194478986737	7.61556773822665	8.50287848054273	7.8327358498951	6.13525142189399	7.39399446523337	7.25963607334539	6.77571399866062	7.18017224443836	8.32330664350895	7.15693473812033	7.61039427410257
ERBB3	6.83696233393378	8.18067576600894	7.38634032107518	8.78167857215067	6.88256665143687	5.97342258052208	7.61755755743153	8.11719998142253	6.51999071597275	5.83212301608197	6.78205577518456	7.78564654055722	7.66830263558066	7.57637118956505	6.47074217881685	7.4107946695236	4.89236290567609	9.08296009356174	8.37235577310839	5.9488234787066	8.2301078858053	6.23516040751467	8.0392890703721	8.80332968194809	8.2658899145859	6.97222457081606	6.82942891990408	6.82705001939039	8.30047863423022	8.02813176731582	7.94525949568973	6.72855515964256	7.193678999382	7.87176637639612	8.22572254698953	3.18746904393947	8.15556328908323	6.89238311710559	7.7136821759894	4.12270092168341	6.68230221999722	5.18740494738324	7.41417473231887	8.14988329812858	7.10014313829127	7.86479630422807	7.41914549762519	7.47114566505	7.08167944098704
CHMP4B	6.68636239415529	6.72578156208626	6.6399247234109	7.08862793945249	7.60492244463645	6.68695657537893	7.16100607756109	6.79335269649406	6.69260141636621	7.15067893544093	6.90368762754142	7.02619973872966	6.43011169438969	7.60203734126676	6.55975909049125	7.1701420596763	5.35583085376539	6.39690547662308	6.40500853732627	7.7472236475968	7.11056696008434	7.54424215093787	6.72746552597804	6.95724533837403	6.98809796613018	6.65319110738605	6.97281979795911	6.62378892130084	7.16567332212247	6.70527833422566	6.66913218533695	5.99842220951551	7.22288038443502	6.89991937429584	7.07929715583455	6.15260277988851	6.9365145757677	6.7602569952099	6.80028980138376	5.82043253792539	7.13717500143923	6.27779588941943	6.97440707996352	6.89783695416172	7.16885108110526	5.9754892152717	7.44071977983869	6.98928852681584	7.48715551936412
HRAS	5.576522873808	6.79543379619606	5.72706934821798	5.78969180660695	5.75140553844901	6.6318070964784	6.22381351698177	6.13525142189399	7.42650241471609	6.91638129915148	5.16426270537259	5.8469595848124	7.49451442032527	6.62349196059189	5.60678273074076	6.82615794067172	5.49892845260794	6.00806958112911	5.46598149922226	5.67979346910241	5.24530600157552	6.75302443827288	6.90904265613882	6.53759812971774	5.93308366383413	5.95679283837827	6.75579852972169	6.35195337551053	7.3583103529901	6.25716691836252	5.60286484253431	6.13978614698864	6.70904200193214	5.37925010131874	6.62428385720579	6.08873318553304	5.7894954186602	6.20457590524081	6.21473687451212	6.27029399729249	6.32370660885768	6.87463457038003	6.08232880621634	6.07356042338448	6.41192621397382	5.55116987268177	6.1695626612888	5.31691745925416	6.82655441949754
HGS	5.86641823863149	7.10778722048544	7.88939134364711	6.13604005499316	6.28855606965018	7.32879303688876	7.00317897514336	7.65865043270105	7.14263604289571	7.56493162217049	6.94583815844495	7.1414445303684	8.43955724599532	6.80692988438662	6.20891639364905	6.60656623834794	6.39216247472465	5.69960249261065	6.67160766513055	6.74430619022717	6.20023559614489	6.9765896155513	5.93455915071734	7.69248429107919	6.88970584285564	6.36598054684021	6.98353422241629	6.52829953966353	7.3583103529901	6.51237475679017	6.33447116871013	7.03711575032637	7.22238372874556	6.90765429936754	6.34039704463461	6.51128679887807	7.38216543608313	7.37083397287873	6.14382813986735	6.47716912811887	6.64705277701459	6.66774593504129	6.82823946529829	6.64497372467289	6.62863936800311	6.32568168169388	6.56480517766143	6.7017128418335	7.04058915973996
CLTC	7.02252813250137	7.10887925638626	7.83472709184615	6.88821848650713	7.63526756431232	7.84836742312222	7.05150600489615	6.73469687741252	7.85782637699826	7.82885296289789	6.38247942929566	7.32630858554859	5.70960709942789	7.33932740721982	5.92619839043896	7.14025302485373	4.76924355400107	7.15574314188856	7.36397571794398	7.78116694568318	7.28189116282092	8.20479313803018	7.27732073911501	7.0543841868665	7.1514733124541	6.00718355549805	6.76104962472528	6.64269670200941	5.95885908630169	7.97205146925728	6.68735269752586	5.85993150951694	6.82506762889183	7.98838658693659	6.85212933586001	3.80322227551745	7.9872909158522	6.46777600443835	7.01617741697051	6.85490514733857	7.72871068806474	4.80635113970672	7.00506418853974	7.37023759501168	5.68567677650087	7.63616304337319	7.76324920271746	7.21215287830048	7.34071877492188
ACP5	7.70522274632508	6.49486963178518	6.58934568473302	6.80722720798109	8.56022323849635	6.99613440166856	7.36914423947884	7.91508360277939	7.08455807453805	5.49765718407433	8.66894536508037	7.26351068240271	5.45317889915873	6.61616712814705	6.15201120717569	8.61847175799066	3.84095451733368	4.94864291588502	6.17972021493084	7.46836144493041	7.82964944878245	8.41772074115403	7.1219841559392	6.47707024951274	7.91398815732948	7.76444368707526	7.99426342423187	8.27605692662497	7.66213314943038	7.68750847997988	5.53570831393796	8.78177834516324	7.74075393808684	7.07731194056909	7.94645463379637	5.77084081540759	8.09886660455182	6.34978030243761	7.80635304245387	7.79898615252311	9.03634752624005	7.83542402938372	8.08999913492847	5.56252369590369	5.30629164238015	4.48475202891168	8.680816277048	8.50347682856112	7.07115790274749
IQGAP1	6.91935651347514	7.1761005267645	6.97787930808329	6.14343379194706	6.60151861298515	6.63863775165998	6.22114963930823	6.52384831880715	6.48636517372481	7.57388428635557	6.27424229798029	6.87235416628797	4.54346740073096	6.65734948001882	6.54244552568559	6.93324152045911	4.61120862368791	6.6361628386738	6.636756813865	6.73380532234974	6.49714417518274	7.18315160056606	7.23142304213171	5.88725782539852	6.44276405031672	5.40629143392704	5.98867743508352	6.0152565500419	5.170290339103	6.99037988095136	7.24254887102652	4.94999764701249	6.87443627314269	7.41646127184888	6.50109999831448	3.88165054751431	6.58657476175671	6.01683185124872	6.76887705821528	6.20280030254373	6.76630089741182	4.2156358008195	6.35452160502582	7.24135679059863	5.72873730443946	6.80028980138376	6.90467928690518	6.97222457081606	6.6228980410511
STK24	6.03298023757795	6.08065388480668	5.63049068241289	6.33289098660435	5.37710294532747	6.36598054684021	5.60913357059496	6.82873507032741	6.03012452550693	4.9813617869908	4.80326551286817	6.58944464730042	7.28725656217045	4.75277357895213	5.44028125043258	5.77948028685948	4.72736047886103	5.78164030470707	7.47194116210337	5.58827267870374	7.11404168941768	7.33008496216144	6.0986854454088	7.63954598957207	7.20222048457151	6.99792032425385	5.86219197850072	6.22480015525961	6.31284431990765	6.46530424562918	5.57711031560016	5.29537548309791	6.6864614241928	5.24832444133418	6.9993093871952	2.99635925529613	5.67273412980044	5.13462119869276	6.49536409432656	6.16266004346612	7.19119607459425	5.14122826621461	6.15684248534976	8.36378177619338	6.90497678583205	6.42764068257174	6.96518119939663	8.26140454216613	6.50891310406667
CAV1	6.37951538892436	6.76065330946141	7.10897853267613	6.53017898917014	5.5776977625048	2.77398318732955	7.56483214977576	7.37769242579225	5.19178176321011	8.37405065123182	6.71577722234639	7.54961330345789	4.58139305194275	4.73169102593943	6.38040459327734	5.75729449700761	5.15784698506748	7.51470274613311	8.69328597905254	5.65244238397958	7.17560398129254	4.85198879516556	8.08073334164787	8.61926972508671	7.34012247345875	6.65596334247832	6.39245890685086	6.17853675905288	5.39193944174768	7.73388624158537	8.29978085281235	5.45249486515669	7.02540587180208	6.54363266998599	6.87047037759063	3.297212246024	6.08597432394409	7.25337723380506	7.67586540908439	3.8328627374896	7.28129501528684	4.44427067604676	5.93475588419556	7.371728542486	7.78355605506502	8.75843189046871	6.78829871088292	6.92441449495749	6.80990314513628
PDHA1	5.96486131826461	6.61072324367653	8.23778233572509	7.17401504377554	7.94018020372846	7.26420613226786	6.75262814356295	6.61775084334971	7.03046683122388	6.46886359363475	6.40856615030134	6.53641103930285	6.11060978653833	6.0813435548021	6.76005883846386	7.55339306766438	5.15463943266978	6.80455131549915	6.79820863817211	6.91945568816591	7.58124558525243	8.04845424406693	6.63111414982085	6.54580912866077	6.54808455521885	6.11376357355287	6.53374012473639	7.19556604186061	6.43396657185213	7.7871397529161	6.79196531184773	6.01840717941005	6.29625665335837	7.37908402002489	7.20500150787549	4.92407164614542	7.78514880466589	6.9228276613825	6.48092657205381	7.00149222165056	6.8115880173381	4.63231592829765	6.44938728261281	6.69279948487873	6.39779481032494	6.91598460777199	7.09885260822721	6.84112568532075	6.98006188565352
ATP6V1B2	7.16130398362089	7.9154819474366	6.84181958749437	4.69542650414348	8.10135750271898	8.36228632746403	6.99464614616669	7.62004485116802	6.61121813351042	7.13012551192781	7.51559783114642	7.89058628978431	6.94167224132878	6.59241355739062	4.803747625933	6.82387820621306	5.73982524657966	8.0729622010394	8.32888921145486	6.93849827537792	7.81839926594911	7.89377283326384	8.09587754751505	6.52325483407146	7.28169244679935	8.15117872772512	7.04555128407105	6.50950652371143	7.60303220113221	7.24811199942528	7.91249437365549	7.73348811897175	6.45255074161672	8.26279998648905	7.00575874571251	5.34519774095149	8.15436749496974	6.15437751875067	7.09785989855986	6.10095194385307	7.81939484166558	5.49345239949036	7.11582871675552	7.57567485439101	6.29299864934494	7.74354087322	8.07405812170362	6.37101888358481	9.00291200860279
SHISA5	7.31726540932494	6.59340320829702	6.68101487112413	7.14174240784302	7.64332697670469	6.14225075745878	7.52932284862733	6.63022322338342	6.86144831534498	8.28602481038747	6.57361154498902	7.85284794667309	7.38465047791929	8.54645993577415	6.97520072621104	7.18652825565771	6.25923951032534	5.97204485058974	6.41172856059569	5.76848476301291	7.1126517903812	7.1775901703114	7.73896235026686	6.77799304513131	7.31607292918673	7.8327358498951	7.57806229663428	7.4094028925472	8.16871725368718	7.9332087454951	7.29699409613509	7.58641850777897	7.24056207395	7.07979346282865	7.81103210070983	5.88951903610887	7.07641860033989	7.77151114613728	7.03691727172294	5.55273580197407	7.73597639380214	6.80425399687345	7.50256967321464	8.65956851198282	7.47860354724104	7.05210148724917	7.46846088083871	7.78684110988236	7.59358117581691
BAX	7.05428493848798	6.70953722841957	7.07979346282865	7.57209373003362	7.92593865775837	7.76454322764452	7.37858702115394	6.89763862975846	6.38060219514815	7.66850165343383	7.47184172483593	7.14352968188976	6.82130115368002	6.97014129133122	7.85235010773717	7.08852867344358	6.59231459269049	7.61994535899807	6.52295809270883	7.68402546191749	6.25874603247752	7.63944649058389	7.55975910593855	7.48059235254824	7.67795515717988	7.36000000900271	6.55966014949166	7.55170211396605	9.23060111834995	7.36725572815297	7.13489133697325	7.81770236476468	6.86888404564167	6.27759846467497	7.05289546661978	5.92078891765642	7.64402347976605	7.4410180549463	6.7736331590735	7.09438545426452	7.82417364755243	6.80950670718649	7.14740216301626	7.5937801414614	6.92074496430719	7.36665935928085	8.41642454057587	7.55468615705503	7.92544071206451
PDCD6	7.14134523797426	7.08118312916838	7.34230891962727	7.84368782987371	7.27543298277965	7.04019219542497	8.04566481996586	7.16904969266761	6.79146982027207	7.19596331612034	5.93849390484174	6.7115181507467	6.68675851470478	6.17232383869321	7.10838287568404	6.67309297318943	4.72081750797147	6.65022091476504	7.40164885203697	7.19675786689104	8.47346055375605	6.69418597188878	7.06649287592256	6.81446225183467	7.09964677957186	6.39562089511069	6.72697024053758	6.24680455070676	6.53492719122904	7.32640796308796	6.46273366783955	5.60433402447734	6.77601126371406	7.89158208142843	7.068974259092	5.66420501562084	7.71577218932327	6.46223933196954	6.82358085190621	6.88454972996929	7.09676792372186	5.1251979447127	6.55243765301378	7.47333328791882	6.93393579980923	5.86494393731135	8.15795488776129	7.31835852157646	7.31388673175375
NDUFS3	6.59914332335111	7.29202591387993	7.33843296095203	6.74499966912972	7.99217165777149	7.86131132245228	7.13171410773021	7.03552792736154	6.81337201891452	7.43594742667196	6.76144594100122	6.97420866894785	7.4720405994096	7.05279621901726	6.99563831515519	7.49600611496261	6.83240259442518	7.00198832401122	6.10331704177706	6.59755981954483	6.29280119760559	8.11759854247547	7.49749781818298	6.3258791908539	6.2666419452868	6.71201338542006	7.57468009292607	7.36904484377104	7.44151518091802	7.53499208515902	6.88078190065737	6.99543988092668	7.01012459359134	6.76194133776896	7.68044297187808	6.46925908293443	6.89079657912558	7.78355605506502	6.90626595380629	7.63168567615627	7.36586420312018	6.37832979347474	6.51375944362454	7.40473055650251	7.19685718594837	6.47133542203403	7.60144042704931	6.55669195329893	6.95317834659366
IVNS1ABP	6.12470405301339	6.44029278538805	7.34807328510601	6.80762364029829	7.05517817575571	7.91936583177467	5.93406731897084	6.69279948487873	6.12559117185722	4.16912435885688	6.90547261852278	6.76204041731218	4.5849388474933	5.29605768006507	8.3311820713798	6.86868575520501	5.24637704131039	6.85321982767586	6.79711851591111	6.53077250510072	7.22546301256705	8.02693636160367	6.43712963817592	5.9777527271771	6.11957863275683	5.45845598701305	4.31252094547413	6.07316635756735	5.53727387612184	6.04637370808855	7.05001730717495	4.38546053537255	6.86006034908693	8.14370515198481	6.0704079422631	6.75877082578768	8.04476822370689	4.97545509300908	6.60468572905344	5.07548902779617	6.08538314955746	3.82170727781406	6.41004851986716	7.22248305979135	5.13500982524886	6.9755975506453	8.41243625253836	6.7500522527732	6.60508162363549
LAMTOR1	6.87949292572138	6.75451055249651	6.87711330558263	6.70488216419416	7.34409784539727	6.8399361455633	6.59587736660096	6.74480153198058	6.62438284459524	7.56692107770081	7.60313168731368	6.75223184987096	6.42309415072426	6.85074144758426	7.19705582420365	7.38614151538063	5.15745817989344	7.4621964946555	5.98434676147927	6.39008747037832	6.11731170455795	6.76085146696682	6.75451055249651	7.72980550937787	7.3435015352816	6.77640761799514	6.83735883903132	6.74995318091044	7.44290713890545	7.42630357623269	6.52266135201652	6.76659814456229	6.71399434046313	6.14629284935064	7.39936245141938	4.48159943287195	6.56648724858231	7.13926010895251	6.76649906211578	6.455615418854	7.39946185969361	6.08784640001537	7.06252272953328	6.97718485711338	7.38027682153197	6.4374261797936	8.09139400452894	6.02254254386574	6.77343498531645
TYROBP	8.69807441403344	5.34519774095149	6.1727182986712	5.5616427265755	7.66422279947711	4.11855361044353	5.89020724273526	6.62537272231011	5.16144357583021	6.773335898532	4.88704825046987	7.9349018012377	8.54037626894603	9.29539558093534	6.25213364489292	6.7263759001459	5.32627764387304	5.23878286094343	5.4282654298596	5.29937132784023	5.40394801531709	5.27608255681519	6.60953551522955	7.65546627110127	7.11711935759908	8.04546557616996	6.42932096520655	7.29321826762541	7.29192655135311	6.309783317024	7.12238128757134	5.43266118711635	6.47716912811887	6.53265198980361	6.6414097052503	6.75817636200928	7.88978965856104	7.68591623806437	6.18188991926593	7.1766963829	7.37212613005874	7.68611526783549	8.55972456200441	5.51066443120371	6.79464099309498	6.1239155095813	5.5616427265755	7.39200635246261	5.2525115915347
TMEM109	6.53344335977635	6.7444052584499	6.87205672456026	6.43426310587908	6.02195176617553	6.70498120660343	6.598450538208	7.37620144097352	5.96112217516527	7.16468028249293	6.26526011944603	6.92738984691007	7.79928480693227	7.3722255270558	7.32571232121293	6.49793533011594	4.966741747642	7.0688750031506	6.58509036172154	5.78242578057803	6.14649002871301	6.3019830716699	7.23052902717534	8.6204666778383	6.47410392709209	7.36178906974206	6.64388470930928	6.69388886643633	7.38236423848163	7.09081180441909	6.63398495087337	7.64521748894047	6.53809275385824	6.33822418811692	7.23172104794122	4.35966751320011	6.44622390382079	7.17302196401708	6.85609479506786	6.18267891395215	7.35145246200433	5.43695956753798	7.06818021299433	7.16517680170882	6.73291377250735	6.11376357355287	7.28278538710604	6.33052075417474	6.78265032984418
PPP1R15A	4.91604552529089	6.65348813002196	6.08961997917082	5.93170656537297	5.55244218741517	4.99143403568902	5.85944011141518	5.75513515958346	4.56807575820739	7.9077143092068	5.74149348487737	6.57380944744327	5.15055739090171	5.88342373764555	7.047734660003	6.26526011944603	4.92455519601115	5.41078324282806	5.0947062980919	6.12805543239946	4.67697155075551	5.99074442077795	6.28895095846003	6.41093795029875	6.4495849964524	6.56846618229362	5.42797239067524	5.69930826000591	6.86174573819188	4.85546441509391	6.06282271098448	5.29790939996202	5.78497863173448	5.30268517373142	5.62843306114297	5.72442031748329	6.13791308349376	6.13998331360089	5.22106734046388	5.36353864763092	5.87064471446673	6.39077913449891	4.84194980299399	6.54877708403487	5.86641823863149	6.1727182986712	6.53324551683938	5.90593920821013	6.43831580891078
TNFRSF1A	5.95817033162317	6.06715705497928	5.99409106923082	6.22282688784491	5.31613751418804	5.94833156659647	5.59933893404065	5.54383007299012	6.1318012252073	6.48300310173578	5.58944777108683	6.46322800565004	5.43324731206664	6.59647117118557	5.39398951414105	6.37329114504638	3.49568723989596	5.92364114282158	5.07548902779617	5.94203533551002	5.52230472259125	6.52869521101879	6.94345762232662	7.96806740596694	6.56846618229362	5.94557690977693	6.13130834969406	5.74492820867161	7.28596488020005	7.26917369501423	6.41578051904803	7.16269421761498	6.46204159816502	6.41242034882549	5.6220646171182	3.62409787624551	5.65195231638758	5.94528177311181	6.53453150121578	5.26341919023283	6.81812945304481	6.23318694881788	6.52948655728999	6.42645461454464	6.76729172345202	7.13687713069493	6.10706189704246	6.51850705278445	7.48745384910656
MKNK2	5.61001515618285	4.71696924695326	5.68175451868216	5.79911900503532	5.59718430140409	6.38079979734741	4.98775352575917	4.48866933882027	4.82631716937621	5.73874581784875	5.67410672517855	5.94646232574035	5.61853772915179	6.60151861298515	5.0565705636224	5.62647347806954	4.94951380958734	5.69901402857754	5.38647292939323	5.41273630818743	4.5849388474933	4.78186574637368	4.37432193729758	6.13673011405077	5.36461196610781	5.51692449557777	5.18273675638462	5.87900000821578	5.03300599862579	6.05484409471605	4.87526182380656	5.58229960657116	6.21838717001403	6.2113826599267	6.27276166864358	4.74362671268705	7.33187379370047	5.25134305156148	6.14530695832286	5.40531499833746	4.87033571488375	5.7273636907412	5.69734673938151	5.78183667293343	5.73953085539943	4.73987233280853	5.49951520046782	5.44526411236542	5.43832729747879
LTBR	5.95462824958216	6.4775646433119	6.857879282659	6.03120771631687	6.53809275385824	6.85956464965838	6.06824067177595	6.63546987075318	6.79325359718848	5.92619839043896	6.00836492491299	6.05986758966884	5.79882438800978	6.66081488208537	6.34089088136069	6.44612504952792	2.45677610940394	6.13111120017035	5.62059505874589	6.8501466418911	4.87526182380656	7.94764977592897	6.61062426592012	7.32889241549914	6.99276103993379	6.65358713770347	6.80266830687273	6.54580912866077	7.88799724511341	7.45732430139938	6.43416426112427	7.98719130955303	6.30435270940415	6.36775875874434	6.58944464730042	5.19139269778742	5.96643574145668	7.085451452235	6.73311189424324	7.20182319851548	6.85084058207464	6.33773036279362	6.82804122370943	6.31235060417001	6.32479289469463	6.999904703107	7.03691727172294	7.27384330566738	8.14599703398792
ATP6V0D1	6.67665777418364	6.32765678863271	6.02195176617553	7.02490970668647	7.70243616284378	7.2719555788793	5.79312867520418	5.88293220060882	6.39621377717969	6.21641402169288	7.89775605435624	7.015582048522	5.90397255289947	6.41074029852864	6.44395027495638	7.55438775126131	4.16024795766766	7.1514733124541	5.73393764071624	7.67367616511413	5.71480610531165	6.59379907064695	6.93919257553452	7.88739977605949	6.34958275235184	6.89545707653304	6.62171020948156	7.61656264607388	7.38047562236168	6.13584289613587	6.25055462672442	6.89030078904374	6.56539884736406	7.46498064719958	6.78661408486833	4.41413601525347	7.70303328569354	6.68289638482199	6.96577640318113	5.04308977360217	8.20588941493332	6.7892896757445	6.60448778218492	7.01290291417266	7.21423874002244	7.29888203409253	7.20023406176802	5.67606762092038	7.11056696008434
CS	5.9034808961765	6.37734180631256	6.6448747229336	6.34800236374729	7.49013883232076	6.59558046526503	6.44760787216133	5.16309614984514	6.20220844165297	7.4084087709942	6.47865231643054	6.34731095049052	5.78164030470707	6.16068795262974	6.98234369945515	6.74400898594293	4.05398857947312	6.77531764613275	6.31146192126314	6.66576560040843	6.51850705278445	7.52793042307723	6.55352594955848	7.03523021204803	6.48280533554899	6.78800142263485	5.72549954092909	7.16209840189375	6.46856697747155	7.32760049690385	6.08232880621634	7.26778276618975	5.99340204325803	6.51652886135077	6.97956584298252	4.79285333308888	6.21838717001403	6.35452160502582	6.47281854222764	5.94370772770727	6.8137684663951	5.25095354390091	6.31106695332041	7.19834697743167	6.85272414868681	7.22119175978971	6.67636070411331	6.36193027564499	6.78284851522936
LAMP2	6.44197324018476	6.91598460777199	7.25913933352889	6.57123673799381	7.12426767360153	6.05592757108791	6.21552611693487	6.77541673417077	6.1118910003282	8.82538063898378	4.91981664531266	6.70488216419416	6.18978013650721	7.46229592814816	6.54244552568559	7.35503046711123	4.9945336486485	7.11741719898252	7.58572214717079	8.00800961408981	8.22661954448432	7.79590007328481	7.40105239762437	6.99573753235021	6.92044743819328	6.21661133487209	6.19944646834311	6.11041267820557	5.96643574145668	7.41298176364625	7.3539371819865	5.32413246421709	6.11080689526614	7.38474988012849	6.37279717144756	4.15788775580089	7.21086164081713	6.60795189302356	6.69190817866101	6.03317718646823	7.6019378554752	5.15668057859834	6.99424928007955	8.40416065839928	6.58509036172154	7.50515536283373	7.13916081763058	7.15097682645803	7.33415954302682
PDLIM1	5.75945389524835	3.5717093073714	5.45151768686085	3.47510314383348	2.9241021690601	3.96441452858094	4.56012627826043	4.77772212333035	6.37418030272273	4.26754161339492	4.01342369014311	5.52445693832698	5.27238065191047	5.31214046606145	4.35548192941898	5.38373986312401	3.32194133357711	4.08408389791667	3.90011714483298	5.38783951004871	4.19218017479631	3.98089459400513	2.73122492311043	4.47634582301484	5.02457223600659	4.37917669065934	4.08408389791667	2.68480364963981	5.41517772916858	5.08956152126356	4.73554082756356	4.09255532870326	6.92173672170394	3.99635621499232	5.67440085615098	3.67241462413219	4.4382603785445	3.69381023249344	6.42003027876583	5.66332275119234	5.32910550512721	6.72290896103717	6.70498120660343	5.06268184831553	7.00972769406071	4.8165740212661	4.89236290567609	4.26526619709663	3.20475436247218
ACSL1	5.6088397112333	4.95280401089689	4.72408884770516	4.41747220384407	4.92175068358327	4.68648619601031	3.56191136307006	3.22804906800456	5.09422091815129	3.9560857468632	4.40736948419661	4.55830678981031	1.91455959095577	3.79282666300487	3.911690737318	5.70597782078594	4.67408882752342	4.45486317560622	2.95419524857952	4.82168646186124	5.1354956127517	5.36002610789326	4.99366186070723	3.64616814143369	4.12930041110606	4.78610619701734	4.74795915970919	5.67979346910241	4.09679220586143	5.40765847053508	5.57622915482973	3.43965020864269	5.31574754572146	4.18348447704225	4.17554758867777	4.32411002579108	6.11336934465283	3.60765646814365	5.68253895333277	4.83490470724339	4.73823592693271	3.8826760210381	4.96528969195238	4.75171435359851	4.40117614691759	5.81964668442468	4.78658809606462	5.4715529179682	5.78448769234154
IFI27L2	6.85361637193586	7.07780824247794	6.46906133813003	5.96043340286063	9.33503332070375	7.89994684568447	7.75329534442782	8.64450601115483	6.98204606993708	5.15668057859834	7.54016412549408	7.34986225503558	6.88008783600627	8.07365960473992	6.75540222789388	6.86620714458402	6.85668962213282	5.6161865698964	5.11898153223738	5.89699129431645	4.44894618487851	6.71369719553984	7.10709229168819	7.06818021299433	5.81660157494961	8.04476822370689	7.40999936742284	8.01468367319003	7.13449418057616	7.60959836499746	7.17749086040897	5.52602223088191	7.38027682153197	6.80861472537914	7.22496635089617	7.56413584403142	7.44002380597471	5.52641355990296	6.49763864644758	5.89502484645719	7.62163673064835	6.79464099309498	7.00913234636436	6.6259666522719	6.84013440159055	5.92649346234641	6.18149542418023	6.76342753755246	6.53601534485895
RHEB	6.1415606604338	6.5015944847182	7.70024672258876	7.81680635115628	6.94732600981812	7.00526263317885	7.39777192457877	6.47766352230226	6.13426563926062	7.49769671259372	7.27970529631533	6.49219956687899	3.90300992104326	6.72201747525842	7.40701700762808	8.2670860215724	5.00722493080002	7.69925152777308	7.07512822729209	8.29768751500069	8.38611436883827	7.7140802726517	7.53419639554944	6.21493418456606	7.21850985391773	6.11563618235389	6.53057466616081	5.21454719615373	5.88411189434004	7.06490480750927	7.23251573211331	5.1010166842712	6.51583650141638	8.07186628347516	6.53453150121578	5.1795276227846	7.10193004004934	6.56104533009291	6.75233092319851	6.29072797540939	7.48626053220963	4.0179272287405	6.57272098750638	6.81277734952439	5.83005986726121	7.92076005723955	7.69994816379603	7.19069949316454	7.12933121873739
XBP1	7.14690568695037	4.47252558019989	5.16066591274531	6.63982572517134	6.27611779032862	6.40649086336242	5.87162764667251	5.28202561379057	5.30229529924052	7.28517000269035	5.19810448902194	7.46150046130035	3.81455264007478	7.1973537819381	5.62059505874589	7.15266488377699	3.45154902495538	6.30218053957589	7.37113216237367	7.39757310945819	6.9808555567566	7.1361821006682	6.89575455942096	4.79593813145757	5.14278299860521	5.27686193727089	4.01520623016775	5.47995985558594	6.60003405219592	6.39008747037832	6.46708390709514	4.96490248525364	5.9119377872036	6.25213364489292	5.2467665156343	3.74519340937303	6.22726679090551	6.12411264485225	7.19030222886811	5.55488901509399	6.84875877027185	4.63106831615011	6.7087448668263	5.80913663646582	6.76550824111741	6.56905986803978	6.71607437138307	6.97420866894785	4.97777894373274
STK25	5.75837418853149	5.972438485543	6.51366053693473	4.90686087696542	6.18701849219448	6.81426402711842	5.78105120299442	6.16995711065355	6.27424229798029	6.04135093204396	6.21838717001403	6.2012220142573	6.59201769901624	7.01339904723932	6.62309601395323	5.44389622763678	5.40560792733964	6.0452903415025	5.24871392985648	6.12864686400953	6.41835012351602	7.00675097478913	5.96830540522847	5.91744504994455	6.47390617472701	5.70352570629984	5.80039569151128	6.24315328574987	6.64576574105287	6.32696549732783	6.32647172037968	5.65910763767118	6.23150953748836	5.76180967167626	6.36232541790615	4.32629540124839	5.92098561980705	6.39236009606067	6.0751367028554	6.7055754624394	7.22774767104688	5.64558174517942	6.20240572824555	5.22223521324844	5.46695890517693	6.73103162888686	6.94563977920869	6.40787438403876	6.0789789925291
DEPP1	5.1456982532142	5.46598149922226	5.04609594105635	3.30745781082888	4.2555031053249	3.11601902150109	5.60315867641195	3.03562630981324	3.34626666351924	4.7601889931777	2.30741428060541	4.00179384499383	3.53483889942355	7.25268181822176	6.27799331451627	3.01974360175933	1.55581607712351	3.11265739065991	2.10771321217891	2.25094868945428	3.26150745910702	1.34484860176739	2.74202137031766	7.04584901567094	5.94951216029275	2.71586257663313	3.35474602065145	2.91073854144049	4.54289310961404	5.87624758362384	4.69321525283864	2.33052812097738	4.01614446739795	3.27055860802784	4.08238998468567	2.51602135120776	3.94112098350039	4.17148564538102	3.57290012865568	6.6933936920071	3.45018606330662	3.58618845657014	4.23494621879679	3.26455364558098	5.95610409981693	1.80735130810092	3.19691046013993	5.47927552794029	5.47771137839205
PRNP	6.91509205549524	6.27671005768695	5.90780757283058	6.65695343936255	5.21143338461177	3.1488924514406	6.66220106616491	5.86867888496035	6.06045860657636	7.90193848629072	5.19333805437761	6.97043890120769	3.28096208100159	7.78325741540621	4.94206339891218	6.48399193726178	2.6758556596795	7.26539833713788	7.17739155055405	6.06410329208498	8.24246680689013	6.83696233393378	7.91279312987532	7.2463238355094	7.35771400670257	5.20793056923575	6.83250171784338	5.81945022225368	7.07999198598199	6.8933747108578	6.21818985352961	4.82014301354637	6.78383944589344	6.75183555719719	6.12578831045357	3.02500588170178	6.48765069518099	5.96712456037733	7.53131204065831	5.40297161803478	7.4353508889609	4.53542825797354	6.3508668339042	6.92679477245374	5.39779697946546	8.38491795355508	7.67288008044619	6.4495849964524	7.09031546932773
CCAR2	5.8742816216714	6.16285725464747	6.68735269752586	5.68342145242811	6.62230412401398	6.353138705182	6.06410329208498	6.6281444168327	6.0483434975001	7.21106029222713	6.40342740958076	7.29570235821099	5.53727387612184	6.67527145235191	5.10684239078176	6.20891639364905	4.93258292772628	7.0008969005873	7.44062035488207	5.98277202271754	7.68084102417903	7.04426111921615	6.51494632974695	6.293887186487	7.43395897320465	6.60023199271644	5.61383549030029	5.38198295895648	6.99732501478927	7.52922338941706	6.42576274681979	6.92520791717371	6.43861235337074	7.14889159848719	6.54056590219005	4.21412187651381	6.71488577876044	5.12558649673742	6.28470597713895	5.39574677548245	7.26678925095742	4.40117614691759	6.13791308349376	7.54175554266652	5.73904020597612	6.78661408486833	7.21930448918752	5.70823383794001	6.636756813865
HERPUD1	6.43416426112427	5.78478225560732	4.81348758688013	6.13485710767491	6.76689539227989	5.81169035254458	4.77926388408151	5.47086868191531	5.03164873641526	5.69185476037039	5.72137895327766	7.06500406140025	3.78976477747496	6.59320527754784	6.5425444539732	7.09835625276648	4.04609517493704	6.81456136428426	6.21493418456606	7.15772913946311	5.00315557872943	7.88232133147268	6.63794477168634	6.81664273980387	6.25627867672294	5.33339632291404	5.78713880167264	5.89649967806466	6.09001411228168	6.25114675584634	5.88244066645597	4.78764829524513	5.49315905278788	7.32263164676036	6.25815386200551	5.00761250734919	7.55398987738269	5.72903165349975	6.38494951932337	5.4016046886871	7.53946788345928	4.36109455883499	5.87261059050298	6.39660903351718	6.42190812667164	6.76322937676004	7.29759028536362	5.90082599903727	6.05592757108791
DAP3	6.91895981527944	6.70815059838507	7.32461917394214	7.05160525182549	7.19695650505258	6.50446254310002	8.14998294641337	7.06411077822961	6.62656058473211	6.01929331333517	6.916877164655	6.47667473585686	5.71804340579348	6.51474851464407	7.23559516091523	7.30722889591778	5.10014288904974	7.35970183353206	6.61587018353722	7.47959794796561	7.89705898732192	7.06927202722334	6.76699447497843	6.48062992771493	7.06272123490079	6.14037764798696	6.06479284289183	6.68200513848615	6.13465995114819	7.15375716360278	6.43732733250873	5.86612337626674	6.53779597915276	6.95645177169753	6.89287891325947	5.34909957215162	7.39270219006888	6.29171521927498	6.54877708403487	7.03185613813862	6.64774580116748	5.12354663301896	6.17311276016373	6.99246339336071	6.59350217377806	7.10411405310308	7.64710801360095	7.61357793307315	7.00159144201547
LAMTOR2	6.80177636316188	7.28556744109241	6.84915530382956	8.0023317778849	7.48148731996908	6.95665016303489	8.68450728154001	7.11215540022717	6.99772188755061	5.63372420926545	7.35035919355368	6.77056149404869	7.12277841999295	7.22437035840842	7.4186484165639	7.02034504957286	6.709438182991	7.96627459185703	7.60830501751703	7.25437068847051	7.14352968188976	7.33733975352458	6.5549110670146	6.41884428442553	6.95208721830019	6.09779856904672	6.9917688865788	7.4470830593708	6.90686095767348	7.65646131784556	7.07631934056902	6.17735331675171	6.57964769911155	7.12109061265449	7.04962032308617	6.9499049818552	7.60691218844163	6.68141097726726	7.03840586634883	7.72204231598436	6.97480390265037	7.00556030053863	6.7834430728803	6.80524506110769	6.88276495824324	6.57747069470196	7.78733884842798	7.91408774313655	6.91866229222854
SNCA	5.60345251154533	7.65317767656269	8.14769104201269	5.22729629546203	8.57528348332216	8.87557177188336	6.87899716875417	7.33276821466086	7.35572619665746	5.65881356924388	7.52166459871443	6.42862908134055	6.2772036162434	1.60408731442985	5.43197738180048	7.87963277391753	6.57262203703482	8.16233952146315	8.44414403081045	9.33772914818292	7.47144397615404	8.83944973856087	7.71029837558251	6.7115181507467	7.73597639380214	7.26639184611516	7.35334084679108	7.78196331347306	6.9263980572784	7.05974367599586	8.47076814947294	6.8895075279228	6.45512111099978	8.27057468536785	8.32739387414284	5.22457103678809	9.14664512143483	6.74499966912972	6.90973683872489	1.31035705625653	8.48821916885499	5.59571527256694	7.38693673914615	8.04257655287345	5.95207016774191	6.57786651110413	8.45920094468065	6.57756964869489	7.82258070445783
HAX1	6.9205466135079	7.34469415703776	6.21276379421626	7.01617741697051	7.53757809279718	6.43762387460028	8.08461897014257	7.23231706079578	6.91320779360605	6.530475746802	7.34648310110196	6.7956319975892	6.26604973208072	7.13697642089418	7.47253778652244	7.22963501592894	6.67596461162481	7.0755252642358	6.99186810167145	7.12109061265449	6.95922927053867	7.34976286745851	6.56252946794721	6.19490909901957	6.44889299938473	6.14550413575704	6.58914775981172	7.46458290924986	7.01002536862872	6.7684807230138	6.63576685659127	6.38909938571216	6.82199497148294	6.82536498592381	6.79781222921366	7.11592799652312	7.3034528965384	7.08386322805408	6.72687118364372	7.48635997507321	6.71399434046313	6.79275810158872	6.36489387501403	6.67556852020927	6.42526855797594	6.68131195063125	7.53857271779444	7.44847504833552	6.582715355075
RHOT2	5.36949093633037	6.02214869165264	6.96647081009673	7.11056696008434	6.52760711764904	6.03229091974267	6.15565929391206	6.94206899109799	5.73305453943202	5.86268339299457	6.80772274853076	6.92491038341871	5.17631869152655	5.2433587117158	6.94583815844495	5.54500438613997	5.15580579157611	6.18603220845728	5.64616977394911	6.70636780723363	5.97293053167639	6.68477792261349	5.36314835492552	6.21572342845997	7.5425512548018	5.27803102883311	5.73982524657966	5.65959775440306	6.4784545569905	6.90061351997723	6.16709738716325	5.65508880723976	6.43881005007196	6.11731170455795	6.24433746627353	5.43393113163166	6.30119320351243	5.80088673026329	6.05001785091166	5.62931489142877	5.98139414893088	4.86096809181072	5.48289277249244	5.98985856397436	5.94390448183401	6.17192938023018	6.72588061826755	6.26545752207169	6.54392945771365
PYCARD	6.78383944589344	7.16150258790094	4.28091363984361	7.85683068498069	7.78037057989882	3.88948277643168	7.25605957174056	6.40194512111358	6.98899088591419	5.04085951774876	6.75292536449998	6.38475191023708	7.14293392212258	5.7977441349903	2.5235361711901	7.19248719181642	8.25681954188231	7.38504808700321	2.97267992501485	6.35560818068323	7.70004768336047	6.04637370808855	3.9560857468632	5.37154022575487	6.17676160069585	8.35082137771309	6.58350701938513	7.76683266948156	7.2908335664565	5.6070765813409	5.32188986361575	3.35609960960282	6.95724533837403	6.29112287190811	8.1961226842272	3.85202809049194	8.42330441338218	4.58072226841427	7.71826031928329	3.48539159656378	6.46283253524643	6.99127281192534	6.51979289324372	7.08148091610732	6.32459538741082	4.60228993480907	7.3477751247812	6.28174445824631	7.57995236980447
STAT2	6.67863825672959	6.02963217022092	7.73866375331278	6.99415006369247	8.19662098135633	6.28766757494442	6.48587074583163	6.13150549960728	5.5444172269515	6.42843140095099	5.46011738540585	7.88939134364711	5.85550903217769	6.61587018353722	6.0263826908177	6.13091405103619	3.66789915788173	6.96795883397727	6.34217486671843	6.85391378075413	6.33052075417474	6.52345266201888	8.07644923208354	7.33654469681122	6.35402771034287	6.1535887420867	5.6363699328547	5.75965020719194	6.69527536364625	6.35560818068323	6.353138705182	5.91164276526836	5.85993150951694	7.15117542071134	6.07385597381092	4.58618475746537	7.52952176715971	5.44927023547896	6.54214874126372	5.43197738180048	7.93998101729495	3.96993766966253	6.33111330769661	7.18186054101	7.06500406140025	6.56807039323995	6.92977016503953	7.20311438092943	6.99305868699235
AP1S2	7.0190550580633	6.85956464965838	8.07146776876631	7.73975861023046	6.71062673245793	5.89915443974534	5.88460343829414	7.23191971870971	6.94871468239805	7.99585715906665	4.19218017479631	6.88494634846604	3.45945675100991	6.03997217785034	8.21276612538372	7.45036418857207	5.09004685390995	8.15815418827959	7.15852354388788	6.05484409471605	8.55822853527455	7.54543573110217	8.64041626081468	7.29659663752443	8.72690558847166	5.65851950202575	6.34019951053495	5.40560792733964	5.96328692299967	7.96866501265396	7.70203808160563	4.00723283839599	5.16426270537259	7.16795733144058	7.76235334244702	3.60884997628592	6.98670898851331	6.30721608814193	6.54986535084642	7.47124510204588	8.77599153641711	3.1858665386324	5.91695331567141	7.76504093096621	5.96643574145668	7.65506825336033	7.47691307487103	6.73568750026774	7.756779158604
TIMM50	7.15902004821768	6.02500415819926	7.11751647954269	7.49849229176056	7.13787003488526	7.96348578767268	6.68497598062342	7.41646127184888	6.53641103930285	7.04386414718454	8.06389606739103	6.14836325187411	8.04417049404305	5.60168951958602	6.74658477552959	7.70781031131168	7.26102695080117	7.92404646789522	7.39906422684133	7.15673613826639	7.62969575773916	8.10165641155471	7.44300656477283	6.73271565102942	5.97755589778278	7.06540107747746	7.05239922912485	7.32988620395658	8.60680161804235	6.64289470254019	6.27335391799258	7.73886281791657	6.03189702612874	7.01389518163557	6.85520255847054	7.58462786976544	7.99725168272168	7.83811223087713	6.43228622582819	7.05547592244193	6.56539884736406	6.36262177547506	7.32133976331152	7.67765662082865	6.7305363318072	8.16333603563096	7.18662756986957	7.22049644763061	6.37971298931663
ZNF385A	4.53667227942127	3.06693589574997	4.18112204168322	3.59334126371229	4.04261919891488	2.83792519673225	3.73011411091845	3.67241462413219	5.58915399608922	5.35963583885099	3.78243686595858	4.44293495011734	5.31106813585789	5.64097568881657	2.63227741126396	4.56558535198896	4.89381247548654	3.96535055260453	2.2295786853455	4.53485411051306	2.38406207415296	4.23494621879679	2.69156361987338	4.70427286663679	4.42490849847981	5.05220585051382	4.63346761047477	4.76394540947178	4.78398591307596	4.42490849847981	3.59453370988506	4.43425418508144	5.92334608066697	2.88553831247379	3.94860202289913	3.90786325164451	3.64156773837784	5.15016864243539	5.67577348317131	3.35330234391308	4.59692068104299	6.68032168794668	6.04873746033064	3.9551501349981	4.71648824280018	4.16666886190105	4.0417737728932	3.95702140047248	3.48029199268585
AKT1	6.30504386313325	6.13298413636647	7.06321749921916	7.64720751524273	7.45901464352147	7.46846088083871	6.83567369900267	7.08833014157729	5.54627658230358	4.99637414581385	6.34158225632073	7.32839552287532	6.44246749592693	6.13130834969406	7.32223414338665	7.32332727931927	5.95885908630169	7.76762900100274	5.45317889915873	6.62438284459524	6.50001213488041	6.46174499804066	6.74935875107256	7.6815376169985	6.36104121042321	7.60124145592724	5.76632511141386	7.3216378896161	8.07814294417772	7.85195183712543	6.36854908376306	7.1237712544995	6.80901116112592	7.00565952309884	6.13318128958834	6.37348873506361	7.24791331382139	6.44859643038815	6.81951706441702	5.57045294181061	7.30593709958825	5.05133295704116	6.60468572905344	7.57388428635557	7.354036571333	6.27651263488146	7.84199522735514	6.67675679767447	7.46716821706424
ANXA6	7.44797790853228	7.54424215093787	6.22124830025455	4.00179384499383	7.29331763072274	4.5071159923042	7.13647997038647	6.40194512111358	5.83114055769012	6.28006629929645	2.55334558068305	6.96081643216996	7.50197297925413	7.40920406791257	5.63254836408263	5.41175976756546	2.90883099419376	3.58252159692157	3.9551501349981	5.65224635653791	5.9290507944063	6.61072324367653	5.32481501253769	7.43356128442153	6.19076645583134	6.43297813024209	6.12697115024021	4.36242653317208	6.81138979616221	6.78473128881554	5.24715599279938	5.18623785965969	6.25716691836252	7.50475756276174	6.89892774249587	4.83442221202812	5.15784698506748	4.88511581803439	6.02077022212841	6.33397735947048	6.6780441091528	4.63346761047477	7.0889257377822	5.86690967823916	7.17192958178668	6.36420236180762	6.27740104028294	5.96673094891184	7.98968147518224
ITM2C	6.35452160502582	6.17794503620451	7.36039757688343	5.84096567802515	6.1612795758745	3.27647676754483	6.9622052101776	6.71795632891195	6.92560462963814	7.03890206717188	7.74573062565822	7.52693583787616	6.03406346162778	6.03711625166291	6.94583815844495	5.64587575895434	2.95236611723342	7.84020306944796	6.77848849439465	6.62893633953668	8.36089057957515	7.35443412913965	5.59845748522756	7.46070499695269	7.39379565321928	6.65675541944203	6.2666419452868	7.32799800954695	7.92992224881	8.34145023509217	5.94931539357398	5.65734324524976	7.09617230364383	6.513957257229	7.45722486986231	3.69261063434788	6.33397735947048	8.12935627188276	7.28109629979594	7.58641850777897	8.7123401865643	4.57468582881078	6.12056426991379	5.8173873985595	6.20654883232045	7.98928304754109	8.87637007081411	8.5564333086405	6.0789789925291
HMGB2	7.62143774522336	7.07512822729209	7.4163618566432	6.86085347124537	6.34553304959292	6.08173765415911	5.34022329183312	5.83644597476528	7.24066141337191	6.84776744054708	4.98872205144344	6.76313029645857	3.37985474290106	6.14954635809122	7.71447836983913	7.28695848105478	4.8017227912446	6.38109620126202	6.39542326840446	6.0216563787468	7.54951383669504	6.30119320351243	7.36974061459979	5.30599921729592	6.95198802515173	4.60411184082541	6.32696549732783	5.36353864763092	6.39641140518598	7.46060556408509	5.95069276986331	4.75171435359851	6.08282143569967	5.11645634091634	7.0833669106569	4.88212072677612	6.52810170443113	6.2113826599267	7.14482050072336	5.10014288904974	6.78532585356434	2.8992124608157	6.77492129460709	5.5497018475736	4.70706184272227	7.45215391348427	7.29749092038285	6.68210416558973	7.51052572310016
CD164	6.10538654936171	6.58796021626399	6.50911091031417	5.60854585312253	6.44256634731149	5.66763614696748	5.20433069961219	5.6971505901973	6.11711458282335	6.83953963422786	4.97409957009677	7.08644409892849	2.40049914487118	6.42339065853229	5.89944941840209	6.32647172037968	4.1522242058273	5.71009755612576	5.39438001216207	7.71845937056417	6.25568651965273	7.2605302078431	7.53986573582852	6.00718355549805	7.19626127230765	5.31545507115119	5.89168199015648	4.42090410686441	4.50080658343489	7.58791071499501	6.21552611693487	3.07037151584977	6.17991745889636	6.44642161264204	5.3041472274336	4.37432193729758	6.08360964810666	4.40803653743646	6.24414010195128	5.89728626543865	6.71231052700917	3.1858665386324	6.12766114661117	6.78948786946143	4.32411002579108	6.14077198392141	5.95354597511773	6.36775875874434	7.16974483464082
STAT1	8.05283766605621	5.57622915482973	5.44291918576614	4.43692492093473	8.85701158825617	4.70379203039255	6.64923086420284	5.37046677945355	6.30780852039953	7.26519963587891	3.80740071310772	8.76691233996761	4.63692288822817	8.8926356157113	4.38546053537255	6.90011770134594	2.42495189726093	5.99340204325803	5.91478971835778	5.99822533501985	6.66111192041337	6.62992624914968	9.43298661409406	6.02411796949465	5.74689097769925	6.96657001130441	6.58845502482944	6.79444279293775	5.92737868411495	7.83203891806915	6.71785727792903	3.73335092041461	6.0855802072845	6.7469810546857	6.29181394414157	3.28984771168403	8.76431830792553	4.62876515128585	6.89634952675361	4.21487882737598	9.26354686303953	4.30008241873842	7.50724382315839	5.86268339299457	5.25514089957458	6.32084281391424	6.63210407465429	7.35990061713726	7.21592730971207
SREBF1	5.64126968344884	6.30030460846776	7.18533648879876	6.38356626259858	5.74708725738715	7.19566536035518	4.74574473503258	6.0452903415025	6.85599565743107	5.45777189471761	4.72736047886103	6.98383185437828	5.93377222125973	6.25075200273944	5.0950946055854	5.83546346388992	3.80944384347888	5.97844163346313	7.13131695760245	5.06268184831553	5.91508475113986	5.49765718407433	5.38198295895648	7.1808674237209	5.14161694473846	5.40092123576709	6.87146184268746	6.75044854086153	5.41273630818743	7.4315728500673	5.54754880297457	6.52622228453554	6.20260301520915	7.07443341460316	5.7621041488055	4.71860470842741	4.95793335276435	5.72491087166828	5.937805310028	6.2305228372152	5.36597803650233	4.84194980299399	6.41716414549606	7.54444108059638	6.40866497437539	5.43324731206664	5.81169035254458	6.80683077664438	7.16736150048247
MAN2B1	7.09805844009199	7.09071253729995	6.62646159581528	6.5912259856775	7.1342956026712	7.44250943583162	7.39985949319824	8.0392890703721	5.84469953541396	7.00159144201547	8.28462929331351	7.93241201620184	8.91718434600333	8.0061169923317	6.75114204746904	6.5370045831825	7.55856546235228	6.67497438509838	5.2809538672317	5.71588518983778	6.11208811162252	6.16246283266602	6.85926723071061	6.39315058466237	7.31517857316349	7.8518522695471	7.06837872421152	7.56433478834786	7.49938732123642	6.82566234350048	6.68527306813816	7.05190299292432	7.76245288235012	6.05090428535138	6.99504301311581	7.43037979711013	6.69596861711598	7.83880917559203	6.75867174833287	6.92610052148973	7.47243834902232	6.85262501306716	7.08505439497453	5.59875130023918	7.44827619229595	6.48557409001246	6.85956464965838	6.55708770900977	6.72617778720019
M6PR	6.48250868684301	6.12184561288171	7.06351525842691	6.8305192609275	6.73142786771292	6.15398312965165	5.99665035441491	6.78027212467671	6.13485710767491	6.20891639364905	6.17488785561163	6.58914775981172	6.15072947815676	6.413112140992	6.51128679887807	7.6657154158263	5.20238492825539	6.70240612534005	6.07099902456227	7.4815867609863	6.76620181515438	7.54026358878994	6.79880325345954	7.67626345519561	7.19705582420365	6.80336204431268	5.99340204325803	6.49041955440918	6.563321014806	7.84597783532068	6.63883574655743	6.80643434628841	5.87850849716875	6.70626876390444	7.02352045138182	4.78870852366389	7.0480323950333	5.47732034707981	6.29734267575837	6.18110093060003	6.84776744054708	5.039598986071	6.67537047490395	7.00575874571251	6.07750117062113	7.83811223087713	7.24384029887141	6.3271630087034	7.64929705765616
PLCG1	5.06995822713223	5.77368780772005	6.27592036858136	6.07080199672326	6.53463042360827	5.50362258624817	5.30707145010954	6.20141929899398	4.98736612140292	4.90734422941134	5.49218124021923	5.89335340175594	4.83596621731814	5.29459583973199	6.26397701104475	5.71313846001209	4.04703472051574	6.22016303488281	5.56526456363223	5.97657175730131	7.40999936742284	6.22460282687306	5.62617954534479	6.25588390498511	7.03364240500838	6.16305446621001	4.59279844493488	5.36207506353046	6.36854908376306	5.90062934329284	5.63548801393314	5.46138789651001	6.48023440300319	5.58856644989743	5.8250495826858	5.45083367125358	5.5533230349899	5.18701591518387	5.85649178437722	4.52165156701915	6.18780752593369	3.62759036473986	6.20339216677286	6.20240572824555	5.83340022984293	5.90446421246526	7.06460704614431	6.45531883390743	6.69220528013678
YWHAH	6.50792407734201	5.50909951008602	6.90299346939889	6.23881140171375	6.90150599713393	6.95714614234596	6.30050207342614	6.16226562224722	6.0283520586914	7.48526610568642	5.68842248259791	6.79146982027207	6.69705802197332	7.99217165777149	6.31669537640038	7.05319320973786	5.3041472274336	6.07464411273688	6.04115396591618	6.72835704384852	6.63477690621106	7.29739155544581	7.10133440432752	5.92167408087453	5.61207223295613	6.18149542418023	5.30560931957228	7.35075674512732	6.58222056720445	8.14141328288827	6.9932571186344	5.87477310781055	5.98208308318271	7.1385650707234	6.33447116871013	4.79073267721541	7.60959836499746	7.04862786649597	6.49931986291585	5.53453416683543	6.89506043348996	4.91266147397554	6.55708770900977	7.38594270985067	7.10461042308021	6.9213400180653	6.79196531184773	6.56055062110201	6.61636509156962
SUPT5H	6.01860409732401	6.22746412422069	6.90150599713393	6.62962927553884	6.72954574249298	6.53759812971774	5.97617810413856	6.46303027029303	5.99930815002298	6.46708390709514	6.97014129133122	6.34375517594567	6.57697592581362	6.07661448838507	6.52384831880715	6.1535887420867	6.13958898076363	5.9805083840882	5.99005542029128	7.14184170043194	6.17695883900361	7.39826896309448	6.20921234255688	6.50920981355071	6.58390285325518	6.36420236180762	7.01548282063309	6.13239267903543	7.26420613226786	6.09484237281735	5.77869484067202	6.32824932735749	6.40066048583534	6.17597265124121	6.32123781583954	6.75946436974503	6.38682682196932	6.54630378331075	5.89266516943927	6.31689286999695	6.43594347881598	5.86366623075308	6.07021091564205	6.31195563312855	6.34573059279201	6.53245414805019	6.84975010595226	6.59340320829702	6.09701024127732
CTSC	8.29190596562847	4.58733486965301	7.02113889494845	6.45166101067458	6.21473687451212	6.50001213488041	4.99588979709558	5.44125825028607	6.92590216457965	8.11072342011369	4.89477888349984	6.52651903326272	5.84126045001402	8.4721642091836	6.53433365665248	6.86234058547929	4.8150307737035	6.29665156937728	4.94390169210067	6.5670809256613	6.68339152401139	7.26092760211984	4.62176064343108	6.69428500717205	7.20013474111869	6.36785754908181	5.91911696753761	5.76848476301291	6.82932979835489	7.1919906073287	6.51633104385254	5.96712456037733	6.73905566609509	6.37299476063948	5.48220841301833	5.42631186201466	6.24828482836791	6.69666187382681	7.20599473934441	6.53344335977635	7.39001825608431	6.20871909483888	7.75568424136617	6.39819007185812	5.88774938777178	6.88653283174552	7.71089551406916	6.88593789877394	5.55058265873428
GHITM	6.03544212862778	6.74856618152637	6.67655875075983	6.26999788044761	7.77768286019768	6.87056952383634	6.82377908805019	5.64469971117613	6.76085146696682	7.12714692867404	6.56866407725362	6.2534166140562	4.91411174837733	6.25983168668697	6.4580869873613	6.5050559424137	3.558250156143	6.00108005692612	6.45136443510145	7.14561485485648	6.58647580125508	7.2334097553059	7.19487081371256	6.05740505885712	6.72805987064265	6.06311822816997	5.58288709854765	5.96417251689808	5.27238065191047	6.57133568745711	6.25134413293811	4.85247150223195	6.0850875637205	6.53571857480108	6.8102004742409	3.62529259115747	6.68101487112413	6.14550413575704	6.27779588941943	6.12864686400953	6.36479508716407	5.22223521324844	6.03120771631687	6.6333909872688	5.63832979223121	6.95486464896547	6.27700619255638	6.42269880809684	6.24108100109714
OTUB1	6.25687083701164	6.63962772889846	6.70626876390444	6.06045860657636	5.95423469369298	7.09776062786906	6.03888888523367	6.64309270334537	6.3108694698657	7.18066880083172	5.61089675301984	6.47716912811887	6.39759718004523	6.27108364610793	6.74371178223468	6.80078532043784	4.97497097288618	6.25627867672294	5.24569546808236	5.7779094024102	5.39613728507026	6.19392274046844	6.23516040751467	5.6988178749456	6.93443171531593	6.62171020948156	6.54600699030083	6.6333909872688	7.25635761131524	6.87086696292549	5.74473193455546	6.83032101656213	6.59231459269049	5.80452051174093	6.52434289146722	4.4686103259426	6.18662397757439	6.79900145904848	6.48151986280119	5.76603061814973	6.95665016303489	6.70567450530873	6.43841465698518	6.61012937819019	5.88145760680577	5.81660157494961	7.51858146986343	5.61148449049068	6.3603497199107
NFE2L2	5.87182423450888	5.25738078203582	5.84823703170636	5.97135599360128	5.69322771656036	5.76446000639947	5.24034055316169	4.89816148859717	5.6738125954028	5.71510039953994	4.46660514614626	5.58132046459916	3.80424358534877	6.74242390615773	5.67920516455647	6.54214874126372	3.77928397697609	6.54313802524193	5.3412961756034	6.26437181202958	7.06172871012019	6.6074570147721	6.40649086336242	6.61725593042867	6.44988156779918	5.04832644960119	4.73823592693271	4.67072594691053	4.87477884571086	6.77660579551124	5.76504898205636	4.20087890356531	6.03140466145619	5.70401612268478	5.87329865809683	3.32770325439733	5.55704229799207	4.57708110935651	6.82665353935518	4.90782758743385	7.49182939163548	3.35898772481027	5.9884805817707	5.81758385566834	4.7218758506623	6.91608378053157	6.42546623327461	6.59607530117916	6.06439881324779
TYK2	5.61736213957463	5.93800205084786	6.21315840732973	5.96436931674292	6.45610972865818	5.42660489318255	5.5217177670397	6.83250171784338	5.89286180667118	6.4442468328857	6.1980655090055	6.61676101925304	6.46233819898828	6.97341502707093	6.95893167930559	5.49501693807589	6.12352124021389	5.35963583885099	5.70097559364657	5.27384190009064	5.37329681684322	6.93175378826874	5.5052851744393	6.29151776980358	6.78255123724508	5.18740494738324	6.28598932650862	5.64469971117613	5.52386996333028	5.49022566022062	5.74551703406094	4.9950179826474	6.65962673487307	5.90564420701624	5.9047592095689	6.94425113079723	5.83005986726121	5.86317481041235	5.88067116739916	6.18327066391569	6.18405966912964	5.24219037196648	5.25173256205447	4.93403388405659	5.77398233013414	5.49540807872948	5.85993150951694	6.39028508829067	5.93406731897084
SFRP1	6.05937507839087	4.15458385778684	5.72569576504331	6.7469810546857	1.18271243746554	0.722454405769669	0.056584800958701	6.47538932497231	3.62060613299981	8.86659097391206	0.823748155783488	5.70126983291289	0.310339138816876	7.34489292792334	2.46201360613391	4.13175211607765	0.014354777466893	5.30853361900748	6.96319720108005	2.60882588304702	9.82069461689408	3.13913558183815	5.72549954092909	1.71810328073022	4.7782039168789	2.49821716649722	0.74845040866995	0.0285684699491018	6.52948655728999	3.03562630981324	4.30454444000721	0.310339138816876	7.6847220622493	4.44694230629989	0.963465713162307	1.52606891038018	2.99460978823074	0.097613262755309	5.63666390828436	1.06352846791354	2.41950065416507	1.70046322781412	5.54285149467591	6.65734948001882	4.95232014206267	6.51296819220517	2.618197618063	7.7392609475113	1.44889732130762
FASTK	5.44819539637874	6.41113560239056	6.62566968697864	7.58910448656861	7.63188466876258	6.13692727465475	7.4447962371489	7.19576467889665	5.49443023159991	5.75003151340187	8.5525436713326	6.88772270395512	6.55134936530087	6.37368632541088	8.013089857129	7.17560398129254	5.99733940506865	7.05359020128641	6.43712963817592	7.20152523446397	7.02848212493375	7.0938891101062	6.20280030254373	5.70234872027194	6.60112272855473	6.61854270765233	7.18305228800851	5.26117905668036	7.4309763228706	6.62646159581528	6.51613322665358	6.13909606689568	6.75837451634861	7.66422279947711	6.69418597188878	7.51619455618232	7.32451979717503	7.16378655092393	6.23437101967946	6.74272110736865	7.12853692868979	5.72324300054776	6.23723257819317	5.89335340175594	6.65695343936255	5.82200426803384	6.79801043356954	6.19865734648983	6.96756202640143
LAPTM4B	6.73162598751329	6.27759846467497	7.11146045609862	7.3758038465958	5.60286484253431	7.0027820905754	6.65734948001882	6.02303486149188	7.43107574397032	7.03771118739228	5.94370772770727	6.84895703693161	5.16630424257959	5.38471594366271	7.90313347619095	5.88922409213427	3.83490861230036	6.85549997013615	7.30742763446648	6.58617892017803	8.68131506009352	7.30514215165313	6.65180500985966	8.33487060895635	6.99603518425823	6.08025978988396	5.50019974644814	7.02570357150443	6.8350789478439	7.39270219006888	6.99305868699235	7.49143161197804	5.62030115079331	7.28517000269035	6.6856691857573	2.49821716649722	5.63744784876386	7.13042337268412	6.62458081958256	7.43385955094914	7.87764126356098	4.51094049402361	6.10834306457595	7.73398577231972	7.35721705261686	7.56204693750243	7.86230702782859	8.0897998682477	7.92514194498857
CAPN2	6.19313366034461	7.02143658783726	6.94544140019532	6.05720805915598	7.61238405673373	6.96617320680326	5.53942658510359	7.24642317756423	5.95718640568385	6.46708390709514	6.71736202399194	7.48635997507321	4.37993829542632	6.39819007185812	6.10036067831586	6.50624274918313	3.59572624492203	6.43950199101132	6.26269391767317	6.11563618235389	5.43129358416231	7.83811223087713	6.70775442073608	6.75391610509067	6.05090428535138	5.94980731119767	4.72081750797147	7.48715551936412	5.99891439762044	6.51188022934074	6.92610052148973	4.94206339891218	6.09888253014025	7.53180934099371	6.13830740974396	4.44493856132059	7.42829196826736	4.82477353983843	5.39125610005534	6.21473687451212	6.70725920015115	4.21412187651381	5.67273412980044	7.61258303577169	6.55441638056864	6.63042120655192	7.41894666507999	7.05359020128641	7.53320178688163
PHLDA3	5.76848476301291	5.37925010131874	6.31452296949494	6.61398954895236	6.91013351574491	6.98541923308972	8.18506063981886	5.97499715504431	6.24029156980067	3.62878533422787	7.33058185842197	6.76649906211578	5.73060153461902	6.32745927640552	4.96625772371738	6.1239155095813	6.09090091763986	6.30069953873148	6.21552611693487	6.22401084390626	5.61677435224716	6.73360719971128	5.18429277265366	7.33992370664413	7.41954316319824	6.6884420389184	6.10932858943923	7.33266883438336	7.66193413592229	6.37645262490259	5.92885407387098	6.08873318553304	6.01171222102916	6.39502801596743	6.24808745684404	4.8540162037108	8.5047732516172	5.70538930588759	7.03771118739228	4.56376555947195	6.2292401404642	5.77849848036337	5.91478971835778	6.54580912866077	6.58192369534025	7.39339802968227	7.74214740249865	6.35876918549026	6.39245890685086
CHMP4A	6.57064304272733	5.65420665523422	6.31067198675549	6.25302185270064	6.6481418164734	6.00265511423435	6.1727182986712	6.06459582786598	5.24452707709449	6.29260374621503	5.00402755171369	6.4577903965692	4.98504176633345	6.54739202999004	5.93849390484174	5.84322562389158	4.02233783904806	6.02608728924422	4.90251095619708	5.66420501562084	4.8976782424501	5.56408989227886	5.7114708521333	7.10619881539635	5.1554170022522	5.70764530509592	5.68028372653319	7.00178988290612	5.99980034292363	6.25983168668697	5.95374275130395	4.36385371819558	5.91793678703453	5.97066714193463	6.360744856847	4.62818938423382	6.41933844733473	5.35192856561467	6.24700191989224	5.57711031560016	6.42210579654913	4.6746653534193	5.72196759476514	6.41479222406016	6.28895095846003	5.7565092763575	6.65546829658541	5.46265843357244	5.89187862509593
MAPK3	5.56594979810949	5.75464440956887	6.14077198392141	5.24569546808236	6.33595260913802	6.31906532219251	5.0673386008589	5.8831288150775	6.03514669826889	6.4210186161747	4.67408882752342	6.37378512070827	5.92816555551952	6.29220884448044	5.33700476161722	6.05445010638547	5.17836071525629	5.73629262801293	5.67528325624592	6.20240572824555	6.45314389909569	6.35106438616956	5.59130837549461	6.62368993432835	6.2473966593428	7.05567442049108	5.86268339299457	6.38425788895429	7.16031096510339	6.3271630087034	6.22904280386824	6.11267944787318	6.37536585668202	5.77869484067202	6.51583650141638	3.89629185390819	6.88980500040892	5.57985177819565	6.25667344989121	5.07548902779617	6.24887694509676	6.5993412625997	6.25775908347652	5.88558653484315	6.49556187987447	5.57534800556926	6.4358446327164	6.0310107715946	6.0757278143366
AP1S1	5.53296867011107	6.51553977685278	7.36238542633539	8.2261212123123	6.45334161888045	6.35264481635411	7.19407627007413	6.07425004246394	6.61290077205193	6.72112599474247	7.48785162263367	6.6027062730503	5.25436183191071	6.05986758966884	7.01022381860727	7.25447003418491	4.62003372525239	7.47641587924043	6.87651840580244	7.91926624445505	7.07830454565876	7.57169583022092	7.20341234722233	6.17192938023018	7.01270446131838	7.20033338246412	6.62428385720579	6.52147439595323	7.51201750940265	6.82734738005155	7.0509105244082	6.95228560476353	6.42141395337489	6.80237099174905	6.57202833571735	5.11266879972514	6.99514222998775	7.16021166351597	6.28134959503153	5.36910060365713	6.53898308195454	5.69156055882166	5.7430636250423	6.99375319868314	6.5055504439153	6.8056414885198	7.79400862009477	6.60290421738195	6.43149548268199
QSOX1	5.85600040680882	6.77422768184957	6.71964020558645	7.1471042772312	6.44968385348968	6.09385699403151	6.23516040751467	7.26887563810138	6.09484237281735	6.69685994776786	7.42471287413084	7.08555071667665	6.25055462672442	6.57133568745711	6.11376357355287	7.00069846066198	5.24871392985648	6.09425114434744	6.11770594920681	6.64388470930928	6.91181940326876	6.802172781974	5.85570558167761	6.32390411460536	7.23082703174869	6.353138705182	7.19725446264642	6.82982540670431	7.12734549951491	7.81391921305054	6.08814199428539	5.71755289667916	7.47860354724104	6.6809158447554	6.49763864644758	6.17893124283755	6.20319487832564	6.28796373905902	7.16616984373344	6.0008831766777	6.73331001623705	6.41350745256821	5.9754892152717	6.58222056720445	6.65982475873051	6.24236383928349	7.83761441412745	7.26996851541064	5.70293721093897
PDCD5	6.70735824413689	6.62586766377141	6.9991109489875	6.63358897486085	6.93800234837439	5.80530621613934	6.60231038523325	6.57044514488179	6.87998868414638	7.5228580776206	5.91931366586412	6.42912328370482	5.02680170000395	6.72419667200221	7.26659054844693	7.18722345613197	5.71529659633871	6.47707024951274	6.04657068517321	6.85232760656464	5.87477310781055	7.44201230787991	6.8004880088207	5.7020544766992	6.57954874361304	5.08616433100913	6.58350701938513	5.77211704040469	5.87280718066335	6.69685994776786	5.9681085966646	5.32120735071514	6.66843905853765	6.5034735502789	6.48092657205381	5.94931539357398	6.45017813985071	6.11918438064212	6.4248732083343	6.75272721714501	6.92719148853223	4.87729039400471	6.26210172580527	6.51692449724491	5.01119774851511	7.82377541104836	6.76887705821528	7.01270446131838	7.10590099086371
TEX264	6.18780752593369	6.5780644197356	6.55738452655688	6.66378529278785	6.97817693074509	6.72370139725607	6.6499238988795	6.58499140229001	6.91350530727444	6.45947108698818	6.44009508632083	6.04509336710177	7.3231285269447	6.78047030706812	7.01200987800467	6.29793505604664	5.98690577073102	7.23589317248339	6.54630378331075	5.64156367930477	6.3271630087034	6.90606761964184	5.91577316491431	6.21177726788066	6.48329975159006	6.58212160984486	7.27563169321828	7.40095298869813	6.65477523519187	6.61527629620451	6.27187330058749	6.71845158480373	6.18149542418023	7.27960593925584	6.95188883205875	5.70843001659412	6.38712324087567	6.72082883574056	6.43950199101132	6.42744300377189	6.68982848505258	5.96003982109364	6.64428071393665	5.86170056693177	6.50001213488041	6.34859500695633	7.01756661744716	6.76511191448355	7.03056606709054
TRAP1	5.39057276625515	5.73089589097668	6.39107556320238	6.76451742642519	6.6276494673947	6.27542681575698	6.35106438616956	6.16690016779751	6.22904280386824	5.2735496473149	7.25039689687344	6.20635153794675	5.63774182869313	5.44594806614495	6.4434560133134	6.26861601238029	5.26039990159143	6.24828482836791	5.93800205084786	7.06450779245867	7.62969575773916	7.43107574397032	6.10449961218391	5.92550989324206	6.24789008567978	6.27779588941943	5.27949242849164	7.12625336232492	5.87084129997754	6.60824882081764	6.27542681575698	7.26877628588631	5.63519404341591	5.88578315553496	6.52533204236747	4.88559891765759	6.96627240784615	6.61398954895236	5.95138146610522	6.33822418811692	6.02372411057184	5.39984725416421	5.77692761573482	6.51158351377162	6.50525374278817	6.45383591970935	6.61982949666453	6.53166278399681	6.18879382653923
SLC1A5	5.84273432597532	4.09933470269411	6.34059457907187	6.15930751175601	5.09082339640498	5.1276264454258	5.74473193455546	5.40560792733964	5.98779159855766	7.96009941171908	6.62230412401398	5.78920083766208	5.11431974291826	7.18613099928241	6.45087014404417	6.39236009606067	6.69923685567482	6.43831580891078	5.47116192502248	6.65903266492848	6.61121813351042	7.33227131370029	4.53667227942127	6.4279372013678	6.35066928197404	6.49308958235795	4.46469557370577	5.68312728487355	7.61914942289947	6.37230319991251	5.46529732416415	6.90239847894298	6.27404487958692	6.35916431709593	5.52386996333028	5.3666610837437	5.90692255290343	6.5882571011896	6.35965823347779	4.69484964286439	5.92649346234641	6.01417354611299	6.62200716643462	5.11975854051319	6.49635302510137	7.48049291191644	6.39216247472465	6.43179201076723	6.4572960801401
LGMN	7.52057058112463	4.82786085919718	6.65725046975286	6.55688983100882	7.75568424136617	5.3515383513436	5.90977431666252	6.54630378331075	4.88308686144721	5.77133166868667	4.59337361016874	6.95248399144872	5.83664247836939	6.58657476175671	6.29704648678765	6.73271565102942	4.14646761988063	6.00984165812519	5.64126968344884	5.88774938777178	5.99793002407613	5.39301328034363	8.35441037549675	6.970934918764	5.57378154643613	6.50218787089671	5.53267514364441	6.28332392515906	6.02037637747238	7.23033035768878	6.53423473448168	5.9736194008196	6.17833951772622	6.20901504319266	5.43793651437415	5.04047165817517	6.68240124730112	6.76739080640252	6.27236683751217	6.84657785274452	7.86668816665747	5.56829922667042	7.77409926955787	6.2986261703364	6.37329114504638	5.68675543442919	5.99251616042503	6.91519122774288	5.76868109797062
DDX3X	5.52328299363399	5.46862053041275	6.25687083701164	3.806286372039	5.54040511250265	5.61001515618285	5.32657017468527	5.02059824474916	5.49149678037111	6.10952569559827	4.55524261792918	5.86789256620012	2.53602398172824	5.39057276625515	5.60913357059496	5.98710262060711	2.83388281120782	6.08025978988396	6.40204393977849	5.88676626590066	7.08733748527709	6.77779486586361	6.22825346112822	6.57935083283096	6.2471992894376	5.28796931598427	4.56740524561743	4.96257931720758	4.04524961758759	6.06893025250631	5.55860836568742	3.65877975414698	5.65508880723976	5.79568187485428	5.31613751418804	3.17954768777681	6.07976717349929	3.96535055260453	6.39236009606067	5.04832644960119	6.31274557658808	3.44491716455765	5.23498617773315	6.38593756966597	5.37817651349217	6.70240612534005	6.43446079562612	6.30652492110331	6.38475191023708
RBCK1	6.08912731503653	6.07681152817458	6.11622753988549	6.86372857074221	6.30356282461876	4.47835164087536	7.07195196112123	6.27503197508575	5.45747871461471	6.50624274918313	6.08449639476024	7.34608555679195	6.82556322424774	7.333662639079	6.34819991114784	6.03514669826889	5.59395247961403	5.92698525109836	6.34602690822134	5.23381802225303	7.14204028575584	6.68606530444228	6.28134959503153	5.96043340286063	7.92145717206402	5.99842220951551	6.4894306692531	6.27019529158897	6.15053229051795	7.32223414338665	5.8068776482823	5.72932600371287	6.64022171854198	5.96781338463517	6.36193027564499	4.86840406970014	7.01101762065317	6.1535887420867	6.22766145790061	6.13298413636647	6.53838952922712	5.30482953231742	6.06676301555937	6.11041267820557	6.15842009536632	6.94921063953253	6.90497678583205	6.34415025662173	6.23358163765238
FLNB	5.38510638040857	4.20087890356531	6.86819003014149	4.54777490998255	6.22973348354774	3.93831628848922	5.26682826729376	4.63164413151174	6.63170810389134	5.14161694473846	4.84745163186204	4.29571604782759	4.84397670463727	7.4531482106076	3.11770021970532	4.75055886918641	2.25395199079054	3.90114356624573	4.34273876878678	5.09130874187485	5.07422756003868	4.89671176699616	4.23646137666013	4.83693125104422	5.80579728534114	4.65132359647584	4.99182147551087	6.06410329208498	6.85153452517228	7.70313280628426	4.41747220384407	4.80066220567248	6.87493201667485	4.07467484800193	5.05181789583456	4.07467484800193	3.86394621551526	7.16994344706305	6.14284227296392	4.4905804015566	5.42455370474487	6.88921005595788	6.47005006524255	5.40297161803478	5.37612699134262	4.4535269795048	5.49120344269348	5.73089589097668	6.35264481635411
SRPX	5.0806322830385	5.87408502802794	7.35304267976151	6.92312519157457	6.57667906534184	6.95377351030835	6.71260766918693	6.8000915941931	5.57045294181061	6.40362504941769	5.79126292787522	6.5921166635033	4.98910946763231	7.54105929648865	2.503322830413	7.96368498725364	5.0806322830385	5.20355238229324	5.56624347217488	5.34841673253116	8.58874829029408	7.02252813250137	7.37699663171742	7.53320178688163	8.48672334401699	5.49697266535358	6.35264481635411	5.77349146006528	6.6525970639535	7.00020236178763	6.61062426592012	6.56341995848942	6.78710956124423	6.07592485230622	5.90279258154213	6.4563074531257	6.46777600443835	8.20429483128241	6.596768074434	4.00273150534074	7.38365645809315	3.28688514082846	4.10602185006939	7.25327788858645	7.74105253707219	6.17054878754568	7.62422355389953	7.13697642089418	6.97678802918718
CYCS	6.26861601238029	5.9681085966646	6.80157815412485	8.38820810273265	7.72632200066831	6.22499748401155	7.28089758448199	5.77741850752319	6.67131060533431	7.93948305170267	6.66546855254241	6.2526270927787	4.3247751216783	6.45610972865818	7.70054528167971	8.22502488356234	4.27949076348323	6.58885087296359	6.72558344991811	7.87126850930663	7.25337723380506	8.17061066186908	7.82138600225262	5.67018509332232	5.98208308318271	5.52670705821208	5.93023112700614	7.16279352040317	5.59189594533322	7.45165676639684	6.33980444334865	5.90829925453781	6.11336934465283	6.75252907004451	6.42378600339264	6.33239718414912	6.91995156247069	5.71725859275964	7.00159144201547	6.32044781335756	6.46382121358311	5.43891347681602	5.94439636908728	7.00605641387429	5.71755289667916	7.66223265623545	7.57209373003362	6.22963481474893	7.16716289054577
HUWE1	4.92929427615161	5.24949291541266	6.04115396591618	5.71451181224738	5.60257100991264	5.39125610005534	5.28572817233291	5.68087203981946	5.5366867859237	6.31560916775396	5.46627471940134	5.91046268771032	5.24180093108228	5.72245813287762	5.36558772739722	5.45454698986422	3.84495516032858	5.44858624479168	5.92147737715053	5.8217095662928	6.49585855876551	6.00580531047101	5.5275875610737	6.1318012252073	6.15930751175601	5.46627471940134	5.47116192502248	5.6349000741274	6.13584289613587	5.65567691463834	5.54099223593114	6.25134413293811	5.74797052224491	6.19392274046844	5.54412364931729	3.93261458133222	6.21592074035274	5.33846770736517	5.63950573401869	5.07684756919735	5.90780757283058	4.24110210125119	5.84293084478621	6.14382813986735	5.45777189471761	6.58934568473302	5.94488825910613	5.97686699830975	6.18978013650721
PIH1D1	6.00019409916158	6.58538724044437	6.59854950730202	6.71290481195325	6.39492920306142	5.638035809849	5.70293721093897	5.98503571835512	6.18031194795768	6.35422526796524	6.23950214428887	6.52513421159238	5.90180928459564	6.02017945577455	6.87959207728977	6.24127835982475	4.84098464784718	6.05809456103684	5.33524927634564	5.63979972252899	5.03911417537957	6.33200214371249	6.06656599645997	5.82652316344579	7.15375716360278	5.26789973585836	5.48445705056712	6.07385597381092	6.51415507113322	7.53340070831783	5.7729024200839	6.25667344989121	6.31047450398983	5.53854592290058	6.26210172580527	5.16270730401353	5.53981799431549	5.97637493050346	6.15911030744498	5.28319481578333	6.03672233765932	5.85374010784137	6.14629284935064	5.76259494652567	6.22766145790061	5.51320750911422	6.27295908473971	6.04814651670311	6.25055462672442
DNAJA1	6.90547261852278	5.37124746571339	7.04376490430683	6.6228980410511	6.68032168794668	7.41646127184888	6.94435031960707	6.18997739962375	5.6800876231636	7.67815418158229	5.38676576543995	6.47509269353761	5.19538075804408	6.83160960924812	5.76848476301291	7.86658859468467	4.23115871435313	6.80435310302062	7.08058755666112	6.48913400519217	6.96666921256701	6.96428839743104	7.78544744610695	8.66345889021672	6.22864813176937	4.80789404479576	4.92648945058345	5.76072993184977	5.0947062980919	6.49793533011594	6.05553357824421	5.57045294181061	5.50812145371782	7.00863622475088	6.16226562224722	4.18348447704225	7.2955036299563	5.95423469369298	6.93859746094663	5.97824480255516	7.77947467079003	3.97639876299306	6.05336664694404	8.02534249324547	5.66675384040921	7.60731013889955	7.28149373095465	6.89882857963227	6.59795569379879
KXD1	5.98257518231151	6.59033531360871	6.71448958330853	6.45235302308231	6.43149548268199	5.88116269116205	6.29349228021896	6.26851730818303	6.17488785561163	7.39399446523337	6.43110011301187	6.70488216419416	5.76102440484404	7.35433473962489	6.63636083012859	6.29112287190811	5.46138789651001	6.6146824113886	5.99074442077795	5.99911127360857	5.8173873985595	6.26131214163495	6.2496664391003	5.61471713580569	6.53027790830665	6.23032549825226	6.09149212571679	6.48448635789371	5.88067116739916	6.58469452442369	5.94931539357398	6.17853675905288	6.35857162018748	5.61765603510401	6.44721245106628	5.23644640832628	6.18504593410023	6.4939796039946	5.98159098674932	5.67469498831985	6.3766502201952	5.27238065191047	5.67047920831942	6.47301629289761	6.67537047490395	6.27374875265929	6.74608942802192	6.07296932526668	6.5410605373779
HSBP1	6.80732631596848	6.2560812906752	5.34939222018926	7.23956868223321	7.26013281428422	6.47865231643054	5.87408502802794	6.75203370340678	6.42339065853229	7.23380710013569	5.58435585076403	6.62151223852753	4.37917669065934	6.56648724858231	7.24354227638004	7.80943922219027	5.430316743719	6.64764679751192	6.86303457666586	7.70462561911222	6.31235060417001	7.05666691383582	6.9366137602158	5.87673908135697	7.61686111911269	4.86444448350637	6.27088623337294	6.31412799088674	7.37013819884609	6.81723742345713	6.1531943560562	3.96535055260453	6.62487778258452	7.11324746020522	6.53482826861491	5.77506225521692	6.57291888866544	6.18287616356399	6.50841858976401	6.86937977276118	6.10499235406903	5.30560931957228	5.79312867520418	6.84063004270702	5.75434996107062	7.90691763822514	7.49998400926638	6.21572342845997	6.98948695435397
IFNGR2	6.60349805206891	6.01121996393331	6.05523808468815	7.06480555366961	7.14978526500305	5.86170056693177	6.78255123724508	5.62735528365887	6.51049556246577	6.96617320680326	5.6738125954028	6.71270671671032	4.82371232953248	7.29500681008611	6.45116671844382	6.41044382147672	5.6349000741274	6.72409761692321	4.95696550598765	6.64863683714368	7.21433806728085	7.23132370695342	6.41074029852864	5.88244066645597	7.02848212493375	5.40433857870186	6.65051793126489	5.45845598701305	7.22168841271492	7.65188413113559	6.64101370858176	5.64244567421208	6.93463008191169	7.31060747486081	5.91164276526836	5.05744355532597	6.43960084003244	6.46233819898828	6.70914104709853	4.78032388068635	6.77531764613275	5.25553043764464	6.86541399695007	6.46332687344493	5.8021634452879	6.56282629747574	7.32571232121293	6.37803339646233	6.09237894458577
SAT2	5.76976094915122	6.89238311710559	6.52968439459937	7.21503335938633	6.7263759001459	6.30721608814193	5.90082599903727	7.62661141169936	5.5594892949468	6.10371123032516	6.95853489176782	6.23150953748836	6.76887705821528	6.1531943560562	6.88345903389801	6.74549501312173	4.89574531400789	7.56761739057032	7.09001766887821	6.09356138234346	6.29882363234378	5.26264000280248	6.65051793126489	6.07464411273688	6.69963301069015	5.9569896218117	6.79483919349946	6.54284123927695	5.71510039953994	6.49486963178518	6.26585232838908	5.64126968344884	6.45017813985071	6.67556852020927	6.67269688956153	5.83742849754717	6.23072017654209	6.34602690822134	6.29714521635762	6.9902806666688	7.05984292721292	5.59933893404065	6.15053229051795	6.92659641475316	6.86937977276118	6.78334397978273	6.58014247767861	6.72597967451363	6.49931986291585
VDAC3	6.27404487958692	6.37605743530554	6.59429390018067	5.90377588986909	7.15395576056261	6.14816606885175	6.66378529278785	6.32736052041966	6.78710956124423	7.50426031352492	6.11790307212097	6.24315328574987	4.8559471637711	6.61636509156962	6.98978459606664	6.41429807957378	4.64729079560329	6.68428277875521	6.86343114435572	6.20940964229042	7.12178559041924	7.46020783300562	6.97232377520315	5.15376468134418	6.46382121358311	5.41986553496698	6.29497318591136	5.71647378798958	6.05139675252981	7.15743123859831	6.18445417399109	5.74492820867161	5.84548563245356	7.33793604784694	6.68913526035731	4.19927130226183	6.96379239826423	5.08538786439003	6.52651903326272	6.14589849178256	6.48043216520569	4.66842015652454	6.49328736441186	7.13449418057616	5.58494336055533	7.05964442483032	6.60419086241038	5.52514174918611	7.10183076730392
RAB34	5.88607808743614	6.94286249331731	7.00943001997255	6.13998331360089	6.90715846037967	7.21860918316485	6.69557247187916	7.21940381880399	6.46026200790737	5.65881356924388	1.93733570753575	6.77056149404869	5.67861686478066	6.66635969796367	5.37261369180647	6.04263122196757	5.61265998041422	6.5184081425027	5.60374634793419	5.80501157607759	6.7748222068823	6.05356363864574	7.11007057515064	6.27483455527968	7.03374164255515	6.49773754092792	3.83695470553163	6.65437920160667	6.6228980410511	7.20688865164931	3.75704372855094	7.29073420445675	6.90656345548232	7.06748542534769	6.43258275581587	2.90493039854531	3.87577840287676	7.64093897903357	5.68989343905652	3.37298584123152	4.56376555947195	5.73148460714586	6.59825260023211	6.78958696641295	6.74777361606334	7.03919978829285	6.74480153198058	6.81456136428426	6.30455018146571
CTSF	4.78244396201963	7.81591034002447	6.83607020097712	7.11155973368216	6.18524318822092	6.72548439393125	6.6921062462452	7.18483992128199	5.14773903325138	6.13465995114819	6.11711458282335	7.44519394386068	7.93330833678374	4.80837621515482	7.17421366029877	4.81763503916639	5.23148178869744	6.44246749592693	7.09240008518076	4.97361546490116	7.21155692156442	5.25591997853912	7.92046129417019	8.50876226577498	6.82932979835489	7.50992901095799	5.99546913689372	5.62931489142877	6.94583815844495	6.20901504319266	6.03632842531768	6.29684902790856	5.92029716424729	5.28835908942749	7.29520553790277	2.99635925529613	5.45972646413809	6.47281854222764	6.15457471387532	7.05557517144067	6.93849827537792	3.97639876299306	4.90347756614044	7.4186484165639	7.41437356099615	5.0062560040326	7.0657980943757	6.39779481032494	6.0452903415025
SIVA1	6.11267944787318	5.53609970098012	6.53779597915276	6.95922927053867	6.39176723303023	7.21076231518177	7.82656307679332	6.63428193360749	6.05878406823257	5.62529775458912	6.1661112941365	6.53670781091066	5.69567948801002	6.21976839567817	7.01478822689792	7.69845537430783	4.90831095103117	6.67210276613609	5.46793632643369	5.94764289427621	6.15260277988851	5.88509498512883	6.18938561139693	6.51949615971	5.82121839912982	6.10666769501291	5.99251616042503	5.75032594525777	6.84261262214033	6.65992377076094	5.7808548367459	5.02544462197997	6.44246749592693	6.16729460690909	5.88430851157595	6.02303486149188	6.62982725787684	6.351360715196	6.42388483980704	5.94114996436703	6.41854778763982	5.49472358416213	6.32390411460536	5.67077332451615	6.36874666584576	5.5484295854767	6.75886990330585	6.36351085267007	6.07296932526668
ATF3	2.49311538079592	3.25094121004411	4.39641293868946	2.55093954103693	2.38681200972806	0.992789863159715	2.82984227046043	2.02857014719582	2.48801748408632	4.62991671439414	1.33915294741526	3.13426030595083	1.71810328073022	5.64675780759718	4.94535303170752	1.7739941452655	1.01436395319743	2.78868381106231	3.67693129220632	2.06001858055482	3.81966281971676	2.0250223715685	3.36034174361801	4.74256774666733	3.20635943670975	2.98910095523696	2.26004270637967	2.82580357881853	2.38406207415296	3.86497076881318	3.49441128478545	2.77398318732955	1.72249322968059	2.41145448585834	1.28094237366227	1.44357685217348	3.806286372039	3.99007651826741	2.03559855273602	5.59277730958072	2.28097652907877	5.26526980540782	2.3617851146152	3.67693129220632	2.54099228999837	3.59691886875639	3.4222287100118	3.64386778062864	3.22188629797221
IL18	5.0045119884675	1.45416559780401	1.35616177562889	1.57044449766898	3.31177418082631	1.46990885738364	1.21410745786343	1.52606891038018	4.22339607794473	2.69596071175673	2.48284135793025	4.30520905930052	1.41145617307414	5.37329681684322	1.46990885738364	3.61233919709138	0.400526937297596	1.76127530731451	2.62758119843743	4.65650931183121	1.08407152056007	1.94858639601386	1.97819056562232	2.10433425042278	2.6415106616794	3.76556594899002	1.03564304866388	1.26902261495692	1.18905041247074	1.05660092680878	2.22344368421691	0.565594316150026	5.40053069476147	2.46463393562146	2.6530260187239	1.42762084508111	2.08067236663099	1.74417896392558	5.85452629173115	1.87186654309437	3.15377403275242	4.26678311946472	5.01885367539484	2.74627584111053	2.45677610940394	3.57894722493699	0.941119233104861	2.54845140199141	1.70046322781412
FAM162A	6.03455584035885	6.25854864196311	6.66447839738011	5.46695890517693	6.93393579980923	4.4912493013371	6.57440315653214	5.54940824645723	6.69240334811888	6.50624274918313	5.701564073354	4.59931756321144	5.05307876038231	5.88430851157595	5.30707145010954	6.42675113047755	5.24715599279938	4.52978292197624	4.86985279500865	6.55718664811939	5.42728863807785	6.12844971974922	5.63666390828436	3.81455264007478	5.81277079553541	5.48963899796643	6.69616669013127	5.92580496279711	5.63862377583953	7.38693673914615	5.56438355818366	4.63922659912096	7.04187929953039	6.03386651086372	5.85826076792883	6.31323929404595	6.36173270501339	6.51227585115022	6.37576104397257	5.82347779296734	5.75169997560551	5.87034983707297	6.3019830716699	4.57593135299658	5.29420602217509	5.85570558167761	5.96928945457675	6.19510637184881	4.90782758743385
CXCL12	5.47800465347133	3.06693589574997	3.80842225052365	3.8298873100799	5.47184616427925	3.27199305644275	3.30889644003068	4.90347756614044	2.72680844869206	3.87186460869629	2.0250223715685	6.08981704552591	3.59214890647056	6.52998115111946	2.93166006586246	4.88163766794692	1.20791119122422	4.18187799648709	4.26981722604001	3.4222287100118	1.51095873997018	3.76973588188932	4.32049978627664	3.8836083156508	3.51219335940077	4.34977531939723	3.13089316813567	2.91646350025752	3.67471889667005	1.98184972412821	6.51158351377162	3.17634507226937	4.19378732080956	4.40603542343404	3.97817824941562	2.64386274666668	5.52572873565979	1.851997059571	6.02677656104681	3.20635943670975	4.01079705378415	2.34199921970231	5.95275887477086	5.38920612234576	6.68745172822895	3.53849456309317	4.12600043738202	4.54968954285348	1.58975474706969
LAPTM5	8.57677955674591	4.42424106218435	5.43862038644547	4.54901940846243	6.96131242307539	3.18266218666731	4.85150609388609	5.10684239078176	4.31907482254246	6.34128595226031	3.40328923652406	7.69148912218748	6.74737733486371	9.23399547098583	5.29868909002942	5.93996948348006	2.43293383936558	3.95795709580073	4.99143403568902	4.68369881462546	6.18859656566892	5.01614003418138	6.10538654936171	6.85659048414055	6.31580665946273	7.11989922783124	5.60972129306999	6.38287464025813	6.04479790627529	5.13170659724638	6.2172032766142	3.71920580180638	5.36490469277321	5.69734673938151	5.54940824645723	5.19421348887203	6.59152287764661	6.1224370075311	5.91026600970192	5.41586134479998	6.75064668528801	5.94577366810636	7.3265073406702	4.88018852550673	6.10686479582966	5.84548563245356	4.93780660112246	6.58073621432236	4.91459518428311
PPT1	6.51000104214929	7.20917311133261	6.6027062730503	6.9141995078276	6.64705277701459	5.81296724128887	6.41815245971229	6.11790307212097	5.98798845036737	7.20748459528098	5.67528325624592	6.51741904379529	4.96945238060685	7.63188466876258	6.42457669693946	7.09279715738654	4.57104533572147	6.90210098448988	6.64804281254438	6.80752453212708	8.06827966587708	7.70303328569354	6.69042268023914	6.99097516778123	7.01677278732997	6.20457590524081	6.09947378672375	6.11810019542822	6.47538932497231	7.91508360277939	6.6074570147721	5.69489491222962	6.07385597381092	7.54851917108906	7.01637587354471	4.05568038347068	6.36963578931488	6.01683185124872	6.58786125476458	6.40204393977849	6.81188534956015	3.9344838200352	6.09001411228168	6.16354749678375	5.62529775458912	6.50495704233955	7.35512985692031	7.34568801315873	6.47667473585686
STX4	5.54627658230358	5.6363699328547	5.84067090710457	5.84126045001402	5.88725782539852	4.97681065769205	4.73929476955735	5.78370219572751	5.44223526571021	6.1098213555781	4.37222798500115	6.11583330113747	5.33125087342985	6.1085401687575	5.40297161803478	5.55547626715033	4.61475757357684	5.37954290140923	4.6559330832167	5.79833336207705	5.27423157289926	5.61030902054561	5.48895456552636	5.35222122805475	6.32321284598257	5.54383007299012	5.84597694694946	5.48377267414365	5.62843306114297	6.12430978051461	5.46109469933502	4.96345049072521	5.73766640451496	5.06219679653301	5.59307110019277	4.97264727051508	5.94902024432273	5.07296612598741	5.44721828619625	5.58014551292588	5.72079031642554	5.16834586245962	5.42357697274896	5.40121414320151	5.0595776038084	5.20559549019493	5.68175451868216	5.55704229799207	5.93524771983967
MAP1LC3A	4.64095448312828	4.64901908160105	5.62902094676621	3.6892891063117	3.75278412245988	4.00273150534074	5.11315436542461	5.52230472259125	5.38891327419129	6.64833982453649	5.25893901615532	5.24530600157552	5.61295385601487	7.4212332490592	2.28391675858572	4.87236404076058	5.55831472518913	4.48608959114882	6.06932430087358	5.17067924340912	6.30741356521583	3.25550686981869	3.3673848464823	4.91933314956612	4.83992300411917	6.35807770838941	5.69156055882166	5.42894919345381	4.47835164087536	4.8165740212661	5.15911062271241	1.55086892242504	5.66616564204997	3.62180059277316	5.60619503329867	4.46794191803499	4.71369854368985	5.77741850752319	5.89915443974534	5.31828238919821	5.66195036142606	4.53849055139578	3.98276813643288	4.21099969314075	5.65224635653791	4.32411002579108	4.96809704313582	6.0749396665044	6.31610289766965
ARL6IP5	7.12903335960115	6.23723257819317	6.06114813095191	6.54808455521885	6.76263489589876	5.9047592095689	5.70048519748065	6.14550413575704	6.05553357824421	7.53369909075093	4.95377176479177	6.81059691390321	4.22727710198658	7.32829614447899	6.67626168089061	5.53140321084676	3.94018604298026	6.9085468131486	6.54333588291922	6.87899716875417	5.5533230349899	7.20678932787362	7.64471998451526	5.90879093907952	7.40373645401836	4.82573830123177	6.05553357824421	5.80402945044629	4.56616004432243	7.26529898648603	6.87294905132542	4.51285291919974	5.7492463673429	6.84043178608073	5.78448769234154	3.72354982869912	6.26269391767317	5.45943327480184	6.42319298658052	6.00738044934101	7.71467741862973	3.48284157352634	6.09297016166536	8.44324661308514	5.05046007997394	5.73256393207804	6.60379497036391	6.76204041731218	7.63695902711572
NQO1	7.7333885883993	4.66957303289619	6.44523536442549	4.93026150026258	6.15822289277547	8.23449326911902	6.55975909049125	5.49795055148864	6.47202754263157	5.36314835492552	8.40226626500232	5.75032594525777	4.85498167219023	5.17748555218131	4.98417016461709	7.90353180707968	7.03453554481701	7.84936308979362	4.75970742839688	7.36159028454567	5.07810910686882	6.40382268957792	5.32081734705831	7.59905278295479	4.16430803925675	6.04085851750122	7.85085659540557	6.62121528261859	6.82655441949754	6.47459830935247	5.85619695748376	6.01456736424725	5.29790939996202	7.70064480144296	5.43227044028165	6.51732013433567	8.36876663931849	8.85601374346584	6.5882571011896	6.85470687354711	6.07129456708179	6.88335988005855	5.91429799931198	7.77887739946253	7.05865191600896	9.12668061824903	7.55259732342675	6.2172032766142	8.19223598682492
SCARB2	5.65165827745206	6.64269670200941	5.80039569151128	6.70012820594382	6.57895501212671	6.76392294063859	5.27540060805629	5.54099223593114	5.42455370474487	6.7572846706201	5.51379438749063	6.42882676204793	4.5304526554768	7.28666040033563	4.92030014658943	6.62715451968971	4.18981691281338	6.74836803977773	5.47253041100927	7.52047112520509	6.75233092319851	7.37182793931685	8.3243035256929	7.0173681595996	6.78710956124423	5.53482770163838	6.51652886135077	5.59248352023327	6.32479289469463	9.19695781811632	6.93988687843352	4.97593921845986	5.86022634978417	6.78780323077994	6.60646726354129	3.85500693832735	5.95905587433865	5.94203533551002	6.48023440300319	4.86637594082285	6.92481120561341	3.57042698527209	7.01062071920394	6.32262033335073	4.66842015652454	8.42559772561877	7.13906152635742	6.43663540372638	6.81912060280916
STAT3	5.6959737060899	5.00228362268982	6.1297311644148	5.33632206646439	5.55302941783241	4.64095448312828	5.3233524191061	4.71648824280018	5.78026574096836	6.1078503058532	4.76500497905328	6.26999788044761	4.08238998468567	5.92718196738279	4.56434021986232	5.44057434875309	2.83594677785073	5.46373352365305	5.45484015609417	5.56252369590369	5.14074242234972	4.02055471984506	6.19431728276968	6.53749920511083	5.70126983291289	5.25290111052047	4.94719146544257	5.33768746495696	6.07937308220706	6.75342073400049	5.54226435466362	5.2441376191218	5.7621041488055	6.43060590270895	5.06132371599257	2.90883099419376	6.39028508829067	5.01119774851511	6.192936391247	4.61475757357684	6.15240558860029	4.86589306789179	5.81375302914142	6.6673498659555	6.04391152937484	5.39916382141338	6.05770055917693	5.93996948348006	5.9754892152717
ACSL3	6.65764651122423	4.73496333177651	6.18070643852571	7.42133266623616	7.35155185029821	7.45354593055721	6.36232541790615	4.96161136705435	6.79701941425755	6.67794508479102	6.21256648821212	5.65822543601703	4.26156906513795	5.93072293700392	5.13666152227785	6.71448958330853	4.61293509343667	7.29421190057224	6.29428209414915	7.14531697169228	7.38166843080899	8.11620358052983	7.50316636854223	4.49822582837826	5.53981799431549	5.86042291054811	6.27207071509204	6.34997785285882	6.21661133487209	8.06768189951371	5.7281486097783	5.18108354110575	5.93406731897084	7.37938221984366	5.78399675603237	3.40736493696706	7.409104655656	5.6161865698964	6.42744300377189	5.02418451426814	6.56114427210879	3.13257661075994	6.2755255261454	6.62250209608144	5.20637383819884	7.3810720258421	7.38783136902832	6.53156386382325	6.39384226646289
CDH1	5.52915292886242	3.16514288293783	5.26975050417139	7.34906715560056	5.59845748522756	3.39776631487526	7.18056948945823	3.62998039067872	5.37885970347142	2.5184978518275	7.88500991033182	1.21410745786343	0.74845040866995	0.475073487060687	5.15911062271241	5.18944741492771	4.33057163743532	7.51122188898438	1.15702672914895	6.16551964288422	3.50589882135781	4.56376555947195	5.80196702625072	0.713697275872429	5.61354161095816	7.20847783838952	4.39984236982715	6.8000915941931	6.08912731503653	6.41983261224296	5.35826991794019	5.5594892949468	6.1535887420867	7.54175554266652	7.35711766192563	0.799067951821434	8.16423290043997	5.26828936604354	6.26960305922773	7.07592230199485	4.77502419189247	5.25553043764464	5.764165520259	7.47492429814976	5.86769598767533	4.23494621879679	4.77396434250686	1.25699756969054	5.41175976756546
GLUD1	5.2027740766749	5.41654496819326	6.12677400929882	4.91884965935161	5.84126045001402	5.36949093633037	4.50587312948618	5.0806322830385	5.2872872191082	5.70597782078594	5.04173221372003	5.49443023159991	3.84095451733368	5.36597803650233	5.69293350949611	5.59277730958072	2.84196942271067	6.74965596570462	5.1084931354521	5.72520520572077	6.24275856179481	5.88627470927915	6.2801650138254	6.22726679090551	5.59845748522756	5.30999582622826	4.48542080279428	4.3247751216783	3.8298873100799	4.75912955878412	5.73766640451496	3.32338157479918	5.32266988848675	5.00131480253121	6.12923829913149	3.82068502121291	5.64842392940868	4.93877401805358	5.40023779068781	5.40531499833746	5.18429277265366	3.67130868440821	5.13792462200785	6.0787819482956	5.30999582622826	6.36578296939789	5.36705140005612	5.51819614527536	5.85177468107377
BAD	5.21299026712986	6.5230570064219	6.4530450393205	5.99389420413238	5.27501092688282	6.38178781326876	6.18721575006698	6.32538541859328	5.54226435466362	6.82120203709376	5.80196702625072	6.17972021493084	6.30612997041008	7.05984292721292	6.23170687863435	6.00265511423435	5.36422166618321	6.38564115370392	4.75595143448537	4.95464276178568	4.87873943417614	5.81277079553541	5.06006262842786	5.83565996511209	6.68705560581584	6.64606274832514	7.04058915973996	6.29773759560292	6.40787438403876	7.34469415703776	5.74149348487737	5.74551703406094	6.33042199555181	4.87139815872804	6.74856618152637	4.66899659000323	5.58494336055533	6.18484868035499	6.19865734648983	5.86445250937553	6.33338479118049	5.73060153461902	6.23762728190049	5.95580892779379	5.83998311244559	4.75595143448537	6.42190812667164	5.39027991132907	5.68930505291969
NOC2L	5.25436183191071	5.1305408050036	6.31689286999695	5.88627470927915	5.88656964290684	6.27671005768695	5.96161415866408	6.11603042031469	6.04194183291213	7.48138787899038	6.65160699701791	6.26081865442391	6.0452903415025	6.75381703074549	6.06242868949906	6.94950821448025	5.60286484253431	6.0749396665044	5.86838401455144	6.60023199271644	6.31106695332041	6.75659113642423	6.0654823986918	6.09996650328008	7.1167222364478	6.18918834940328	5.82249544000697	5.93878901857097	7.52822879936534	6.99970626425498	6.32084281391424	6.81277734952439	6.13012545839614	6.62745148810471	6.02323178927632	4.89236290567609	6.58281431286361	6.76947156290487	5.89119040481472	5.49188789938154	6.13278698353366	5.59307110019277	5.86268339299457	5.58797890877853	5.67753832758714	6.11041267820557	6.41666999139061	6.0940540689897	6.35541062072082
SELENOS	6.17094324070318	6.66130994630411	6.57984561032348	6.99851563565352	6.99871407321663	6.80891205209741	6.92312519157457	6.17676160069585	6.48834290438407	7.46169932777796	6.5670809256613	6.5327509107913	4.7601889931777	6.35402771034287	6.47588371223571	7.1361821006682	4.04703472051574	6.36825271125995	6.69081881169152	6.97063730806591	6.45363819914347	7.08316838405279	6.3961149632984	6.02214869165264	6.20023559614489	5.5865100781885	6.09503944977271	5.66822435734978	5.50557857682975	6.42210579654913	6.65309209997698	4.76394540947178	5.94390448183401	6.61488037271419	6.10499235406903	4.13335529011771	6.86828917503667	5.54999544999207	6.203984034339	5.33339632291404	6.7602569952099	4.30596864416054	6.08745227572638	6.67269688956153	5.99930815002298	6.57549162991684	7.00823932842052	6.63606384304979	6.09632045971236
YWHAG	5.53482770163838	5.68312728487355	7.36397571794398	7.1992408573798	6.22973348354774	5.91311788512129	6.43643771049966	5.56829922667042	6.31432548001899	6.97877217753974	6.65923068797202	6.28559444820202	4.26156906513795	6.39799244092925	6.37605743530554	7.01945197757456	3.8914413146745	7.3046453106076	6.69755320864358	6.54630378331075	7.30514215165313	7.30563899378636	6.91360447861117	7.34558862735619	6.48863956661524	6.35689232858085	6.09996650328008	6.26318741334427	5.78262215078117	6.79454189298546	6.73578656290735	6.12825257587918	5.92531318076563	6.73331001623705	5.95580892779379	4.3154652464314	7.25973542144338	5.48836791502859	6.46223933196954	5.53296867011107	6.23742992986571	4.13505288572586	5.87575608878774	6.78354216604016	6.3439527161153	6.82843770712876	7.29222463906529	6.46906133813003	6.95288076548459
GNPTG	5.55156135153757	6.0749396665044	6.26644454052962	7.31140244189837	6.83071750553409	6.4430606054147	7.00585796837964	7.50177408157119	6.10725899865127	5.87900000821578	7.50346471671851	7.18791865891846	6.84697438105805	6.16532242656106	6.37694661375161	5.75297588306525	5.90298924229732	6.08932438038963	5.77162618214771	6.78572223130778	7.16756011061053	6.85351723578181	6.69319562269922	6.30326661925227	6.56807039323995	6.18839930517316	6.1078503058532	6.66992433429284	6.79216350891151	7.08981913549745	6.33111330769661	5.54353649797024	6.39265652867557	7.30563899378636	6.37082129769693	5.15259837006605	6.68230221999722	6.92362107635976	6.45334161888045	6.8004880088207	6.67487536281474	4.87284699034073	6.20615424394308	6.65645839007089	6.02106560672305	5.73904020597612	7.61556773822665	6.41113560239056	6.13051975393674
PGD	6.45037585494319	3.51219335940077	5.66538138505755	5.301613025467	6.10518945151712	6.08252585770765	5.92128067387599	5.1276264454258	6.4324839124074	7.54354589829554	6.18662397757439	6.19569819257363	4.99724598674484	7.3587079180207	5.94902024432273	6.32805181410874	3.81455264007478	5.50968635104588	4.87188109688907	6.00363953887472	6.79335269649406	6.57123673799381	6.05937507839087	6.4850796651755	5.47507196423499	5.93800205084786	5.85098852356008	6.05336664694404	7.39717547970696	5.91980541364954	6.47865231643054	6.72152220765518	6.66685478111608	6.24946906506045	6.11060978653833	3.560721376525	5.66479319793066	6.46925908293443	6.26940564914932	3.56804580762202	6.48755180845716	6.0789789925291	6.80514595440806	5.23576496237364	6.81466047679483	6.46026200790737	5.98779159855766	6.02392103982368	6.48092657205381
GUSB	5.50655659448597	6.05632156557191	5.67861686478066	7.52484722111181	6.802172781974	5.32588760514625	7.14909019070721	6.70240612534005	6.36756117831791	6.54422624610206	7.68223421146271	7.38137022813977	5.47350791929481	6.30050207342614	7.30514215165313	7.62223368776279	5.2407299833519	6.84092742809562	5.36383136888317	7.25456937994437	8.36497813857208	6.98889167238848	6.53304767419824	6.76709355773997	6.73291377250735	6.99008223826581	6.00265511423435	7.84557957236441	7.20897446168785	6.91529040004741	6.48705737598274	5.83467746376771	6.6414097052503	6.35175582173735	6.44572963314154	5.32159735707393	6.35600330161034	7.1126517903812	6.79404639336517	5.94016622918532	6.41410042234086	4.32192482409018	6.47252191680084	6.23664052534954	6.40481089522713	5.87752548375341	7.31299238428961	6.36598054684021	6.53136602369827
ATP6V1D	6.24927169137987	5.51565287088006	6.83200610135468	6.66685478111608	7.60492244463645	7.20808054058789	6.2796714420603	6.65962673487307	5.78635327843167	7.10897853267613	5.38852281224386	6.1661112941365	5.54383007299012	5.95462824958216	6.1988546263953	7.34330276558201	4.99588979709558	5.99793002407613	5.75464440956887	6.75659113642423	5.29683734404747	6.61121813351042	7.15236699029367	5.59571527256694	5.93947762115877	6.30524133640559	5.35544061306114	6.91191857363656	5.70656634036844	7.37640023841097	6.11603042031469	5.49570143579576	6.09237894458577	7.11056696008434	5.54128579961024	5.34734371525716	7.13459346960204	6.23861404750648	6.55273446028673	5.95049600049971	7.30235985581838	5.19849360519716	6.34592813632748	7.17034067248052	6.43149548268199	6.06587643281841	6.81228179337803	5.44194215944866	6.3893958102551
PSME3	6.19037192697936	5.79155751661337	6.6231950005086	6.48814512994463	6.33417488291206	6.28895095846003	6.35491672227683	5.68116619824949	6.29714521635762	6.6268575518988	5.94321584432737	6.52088092194707	5.26789973585836	5.51917435434865	5.60942743120728	6.73430063007366	4.5235646399933	6.89228395804819	6.01565037281503	7.11870785012536	6.79801043356954	6.14077198392141	7.29500681008611	6.01545346121769	6.38198541743774	6.8444960947615	5.44819539637874	6.58875191082326	6.5370045831825	6.92550545143728	5.87310206677504	6.90220014925017	5.69567948801002	6.02657962572307	6.09444822010467	3.87773559088402	6.93314233791956	5.89217357836499	6.50782517508335	4.90444419844801	6.93780397796505	5.3074613580664	5.98956328030334	7.23003235380251	6.44760787216133	7.32243289498752	6.97391105283413	6.78532585356434	6.45037585494319
POLDIP2	5.61765603510401	6.14688438859414	6.11563618235389	6.12844971974922	6.76907522619352	6.64289470254019	6.52602445242231	6.35531184086492	6.13870173754474	6.00491930678945	6.59003842419905	6.43594347881598	5.39887092406588	5.98572468050337	6.04391152937484	6.52345266201888	5.0630698933596	6.20891639364905	5.92452633534336	6.45334161888045	6.28391623104506	6.26042386625929	6.00806958112911	5.70931282696663	6.27335391799258	6.45858130690537	6.27759846467497	6.58281431286361	5.95610409981693	7.34658248728518	5.98395307420407	7.00397274684987	6.0498208666127	6.44375257006328	6.45166101067458	4.61235959374398	6.8211029205682	6.42339065853229	6.14510978127448	5.82907743397281	6.51534196085134	5.71392322961188	6.2207549964388	6.67239982754631	6.2429559235919	6.64942887376902	6.61121813351042	6.35402771034287	6.38633279209403
CALCOCO2	5.35222122805475	4.83895789795866	5.35651378134866	4.52289505134135	5.60550939261837	4.53609810967821	4.63404346602391	4.2719982054664	5.37124746571339	6.81505692744672	3.70045566997104	5.59336489206917	3.8278419726079	6.31580665946273	4.63519520602496	5.09257066316122	2.66902496578121	5.04745362911526	5.45581738688742	5.36978368755157	5.34412478394894	5.36841752777395	6.16512521061846	5.77535678284699	4.99182147551087	4.94390169210067	4.26526619709663	4.69484964286439	3.29424795728056	6.26190432922829	4.44226710947486	4.03651406377379	5.22573898750228	3.88659195221033	4.94012843844838	2.30454155713793	5.68312728487355	3.73446081952503	5.32842290498373	4.03829846885889	6.10479525701751	3.03211421975102	5.0116822624268	5.8469595848124	4.91691575384967	5.09761868095671	4.7628858695944	5.64646379016347	5.18944741492771
FYN	6.10765320305669	5.42357697274896	6.30820347696413	6.18267891395215	6.00068629685506	7.05527742459944	5.95905587433865	6.04657068517321	5.88214574734893	5.75758895682493	5.78605870924879	6.49615523833944	5.18108354110575	5.70872428554952	5.17631869152655	6.28302777340079	5.55400814674158	6.15723688555834	5.63078463324116	6.39433632733303	5.93170656537297	5.92452633534336	6.70933913762797	6.36686964943537	6.10578074624023	6.69933589432967	5.95443147141783	5.58582463477674	6.56559673784375	6.79801043356954	6.15546209667958	4.97729479805173	5.99054756296003	5.34090603371746	5.71480610531165	4.00451317156957	6.4723241669018	5.64558174517942	5.33485917586548	3.74417538709686	6.08104798134225	3.60049727237626	6.49615523833944	7.12218272165657	5.5254352417611	5.06869690737575	5.67077332451615	5.90259592124215	5.66763614696748
NDEL1	4.02768806225288	4.50338755162012	5.02108285923958	4.76866553859131	4.83085192954145	4.85150609388609	3.73122380764655	4.22339607794473	4.77136301915492	5.10140504279655	4.44827821051884	5.1251979447127	3.0635013826592	4.80635113970672	4.22339607794473	5.16192962137133	1.7739941452655	4.7312098289328	4.69158093718106	5.84971103369441	5.0062560040326	5.04347765518758	4.97080776001696	4.47634582301484	4.64844297672349	4.62876515128585	4.16185302549439	3.89433284087333	3.85901048332137	5.19771537578263	4.48608959114882	3.53355962340571	5.45484015609417	5.39984725416421	4.18981691281338	2.94670669959712	4.73390461290355	4.38193760432544	5.77506225521692	3.3320263649255	5.07209284525046	4.59452397032996	4.97952191221823	5.10936708190878	5.07636237135832	5.72245813287762	5.36597803650233	5.17991659790751	5.12636361003448
CSNK2A2	4.76076687903593	5.09800701203027	4.49440288008916	6.05484409471605	5.31574754572146	4.91836617467092	4.51916474461058	5.3426616931907	4.98688187071468	4.97545509300908	4.49956397103993	5.22963234374806	4.28983205995982	5.35758696958808	5.41175976756546	5.97913054504532	3.96712911254796	5.89846616020632	5.17709659565171	5.81021704480787	4.20948604587636	4.95648159068992	5.87015325272552	5.94223208587191	5.59454007221329	4.59692068104299	4.56922524023551	5.38783951004871	5.08616433100913	4.87970548938191	4.35548192941898	4.23882898908118	5.70980328171771	5.46959797765983	5.71117657227769	3.76556594899002	5.76819026151162	5.69185476037039	6.15201120717569	5.16105474278272	5.83418621756535	3.51219335940077	4.33342282962966	6.02785971280328	5.68763798459904	5.98188624428585	5.48445705056712	4.36804054269725	5.53698033036608
CEBPB	4.27873192720281	3.80424358534877	4.64325846273321	4.66957303289619	5.51633758876334	3.67693129220632	4.51285291919974	4.21099969314075	5.37925010131874	4.92271773586422	5.01662460105376	4.58072226841427	3.90207672203309	6.08636844221068	3.48930856274184	4.93780660112246	4.19539457020683	3.42894070131049	3.29281097481938	4.55639164857452	4.96161136705435	4.99230578003085	3.75917390813953	4.67303188775188	5.24949291541266	4.888014500612	4.58733486965301	4.19539457020683	4.8540162037108	4.37993829542632	4.69984941433466	4.34910962388067	5.70627207999178	4.74304909112422	3.77084802500934	4.87526182380656	5.18983646559658	5.24715599279938	5.73305453943202	5.36422166618321	4.51036678911567	5.96712456037733	4.59040202976344	4.06865508338685	4.8574919983143	5.74227855089763	5.3041472274336	5.18944741492771	4.60171461656291
ATP6V0A1	5.29128247825773	6.27542681575698	5.69156055882166	5.10354107067276	6.5780644197356	7.29808711092348	6.17932572813033	6.48498078043741	5.85796593469618	6.39147080261499	6.94960740624064	5.9777527271771	6.89238311710559	5.39369664231329	5.24715599279938	4.61878656099792	6.95605498968653	6.79632570441072	6.10952569559827	5.76396919679067	5.60286484253431	5.12140972419562	5.58944777108683	5.51320750911422	5.18740494738324	7.52574234056425	6.03081382728944	7.14779934474198	6.52938763874652	5.12014704929388	6.20980424286521	7.01855890986622	5.94183858559133	6.9694468702039	5.80481514997795	3.92981104119905	6.75114204746904	5.9278704779037	5.85894871624381	5.25514089957458	6.32321284598257	5.78242578057803	5.96023661175826	6.32370660885768	5.52073951958403	5.98641364792152	6.48992511087881	5.98798845036737	6.14954635809122
DAP	5.77192069672866	6.48428858941149	4.8649273392317	6.7556003786808	6.32874311196862	6.04873746033064	5.74168975062054	5.02195517834278	5.53267514364441	8.03231571725384	5.11266879972514	6.03081382728944	5.04570803749778	6.80435310302062	6.12766114661117	6.08025978988396	4.26156906513795	6.97718485711338	6.59795569379879	6.57895501212671	6.48399193726178	6.67893533142169	6.33249594447046	5.99704409700527	6.77680397327767	5.68675543442919	5.64499372129007	5.88145760680577	7.04664296889217	7.22337704127558	6.54828242022889	5.84145696526666	5.82220073646242	7.42073616377692	5.77535678284699	4.0444040921555	5.48924789281061	5.81375302914142	6.09109798659851	5.67920516455647	6.29704648678765	4.26526619709663	6.72617778720019	6.12559117185722	5.71804340579348	6.5859809998166	7.46169932777796	6.33516250520479	6.30701861141339
RRAGA	6.00068629685506	5.38227577267268	5.39916382141338	5.85177468107377	6.13278698353366	6.29586173873132	5.87870510124051	6.07681152817458	5.69322771656036	6.51257256829513	5.25017453707999	6.04391152937484	4.96577370515359	6.18603220845728	4.60996178361924	6.22055767555367	4.49574085861629	6.42072211411317	5.00984113724075	5.96279493021136	5.49628815397997	5.7779094024102	6.77105691980994	6.51880378407791	6.08154060427912	5.16192962137133	5.59032910368343	5.72324300054776	5.59659668608498	6.10371123032516	5.91931366586412	5.60854585312253	5.85924355299493	5.88067116739916	5.77663308214958	4.07806166185361	6.31126443711957	6.15141963791916	5.87162764667251	5.1403537506907	5.67155764023711	5.35368456257432	5.72952223782863	6.23456836609387	5.76789576113286	6.44770672763118	6.65992377076094	5.47673380467018	6.08961997917082
DDRGK1	5.737960788442	5.3589528743624	5.31145807173406	6.34000197677295	5.33739487680912	4.97913457993429	6.15970192152438	5.82347779296734	5.34305184706602	6.41904194934928	6.2801650138254	5.86494393731135	6.61735491287326	6.17232383869321	5.61941943438378	6.15861729833952	5.37954290140923	6.16670294881191	6.08469345067824	5.37573661430424	6.65091395422003	6.3285455978689	5.4715529179682	6.32242282982354	5.97411145346097	6.10518945151712	6.59558046526503	7.64133697726554	6.32044781335756	6.20260301520915	5.58435585076403	6.01614265365236	6.0789789925291	6.56173792572757	5.8831288150775	3.74843295570241	6.86343114435572	5.83389147127486	5.9328869341443	6.18958287376492	5.93072293700392	5.62764922132619	6.16433635065462	6.29990967959205	6.42171045711344	5.66645974062814	6.6809158447554	6.06262570003767	6.25489698190126
MAP1LC3B	5.46822955579312	6.53789490398087	5.09004685390995	6.545611267314	6.4540336405876	5.84450301233788	4.98872205144344	5.90908595116469	5.39330614879417	6.39749836502711	5.17913865063457	6.25361399527148	3.92887661270254	5.9328869341443	5.44389622763678	6.73172504751029	3.81353076996713	6.3662769136257	5.9845436057628	7.23778058861563	4.70379203039255	5.92432962510896	6.62497677039075	6.0320939727273	6.14057481576067	4.54097887983834	6.30543881002375	5.95856390506781	5.41146680847588	5.41683795202272	5.47771137839205	3.5717093073714	5.77663308214958	6.87850141324525	6.06715705497928	4.11271090693354	5.96643574145668	5.83968834508755	6.07809229665806	5.57378154643613	5.63607595865279	3.72678543783639	5.50968635104588	6.45531883390743	5.60678273074076	6.709438182991	6.73400344524599	5.54069867356186	7.00665175164099
RAF1	5.17116537799727	5.62118287837367	5.98326412561841	5.78056028830057	5.62353420648351	5.16951253946586	4.9556105567533	5.03300599862579	5.17388781797443	6.15181401703942	5.1251979447127	5.58073298621255	4.29201467925126	5.96968307736179	5.34412478394894	5.78056028830057	3.37018505316622	4.42223884373437	5.68626513339277	5.07296612598741	5.80943129183124	6.12657686874814	5.59395247961403	5.86091431450771	6.24394273798962	5.26936086348919	5.01032563658346	4.79699858775468	5.44594806614495	6.04657068517321	5.51477252997633	4.30084185972507	5.6971505901973	5.73550762408403	5.71559089250654	3.33626079350906	5.50303580071297	4.47376710689633	5.65597097015537	3.6792361765944	5.81375302914142	3.47246390956535	5.32052484608927	4.71696924695326	5.37193057476196	5.90879093907952	5.95580892779379	5.89217357836499	5.97981946192117
GNS	5.75513515958346	5.47116192502248	5.81169035254458	5.91311788512129	6.77888485493037	6.20023559614489	6.19017466311448	4.61351060290081	5.11771892020938	5.70980328171771	5.34656335166673	5.62617954534479	5.61060288615802	6.05395762328129	4.75383283423189	6.11603042031469	3.88556627667758	5.89266516943927	6.05898107120947	7.27553233797676	6.80306472789824	7.15802704076132	5.70705677693067	6.30543881002375	6.18899108778403	6.44612504952792	7.42978327278648	6.02874593728234	6.13712443564674	7.70522274632508	5.78164030470707	5.99113813769992	6.04676766267057	7.45016533103553	6.4430606054147	4.02412110262812	6.07425004246394	5.68057788258061	5.88293220060882	5.88145760680577	6.96518119939663	3.48411652981449	7.93749119635919	6.57390839877829	5.37846930822281	6.84925443736785	6.50367134823943	6.48379416954444	5.48250170902732
BCL2L1	5.10596848995783	5.56624347217488	5.65077616793683	5.80658300238551	7.02411584524541	5.08451435458741	5.99438636768051	5.75778526399796	5.11898153223738	6.42309415072426	5.8462717370666	5.92364114282158	5.86514050930318	6.46935795545255	5.07422756003868	5.29206207481759	5.16795697611387	5.34305184706602	6.03849496375685	6.18761026693664	5.64646379016347	6.15053229051795	5.14851649529146	5.63744784876386	6.28519957129746	6.27374875265929	5.71205941534431	5.71284417354841	6.02145945431903	6.78859599968972	5.68538259983576	5.69548334327857	6.25775908347652	6.30267421085695	6.01505963928773	3.99007651826741	6.41350745256821	5.39643016894676	5.66989097952508	5.19888272430753	6.03829800364089	5.28874886563326	5.82888094875084	6.58192369534025	6.18484868035499	4.38193760432544	6.46283253524643	5.62000724408193	5.40394801531709
GOLGA2	4.64153046365165	5.7404140323731	6.4324839124074	6.51079227555713	5.17631869152655	5.54539582850186	5.2735496473149	4.01436185101274	5.2027740766749	6.47301629289761	4.62176064343108	5.64930600973044	4.90782758743385	5.92196913730314	5.28465635335757	5.39369664231329	4.46335894424965	5.78242578057803	7.19894289697578	5.47575624614944	6.222629563115	6.27927658623187	5.70793957093322	6.27927658623187	5.22223521324844	4.88366655313307	4.95648159068992	4.61763537301104	6.24433746627353	4.97632652265541	5.23459678970828	5.10431783155588	5.53981799431549	5.37437031518256	5.69989672639151	4.13835411070734	5.49120344269348	5.42865615097117	5.89728626543865	5.54500438613997	5.68508842435819	4.1415614500522	4.69936863693826	5.80943129183124	5.61530490570596	5.64352368293095	5.48289277249244	6.29072797540939	5.56007658758758
SREBF2	5.12684931210423	3.68255575722778	5.09257066316122	5.87949152215443	4.33418319719261	5.52044604822403	4.8540162037108	4.07984934856021	6.65507226109523	4.82786085919718	4.50204924523825	5.87703398138703	4.50529951709944	5.25358277555344	5.47673380467018	5.87752548375341	5.00761250734919	6.01476427394713	6.9419698035719	5.5217177670397	4.98184597730279	4.83789630815207	6.06696003506583	6.48814512994463	5.94390448183401	4.71648824280018	3.75704372855094	5.76102440484404	5.55704229799207	6.42675113047755	5.22992435706244	5.44497099164612	5.11393128064637	4.76182635944211	5.6229463670202	3.61353305033943	6.08705815304277	5.35758696958808	5.53756742319072	5.1795276227846	4.49631429558831	4.95880443330042	5.79077194910075	6.19569819257363	4.84349409969393	5.40668201262762	5.39467288736548	5.61383549030029	5.28572817233291
RELA	5.43559186820459	5.84853182997878	5.95118469519979	5.43266118711635	5.9681085966646	5.82652316344579	5.24754547280489	5.51976128688298	5.05181789583456	6.33911307902364	4.8649273392317	6.1085401687575	5.17515185768563	5.82780028858888	5.69852364547834	5.95167662328908	4.68533277042818	5.75680373315862	5.21493643567051	5.04221705195043	5.19499166537773	5.46041057797088	5.70019096134825	6.10558364760277	6.45512111099978	6.55431744349811	5.64842392940868	5.72981658996262	6.49506741657399	6.48863956661524	5.56653714752786	6.49872648989834	5.58797890877853	5.13423257520078	5.78920083766208	3.61941176064004	5.55273580197407	5.9066275483035	5.65420665523422	4.91217806028613	6.01121996393331	5.11937003482742	5.65273642615407	6.3464219966375	5.60139569199078	5.03339379521199	6.32449663389689	5.0947062980919	5.80864554661621
GSK3A	5.33700476161722	6.38712324087567	6.08193470444201	6.19964374973601	5.90613587624055	6.25094937911343	5.67351846682396	6.30780852039953	5.7565092763575	6.80583970259396	6.24789008567978	6.26999788044761	6.84588393049235	5.92147737715053	6.1249011898497	5.8654353681666	5.59786985898378	5.96643574145668	6.01456736424725	5.76131887896633	5.48250170902732	6.54848028553172	5.8760509853417	6.08784640001537	6.23821934017787	5.9805083840882	5.3515383513436	5.86494393731135	7.30951439971402	6.7892896757445	5.97706382618972	6.78473128881554	6.40738026769742	5.94114996436703	5.99793002407613	4.46593678217807	6.12145135174216	5.78242578057803	5.81817322988908	5.55156135153757	6.01545346121769	5.74689097769925	6.21177726788066	6.34336009661695	6.37121646980329	5.99212243750452	6.17755055619194	6.45413250114385	6.22963481474893
FADS2	5.50176445049811	3.60765646814365	4.27427420177689	5.06869690737575	2.68928148047541	5.90180928459564	3.60288331755334	4.70869685945638	3.0391395863967	3.74204698209577	0.839937669571167	4.52605180705574	2.95236611723342	3.72031481313626	6.0850875637205	6.32015156383844	1.97819056562232	5.95187339529537	4.37851030311897	1.44889732130762	5.34978241989235	2.543477775262	3.35609960960282	4.92697302799494	6.08321554109815	3.74204698209577	5.41888887870496	3.58252159692157	4.31973979639523	8.83416131828124	3.35754358916171	3.42757990398601	3.23877440890554	3.45545689851984	5.04134434680487	1.61350167772513	2.15379411159907	2.99093689717206	5.86769598767533	3.01614925999834	4.93877401805358	2.35896602473306	4.47252558019989	6.14037764798696	4.32116479470841	2.82168087061018	4.09424998682998	3.77501916429677	3.00537381242156
CASP4	6.35116316242793	6.46372234540033	4.8574919983143	4.72630197810641	6.0386919242878	4.12930041110606	5.05307876038231	5.77457137831646	5.95256210078393	5.40629143392704	5.03252125750664	6.28283033933418	4.86193372628826	5.71647378798958	6.27927658623187	5.73904020597612	3.73769842086881	6.01259829045765	4.7782039168789	5.81404770158152	5.34588054224013	5.59424627528199	6.29625665335837	5.57290042918387	6.94157305402615	5.72706934821798	6.41093795029875	5.2075413820998	5.36353864763092	5.29644751068252	5.7202997892577	4.44293495011734	6.44642161264204	5.42689792576576	6.08489050699835	4.09594476862813	5.55704229799207	4.5576364775649	6.22095231769034	5.27199099235967	7.17361781130055	5.57348783940403	6.6648744586342	5.9881853026066	5.11315436542461	5.47438768977748	6.54709523456195	5.48670576811038	6.18524318822092
AP3D1	5.78419313018592	5.9621061448962	6.44770672763118	7.21572865376019	6.69428500717205	7.38892481007169	6.05179072812366	5.85944011141518	5.81611043911541	6.42556507104338	6.32913814118898	6.39216247472465	5.78841529374444	6.63269803287186	6.29990967959205	6.48626628799341	4.83693125104422	6.45017813985071	6.05445010638547	6.08282143569967	5.52856591153829	6.49299069144502	6.00491930678945	6.38198541743774	6.87126354919889	6.24492956140335	5.87723058198618	6.33131082621681	5.67047920831942	6.98333580137972	5.79234309198258	6.6615079724658	6.08085093287289	5.8186643783884	6.50990213831141	4.60881089511903	6.54383052839767	6.26812249228062	6.14303944557192	5.55430176822776	6.6648744586342	4.97632652265541	5.54069867356186	6.56312312765652	6.16670294881191	5.77948028685948	6.93274560832342	6.52276026550613	6.19707912064159
MFF	6.06262570003767	6.12204274403955	5.97824480255516	6.07533373961114	5.97588286540311	6.12204274403955	6.01417354611299	5.79440526467616	6.33140958560431	6.36775875874434	5.44262607623734	5.644405702283	5.18312575600412	6.18110093060003	5.81149390993826	5.50049312554125	4.67351231100999	6.68190611144936	5.33876030102265	6.29299864934494	6.5501621524217	6.93016688788376	6.42981517035056	5.79705670895129	6.6809158447554	5.41146680847588	6.2534166140562	5.83644597476528	5.69764096413942	6.91667881828307	5.95020084728056	4.90057780346086	6.35284237163421	5.65048213386301	6.5416541020308	5.26078947772868	5.95531697661731	5.63431213923751	6.05898107120947	7.03423783107559	6.75203370340678	4.43558952309615	5.79676209962606	5.44125825028607	5.3981875025305	6.78998335483923	6.25400875877677	6.29665156937728	6.27068882099201
SNX5	6.42408251287496	5.5254352417611	5.9751939788103	6.4442468328857	5.10684239078176	4.58675980858789	6.24453483095632	6.28480469579531	5.3041472274336	6.48023440300319	5.10975550762126	6.24492956140335	4.51036678911567	6.37872499064261	6.11662178020766	7.13737358217965	4.39365063653941	6.20654883232045	6.18662397757439	6.27572294718694	6.95615418510631	6.71409338890157	6.0263826908177	6.36143634968984	5.50078650598063	5.2525115915347	5.05482462926833	5.0526907984172	5.18828028064274	6.58509036172154	5.70793957093322	4.5304526554768	6.19727639756981	6.36104121042321	5.57133402700148	5.08742611626896	6.22361619042293	4.98000608235508	5.9290507944063	5.9751939788103	6.93671294471996	3.82477437788703	6.07099902456227	6.55045895465493	5.61383549030029	6.75124112009632	7.07522748645157	6.00403331170607	6.51504523741072
SERINC3	5.19421348887203	5.40121414320151	5.6052155487019	6.10686479582966	5.54754880297457	4.46011308878461	5.25436183191071	5.29420602217509	4.7601889931777	7.01151374866326	4.12430348632567	5.87703398138703	4.00001240201274	6.23861404750648	5.34909957215162	5.57505429170806	3.07892130560011	5.80373481513011	6.60062787460508	6.26437181202958	7.22715167084064	5.83791976340058	6.04223728474359	6.64467671966055	6.29428209414915	5.0500721398792	4.92407164614542	4.84494193197605	4.67754812350976	6.60765496586186	5.11024104414338	4.09086079438428	5.22807496671723	5.97086395615334	5.94252721224562	3.24181497535947	5.84224303102298	4.76442702832776	5.63725186282591	5.14851649529146	6.09149212571679	3.35050566570765	5.09334724665659	5.98326412561841	5.83565996511209	5.34627071805908	6.68864010185429	6.39868415059992	6.29112287190811
SHARPIN	6.04332061609224	6.30652492110331	6.51959507081326	5.66361683813002	6.32568168169388	6.84251349260021	6.20418132426904	6.82665353935518	6.72290896103717	6.70933913762797	6.75074575759682	6.35353381775038	6.92600134300645	5.95256210078393	6.96835564243105	5.25358277555344	6.0452903415025	5.9047592095689	6.52731036647066	6.01121996393331	6.47252191680084	6.58281431286361	5.85993150951694	6.08429933924438	6.49200178649805	5.91813348265903	5.85894871624381	6.92044743819328	6.62507575826643	6.51178132407598	5.9909412790246	6.90229931406787	5.93524771983967	5.85128333174374	6.03977521462336	6.41498988241623	5.74119908721523	6.65121097215274	6.17035156153571	7.48407279893161	6.48349751854225	5.87850849716875	5.90711922320415	6.3184728311166	6.31215311847718	5.51125128642978	6.44246749592693	6.91747220513465	6.33664395452432
NOL3	3.83183988208146	5.53639324279496	5.07335425594992	4.17715365796354	5.59992657287808	4.9410959077763	4.48733166503754	6.02106560672305	5.01478327452543	2.3617851146152	5.7404140323731	5.42260025651115	3.31033523007728	5.91380628308908	5.82652316344579	5.26751010847414	2.97084734559486	5.3359319586257	5.10684239078176	5.26712048389161	2.66447451360692	4.29059121174413	4.22651978275807	7.55707341526862	5.71804340579348	3.92317751979055	5.430316743719	6.68002461044486	5.73197520747026	6.48972733399993	4.93171237761229	4.08154307479723	5.60374634793419	5.30268517373142	5.039598986071	3.19691046013993	4.81966069835888	5.59786985898378	5.48191511837238	5.44985651925076	6.14895480325091	4.54040463310483	4.40193833273439	4.97729479805173	5.5594892949468	5.0849025791862	5.60110186565277	5.04745362911526	6.19135825191415
PLK2	5.48924789281061	3.67352063593552	6.21878180408383	5.83742849754717	5.36422166618321	3.48284157352634	5.37466309087871	3.9873590086022	5.55116987268177	4.91739922191816	3.83797783396548	5.7430636250423	2.76126901124132	3.78976477747496	5.71254988825031	3.86990800301115	2.5558354535231	5.52885941954004	5.87752548375341	4.83393972266811	3.92887661270254	5.42592115599291	7.31120369987899	5.28319481578333	3.93831628848922	3.8278419726079	4.51725193714096	3.60995175427532	4.4841788056785	4.79497410550992	3.7388085910942	4.76866553859131	5.46920699692746	5.89600806467021	5.29391366081315	2.42226636696182	6.26644454052962	3.81455264007478	6.09947378672375	3.88071834483949	6.36756117831791	4.43959589587283	5.39027991132907	5.42631186201466	4.32696054996851	6.20714071766123	7.21960247817538	5.7705463049341	4.72024024302362
IRF9	6.8006862165039	5.57534800556926	6.03741168825599	5.16270730401353	7.43574858060921	5.18944741492771	5.92147737715053	6.93453089858574	5.69205089539308	6.10617494470417	3.67020281681415	7.3935968413689	6.68200513848615	7.27374395122562	5.07510088028249	6.03888888523367	3.76445412811627	5.57348783940403	5.02631702464645	4.87284699034073	4.37784393110775	4.60526256909925	6.82090468769917	7.88839555839823	5.53267514364441	6.51791359221477	6.2755255261454	6.23920611121395	6.95059932690016	7.16944691636568	6.55322914053442	4.53609810967821	6.6621020525762	5.90082599903727	7.07661712003443	4.80422974497423	6.77373224604609	5.576522873808	6.04588126718286	5.92314937312499	7.08435954671794	5.24219037196648	6.56777355220791	6.15033510326356	6.0704079422631	4.86444448350637	6.18899108778403	5.95354597511773	6.81317379554034
ATP6V1C2	0.910726136775185	0.604086653010442	2.48538783673361	0.879715956322992	1.11767287700506	0.887510993793534	2.36734664128726	0.970849567099916	3.37298584123152	0.454178305514821	1.11767287700506	0.879715956322992	0.097613262755309	0.34483601749216	1.10434317316511	2.35051675206317	0.985488023405897	0.948623484540484	0.641555855297047	3.31906132994816	0.925999887478698	1.02858442607266	0.659920855917282	0.565594316150026	1.91073935298203	1.07038174207073	1.93733570753575	0.74845040866995	1.13094532873489	0.687043882145469	1.56560410857404	0.124327270460246	4.19378732080956	2.70484689887644	1.25095384482465	0.903017485552586	1.45416559780401	3.75917390813953	4.95928837447498	1.29275360629187	1.22650323616547	1.996367824148	0.73117441095344	1.36734816718668	1.01436395319743	3.27800159455683	2.2295786853455	1.65992519289022	1.2203239161193
HDAC1	6.26999788044761	6.95040094232389	6.2772036162434	5.35436746473999	6.25400875877677	5.49765718407433	5.82377250119818	5.764165520259	5.48250170902732	6.42823372087928	5.2908926841131	6.32242282982354	4.93548488968745	6.9994086063796	5.78527319685004	6.76709355773997	4.54538177832955	5.74090469069642	5.44956337666811	6.37230319991251	6.56074850448065	6.00423019875906	6.77611035219043	5.9852325641453	5.60022039418465	6.16029353904195	6.12677400929882	5.40668201262762	7.06321749921916	5.9004326880043	6.04706312969031	5.5897415473519	6.24147571891366	6.17952297134215	6.20714071766123	4.30302537142369	6.18386241726246	5.88902746339217	6.23358163765238	4.56376555947195	6.79622660325096	4.4382603785445	5.84578042079616	5.65479475535869	5.81453882473279	6.38267703461291	6.70002916676115	6.64457771812679	6.74351364674924
SFRP2	1.71371914882577	2.5184978518275	2.40869354335238	4.18584713749187	3.38265752993983	3.87083969574975	2.01078446263099	3.85295893138254	3.72354982869912	3.48930856274184	2.09421174085336	6.28539700957446	3.11601902150109	4.69879171251992	5.38159254293733	4.66217606492458	0.263039865293563	3.94112098350039	4.03998908969808	3.73122380764655	0.799067951821434	4.71696924695326	4.2719982054664	2.34199921970231	2.90111805154877	1.52104450551416	4.60411184082541	2.15705229164552	3.41950854547571	1.73548787434457	6.86868575520501	3.90403648984583	6.24700191989224	3.0373827999453	3.67803759780939	4.20948604587636	4.58378881822654	1.57529313218458	6.25696953070591	0.432948244131986	1.38957665480758	4.80577256604528	6.98442711976761	5.72569576504331	5.98227992251083	2.54596414632981	5.31253040941535	4.17233576408333	1.73115071789089
CIB1	6.55362488604571	6.53977448971624	6.32913814118898	6.06173915582935	6.94722681933684	6.40411915042437	6.8088129431301	6.32805181410874	6.71785727792903	7.96856541147061	7.39826896309448	6.18662397757439	5.44790226169627	6.93671294471996	6.34780481668259	6.71736202399194	4.78138390667265	5.63666390828436	5.01342655555269	6.68339152401139	5.72844295653223	7.12813978484508	5.90643087913774	5.65940170730741	6.11750882668578	5.93455915071734	7.01022381860727	6.30632744558391	6.28391623104506	6.63240105345215	6.31600415151485	6.14096915246915	6.55966014949166	6.80653345378544	6.27216942247698	5.41517772916858	6.27671005768695	6.82923067686606	5.81041348426429	5.49697266535358	6.58974153542958	6.37437789422481	6.31955906711102	5.56771186181037	5.72599010217751	5.99251616042503	5.91380628308908	6.65952772304607	5.80010106972429
PRKDC	5.59218973215069	5.52386996333028	6.81733653761238	5.50812145371782	5.82829149595753	6.21532880577748	5.83615122025212	5.61119062113081	6.51049556246577	6.9352251830463	5.5052851744393	6.45264960100117	3.80842225052365	5.94065809538986	6.75114204746904	5.47184616427925	2.96343323801758	6.39147080261499	6.63121314199307	5.80992238653233	6.92520791717371	6.46856697747155	6.16068795262974	6.01653648021839	6.81812945304481	5.21766119352374	4.51160982962935	6.33358231360465	5.37778612279297	6.79325359718848	5.9743082752764	5.83064933297481	5.50557857682975	6.62408588263534	5.82377250119818	1.48542799702022	6.40273567269818	5.63196044887581	6.18780752593369	6.68933332422375	6.89615120407879	2.54596414632981	5.66449910617349	6.72687118364372	5.16231846118866	6.56114427210879	6.9819468602064	7.56532951211314	6.60508162363549
WDR6	5.71343274764112	6.28668036691771	6.56272735422709	6.30928961463396	6.39680666217324	5.4650041085798	5.78527319685004	6.03583603722841	5.48993232841556	6.33397735947048	5.55302941783241	5.73040529768702	5.30015103847804	5.57799148787366	5.85649178437722	6.02145945431903	4.20863465911836	4.92745661091024	5.92855899390654	4.74526335575099	6.00541152999581	5.87231570613371	6.4530450393205	4.97361546490116	7.15445225380706	5.16474877815523	6.09257601654571	6.06351225251215	6.70597163431097	6.25736430637653	5.40463150291674	5.22145662850225	6.08006274302755	7.01280368771892	5.90544754012155	5.01216678153848	5.19927184635227	5.9884805817707	5.8068776482823	5.69460069847486	5.53795882132473	4.80683329098737	5.93691998183999	5.38891327419129	4.99637414581385	5.12927789461353	6.09129505595751	7.11602727634027	6.22184026785518
HMOX1	5.54999544999207	2.77611832247398	5.20948734693728	2.82984227046043	5.34978241989235	3.81148719586207	4.8559471637711	3.29128435894777	4.74526335575099	8.48433003328686	4.82072179957417	5.35085548273935	4.34625682250769	6.1527999715606	3.68144915866581	5.43100053038286	4.10432633591985	3.62290324855446	3.72789492596424	5.32549756911289	3.37298584123152	5.26302959511257	4.22727710198658	8.21246713566614	6.03741168825599	6.10814596079006	4.43759264227151	5.31935485742161	4.65996688273867	4.44493856132059	5.00586843917011	4.39365063653941	5.25777033633619	5.52514174918611	5.15784698506748	4.49182265548054	5.28358455532628	4.85894033432053	6.15437751875067	4.42490849847981	6.78919057897909	5.87526459684966	5.2467665156343	3.53109275072968	4.62233630225769	5.36773445990571	4.35757464355083	4.85102339839542	4.95977232103548
GGCT	6.00452553013503	5.69822941718807	6.82070645507297	7.31011062187095	5.77977483122225	5.60080804057225	6.46045973891477	6.16768904754083	6.73608375121232	6.11563618235389	6.43307697404671	5.26936086348919	4.26156906513795	5.47829792991753	7.4552362473524	7.66641197273601	4.56012627826043	5.99930815002298	5.95020084728056	6.50624274918313	6.99137202674805	6.80465042183051	6.98422869775411	4.70985103323687	6.16916821344186	4.86936988085179	4.93596856917847	5.92216584215053	4.96441848170947	5.58406209777603	5.57231302409081	5.06656244333671	6.24473219599961	6.05720805915598	6.40925792051102	4.24489106533449	5.96466451732861	5.20948734693728	6.99772188755061	6.00560842002121	5.93898576161236	4.86048528319947	5.64616977394911	6.19076645583134	5.43129358416231	6.43307697404671	6.44622390382079	5.97086395615334	6.62834239709301
RNF5	5.98021313108316	7.08247354253537	6.82040910658904	6.8056414885198	6.44543307167628	6.26980046966051	5.96604213304214	6.35224970679833	6.351360715196	7.7129855080944	6.55471319221758	6.26506271717579	7.02729131126367	6.36301692006403	6.43040821914317	6.25420614106668	4.79073267721541	6.2145395648261	6.8101013644782	5.78056028830057	5.93829716291093	6.14363096571409	6.90041519235228	6.44572963314154	6.12352124021389	6.31936156888673	5.56800554359738	5.65107020322644	6.83250171784338	6.14747593130604	6.38178781326876	6.34553304959292	5.53570831393796	5.76396919679067	7.00178988290612	3.93831628848922	6.33733530405696	7.3868373360315	5.80324375870483	5.91508475113986	6.5370045831825	5.20043923008504	6.16206841220978	6.02992758307945	6.51425397819773	5.09422091815129	4.65420445436598	5.93544445487657	6.32607670035491
HIP1R	3.92691445117329	1.99996750008998	4.81715275474865	5.19421348887203	3.55458980998038	4.64153046365165	3.62639548228042	4.23267364918137	3.7855902944379	1.99996750008998	5.84017962461152	3.68366242740684	4.79854112150512	1.88358990201224	3.21563743656882	3.84095451733368	2.55824316691155	3.80944384347888	3.806286372039	4.20239203409245	4.53734215711157	2.22651029973919	4.17469735905179	3.60526971631985	3.66789915788173	4.46927874848375	2.33910927318618	3.56438316334853	4.78552792614305	2.17633428040241	3.29568510204211	4.2524706528062	4.57775181905285	3.61472699139251	4.46202237353105	2.69824478152683	4.05314272507105	3.66559581269081	4.8017227912446	3.35330234391308	4.33342282962966	4.47768302037359	3.68144915866581	3.54718025351575	3.94860202289913	4.19057313227567	4.34340431248001	2.90493039854531	2.83190529454906
PARP1	6.51079227555713	6.20901504319266	6.95883248233832	6.91548874482716	6.95684855459344	6.2475940296078	7.08416101910042	5.87870510124051	5.94065809538986	6.09090091763986	7.17798741039611	7.09081180441909	4.6746653534193	6.41410042234086	6.96666921256701	6.82447291646239	3.40600623698572	7.34131507791339	6.55876968376431	6.47538932497231	7.45503738596421	7.54135768748591	6.46520537628354	6.10075485494294	6.29556555367466	6.03544212862778	4.63807472445513	6.8951595941642	6.152208397696	7.13717500143923	6.37299476063948	6.30701861141339	5.31145807173406	7.34151384591676	6.25696953070591	3.16834240040718	7.46617386478929	4.48991151619878	5.46011738540585	5.21493643567051	6.1527999715606	3.98183134469114	5.91862522369103	6.46421668708978	6.01545346121769	6.78631679978861	8.22661954448432	6.90458012071084	6.43327466189356
INF2	5.67979346910241	4.83741377667637	6.06627046857422	5.37261369180647	5.5444172269515	6.0751367028554	6.71191433835453	7.10858142781549	4.77078497147152	6.05287416948714	5.00131480253121	5.80962772934791	4.9363555167103	6.01929331333517	5.66136220242591	5.52572873565979	4.61120862368791	6.43040821914317	4.21724444431317	5.47995985558594	5.370174024801	4.65017131997284	5.7705463049341	6.19727639756981	5.27423157289926	5.74198415018772	5.29644751068252	6.4773668855617	6.53186062456603	5.5217177670397	5.19732626548001	5.46627471940134	5.2908926841131	5.35544061306114	4.86289938376015	5.86297824309443	6.18918834940328	5.86690967823916	6.10351413585263	6.47024781159199	5.83664247836939	5.57201932346758	5.88047455870268	6.26150953714308	6.14589849178256	4.80885839147185	6.20319487832564	5.81611043911541	6.38593756966597
ICAM1	7.04723843599139	5.86690967823916	6.19629001665307	6.15398312965165	5.95974463591758	4.72081750797147	6.81039869394976	4.73226847062433	4.32914615169012	6.18978013650721	6.04135093204396	6.50663835385087	4.77502419189247	7.99715207371365	5.25212207537912	5.4747787028399	4.09763967396153	6.192344586195	4.8649273392317	5.39369664231329	5.14365755700483	7.3811714265667	6.88018698792445	7.8112312110775	7.75478840285993	6.1689709900877	7.1078864962273	6.31017828048746	7.0122083301139	7.61377691295564	6.98184765053007	6.93373743399972	5.93219838374238	7.22605900808883	5.81227968326938	3.84197785860123	6.82645529970037	7.00238520686461	6.59063220365842	3.91841392194662	8.00362671530318	4.78138390667265	6.30346408941003	4.94157965061913	6.19609274158727	7.0509105244082	6.69517632770096	6.28895095846003	6.90408429059894
CHMP3	5.50968635104588	5.90957764023956	5.95069276986331	5.65538286033305	5.62441597496647	5.18312575600412	5.60550939261837	5.23576496237364	5.20520632057429	6.05592757108791	4.94157965061913	5.7894954186602	4.09170804605928	6.34997785285882	6.42022794560839	5.97952421118347	3.1292985609646	6.83983701763955	4.96945238060685	5.91429799931198	5.69518912716427	6.33536003067998	6.42408251287496	6.63042120655192	5.47018445334062	5.8298633796466	5.02147055455244	5.70431037407929	4.96490248525364	6.28579188718009	5.76848476301291	4.84600370890993	5.72903165349975	5.27315997938881	5.63254836408263	3.46209362340112	5.87723058198618	5.19061457579047	5.83615122025212	5.33524927634564	6.24414010195128	4.54289310961404	5.43666648653179	5.86396108436012	5.49892845260794	6.26062126016332	6.05770055917693	5.60766428629811	6.03229091974267
SELENOK	6.1566452858196	6.41716414549606	6.10075485494294	6.70270324783075	6.48300310173578	5.92413291532315	6.22993082141849	5.88873252114062	6.56866407725362	7.05587291874687	6.13071690229163	5.76053361714704	5.35934313879697	7.31319112786769	6.24808745684404	6.83646670391281	5.44985651925076	6.16916821344186	6.43149548268199	5.82377250119818	6.44147898641087	6.21759790627882	6.40619439670258	5.51888089007534	6.71686677168438	5.01662460105376	6.02992758307945	5.38988944035073	5.75464440956887	6.43811811299877	6.34889132969398	4.35472098106182	5.90298924229732	6.50446254310002	6.17015433590498	5.9479380388942	6.36242420367932	5.76583428993151	6.06006459489578	5.55860836568742	6.59607530117916	4.58196802006266	6.29408464014383	7.24622449349988	5.29459583973199	6.83904399640713	6.60240935708172	6.43465848568972	6.23703522688293
OPTN	5.82220073646242	5.90977431666252	5.99635504859299	3.18426425280375	7.36347875066679	5.80167239860916	6.1493491727597	4.00629498385128	5.15376468134418	6.37813219538422	3.59334126371229	5.45083367125358	4.93258292772628	7.62004485116802	3.9708739381457	5.18584883633642	3.61353305033943	3.70710365652467	5.23917227971511	5.54598299639753	4.21875855472508	6.17035156153571	6.68289638482199	4.96712897064034	4.63980255085926	5.65224635653791	5.62529775458912	4.50147570288439	3.34770957600273	5.83723199203865	4.70263804947377	4.0409283788609	5.42689792576576	5.33768746495696	6.15763128729757	5.18701591518387	5.55371452655371	4.15297926947687	5.11849590835442	4.92078365339465	5.30044343279382	3.63347413061536	5.35192856561467	5.66989097952508	4.33703476145711	4.23721898899459	4.60468720004979	5.22067805531634	6.46797374723265
BECN1	5.5743689643431	5.8885358935474	6.50742956680131	6.28875351388023	6.8101013644782	5.84499432091604	6.19352819965995	6.47380729866001	6.2113826599267	6.32084281391424	5.11140635165023	6.63151011892462	4.52289505134135	5.80501157607759	5.13131799676091	6.01230293303087	4.11516089673423	6.11435491985929	5.69685636740273	6.89248227622079	6.49536409432656	5.67047920831942	6.33328603009562	5.45972646413809	6.50990213831141	5.98729947091299	5.54197078662037	6.15437751875067	5.944593124763	7.43863186407587	5.6229463670202	5.13627288270814	6.09681316033167	6.53156386382325	6.41330979661952	3.03562630981324	6.94861549113794	5.02903127292238	6.26358221148286	4.88946391818962	6.79275810158872	3.95140810548398	5.68959924539603	6.63636083012859	5.3117505254261	6.81475958936636	6.47301629289761	6.08705815304277	6.12618258881912
WIPI2	5.30960590055774	5.49345239949036	5.58014551292588	6.7942445930278	5.55116987268177	5.20987654864827	5.94862671353162	5.5484295854767	5.43627571404359	6.27542681575698	6.7087448668263	5.80992238653233	4.85652646980211	5.4395973598052	6.45166101067458	6.79632570441072	3.4528212392527	5.79234309198258	5.93996948348006	6.43159432529778	6.26713545873313	6.00610064694134	6.04371455786711	5.76711043227919	5.79725311577962	5.66989097952508	5.12306096371797	5.78134575329448	6.33377983636799	6.06439881324779	5.37466309087871	5.84469953541396	5.90377588986909	5.80402945044629	5.83035459957999	4.24185984971721	6.18445417399109	5.34939222018926	6.04332061609224	4.8544989350619	5.92029716424729	4.97042050447965	5.46891376298242	6.00698666207904	6.22499748401155	5.76053361714704	6.38149140763064	5.68734380002305	5.70823383794001
STXBP2	5.82573725034898	3.63577304785999	5.54754880297457	3.06526253299739	6.53641103930285	6.20280030254373	6.2755255261454	5.23498617773315	5.36880785586887	4.91739922191816	4.42624341624917	4.89236290567609	4.01877174518598	5.56467722537766	1.95236818873776	5.65077616793683	1.95236818873776	2.53602398172824	3.17634507226937	5.48475035701708	5.00809698272833	8.06718376158465	4.53973469154098	3.60646304813282	6.45848244284085	4.38612708445453	4.71369854368985	5.64616977394911	6.3529411493998	5.12927789461353	3.76445412811627	2.1276513093467	5.00179920999322	3.25094121004411	5.16066591274531	2.42495189726093	4.77926388408151	3.99279437137579	4.75701077941689	5.30853361900748	4.37089555008514	5.38608248359319	5.52357647781945	2.96901510604944	4.99182147551087	3.3146525638626	6.21375032976215	6.23575245220079	2.70925135145022
ARL8B	5.19294897716577	5.00402755171369	5.46304937327211	5.83005986726121	5.85649178437722	4.86289938376015	5.43197738180048	4.94951380958734	5.26604903074189	6.80415489078768	4.67860519786897	5.22106734046388	3.28832145228404	6.2590421189185	4.33703476145711	6.17015433590498	3.31906132994816	4.88212072677612	5.35963583885099	5.29274423084964	6.15201120717569	6.55778028430474	5.86022634978417	5.26789973585836	5.6545007046901	4.66736338627655	4.69821479733114	4.88849763415778	4.01614446739795	5.77427685366635	5.22145662850225	3.13257661075994	5.39193944174768	6.11474915270052	5.23264989256768	3.48930856274184	5.39027991132907	4.4686103259426	5.91410131248402	4.07552150453744	5.89531981072015	3.55458980998038	5.30268517373142	5.26751010847414	4.94206339891218	6.19550091862589	6.0733633902733	5.43432188911162	5.74659655911652
MYH14	2.98001363407342	4.55399788055814	1.00720405356329	3.41814866117771	4.96025627298017	1.08407152056007	3.10770527265584	3.87382140873288	4.38060471622053	4.61590866409768	5.03610846310346	1.22650323616547	4.88559891765759	3.89433284087333	3.89340004483856	1.83993785709598	1.8639498404754	0.839937669571167	0.823748155783488	1.11104852741775	4.09001357369533	4.01164129533139	0.604086653010442	5.71784720176053	4.76548661140419	2.29569312572438	3.84998039768697	4.79391370474126	3.98642201604637	6.12677400929882	3.2524629087162	4.40393916550297	5.05482462926833	0.0285684699491018	2.58494866042901	2.62992893710354	2.50843236177509	0.176318284277183	4.41146733738343	3.47637742757197	4.32116479470841	3.20163400609268	4.84194980299399	0.333419236285409	2.49056594564323	3.65537276093429	0.799067951821434	4.21099969314075	2.84601548482549
AP3S1	5.60374634793419	5.48963899796643	5.80196702625072	5.76661960580195	6.07168862519474	5.67018509332232	5.97844163346313	5.82652316344579	5.79705670895129	6.63735079153618	4.39984236982715	5.53267514364441	4.65189974901743	6.01121996393331	5.55576989512415	5.51790268543505	4.69763789137544	5.68989343905652	5.75464440956887	5.8111992469371	5.8698583770771	5.89482820418724	6.40135221082359	6.57232518605208	6.16936543717558	5.89797453538824	5.08451435458741	5.33983315728103	4.20948604587636	6.41054264708025	5.31360276765027	4.25171259473105	5.88578315553496	5.85649178437722	5.31574754572146	3.30008736599305	5.84126045001402	5.47634277943718	5.93573955826665	5.12102120536204	6.09927670079778	4.36737441561199	5.16990143778832	5.92885407387098	5.48220841301833	5.77820394082933	4.96809704313582	5.1118919047132	6.08686109230311
BNIP3L	5.39779697946546	4.81252312598748	5.46862053041275	3.36034174361801	6.03189702612874	5.03126095459896	4.82371232953248	5.02854657390024	4.79025072624257	6.36331327937839	4.21648742292134	5.44526411236542	4.20712115352529	6.30326661925227	4.30891223633137	5.31867237527498	2.72247923920525	5.83968834508755	6.91548874482716	5.76446000639947	6.48023440300319	4.88511581803439	6.34780481668259	6.09109798659851	5.4036550944552	4.92697302799494	4.62703787915249	4.75325505491616	5.05094500965202	7.44668534965808	5.12850073513172	4.52547782816333	5.72628444046692	5.47966657139895	4.71533385868082	2.97634610200461	5.501079887766	4.4382603785445	6.22884546763661	4.01614446739795	6.20773260633049	4.29647536587318	5.28280507901258	5.25923119007361	4.04966565744706	6.35047173037912	5.8619954135221	4.5304526554768	5.64871795496519
PPIF	5.0116822624268	4.74632239837031	6.17972021493084	5.91360959739054	7.46130159497899	6.21177726788066	6.13426563926062	4.46727352476739	6.06715705497928	5.88774938777178	6.47351067092123	4.78870852366389	4.4841788056785	4.89961126069697	5.45288574080235	6.22805612635442	2.56314415148923	5.10936708190878	4.24261762036954	6.47509269353761	5.6349000741274	6.58588203974287	5.34519774095149	4.40937068959982	5.02505689281923	5.9754892152717	4.97952191221823	4.89043022479634	5.66449910617349	6.21217187730927	4.79131102634032	5.46265843357244	5.68371562117179	6.07661448838507	6.12697115024021	4.29201467925126	5.06568928146091	5.02592928806776	5.8848000566824	4.78552792614305	5.13170659724638	6.01860409732401	5.46138789651001	5.33983315728103	5.60942743120728	6.51613322665358	5.69734673938151	5.15911062271241	5.46070377191922
SIRT2	5.19061457579047	5.60286484253431	5.35758696958808	5.31253040941535	6.34484165104575	5.76897560134231	4.95696550598765	5.64842392940868	4.69936863693826	6.44296175363669	5.78448769234154	5.95236532723704	6.05090428535138	6.53354228135576	5.91262617567721	5.17874968145821	4.61705979362728	5.78733518371434	5.82730908421444	5.12801501670486	4.52920887587528	5.55244218741517	5.57104033065438	5.66704794139296	5.45581738688742	6.11918438064212	5.74257295275004	5.8619954135221	6.58281431286361	5.55792320653849	5.41654496819326	5.51252282442293	5.55156135153757	5.549016780328	5.937805310028	4.09255532870326	5.69038376445477	5.14200562631203	5.57799148787366	4.32914615169012	6.18386241726246	5.09169702179986	5.44164905458782	6.27088623337294	6.13712443564674	5.4873901762655	5.54471080589248	5.66557744850331	5.86042291054811
STXBP1	6.96795883397727	6.73142786771292	7.6355660570208	5.95630088171442	6.44009508632083	6.30247674208466	5.62147679004838	3.87773559088402	5.32549756911289	4.69100413766103	6.06114813095191	5.07083146830561	6.83735883903132	3.97358935047722	5.42523742651249	6.308302216321	6.91598460777199	7.11453808428842	7.0040719685541	5.25738078203582	7.30096872071289	7.3034528965384	7.3084213298159	8.74206993775444	5.63891776067372	6.00423019875906	6.42190812667164	7.46975355118355	7.35175062701238	5.52230472259125	6.6921062462452	5.52484825793507	5.10140504279655	6.4169664836136	6.24275856179481	5.13423257520078	7.80028032364069	6.27019529158897	6.6188396579169	3.50845280812563	5.6576373076288	4.85845754988921	5.0089690515452	6.90616678669544	4.80066220567248	6.29842870867642	7.84050176175589	7.94346679608572	7.8123263202938
PRKAG1	5.62353420648351	5.96023661175826	6.66873611247586	5.99930815002298	6.0751367028554	5.4395973598052	6.09848836107562	5.97204485058974	5.70019096134825	6.22943747742445	5.46920699692746	5.7020544766992	4.86695539590558	5.64989406936369	6.08686109230311	6.62151223852753	3.65076981685307	6.17232383869321	5.83212301608197	6.63764778130145	6.17449338730871	6.70567450530873	6.63695480614656	5.64646379016347	6.49328736441186	5.25893901615532	4.96209533944306	5.67636175986452	5.63548801393314	6.32192907250098	5.64038770322399	4.9556105567533	5.70048519748065	6.22036035503499	6.16029353904195	4.23343115008116	5.77692761573482	5.58768514012205	5.85098852356008	5.66822435734978	6.17656436276568	4.43158368873449	5.59718430140409	6.50624274918313	5.94301909175034	6.71538102454437	6.12953401800899	6.05090428535138	6.36578296939789
TSC2	4.48608959114882	5.44389622763678	5.6070765813409	5.40599850157562	5.63666390828436	5.81611043911541	5.50968635104588	5.79990465580985	5.0673386008589	5.25591997853912	6.24167307836381	5.94675746638351	5.75356477061576	5.20355238229324	5.65508880723976	5.46627471940134	4.86193372628826	5.37641977583	5.25815989345673	5.22379241739743	5.18584883633642	5.17874968145821	4.74526335575099	5.33203102749193	6.62487778258452	5.76338022938801	5.34412478394894	5.86415765401577	5.96623893703143	5.61412937088909	5.45777189471761	5.24910342121623	5.56771186181037	5.5254352417611	5.56037023584755	4.13014904969023	6.33417488291206	4.77878207716144	5.35544061306114	5.18584883633642	5.48572805500932	4.49507186216276	5.09975454071344	5.61706824528893	5.52514174918611	5.32803285145576	5.55273580197407	5.78183667293343	5.44555723448229
PRKACA	5.41478709515123	5.40121414320151	5.6363699328547	5.76288942666027	6.08104798134225	6.23091751623291	5.57622915482973	5.57074663559067	5.46764309845055	6.67655875075983	5.80245807475773	6.27483455527968	6.07356042338448	6.6458647434085	5.93023112700614	5.64871795496519	4.67014948519983	6.05415461621504	5.23459678970828	5.18273675638462	6.15161682728722	6.1249011898497	6.32913814118898	6.75867174833287	5.95275887477086	6.27424229798029	5.80962772934791	6.0757278143366	5.83516871295028	6.55501000452241	5.65959775440306	5.45024737819483	5.78370219572751	5.67665590000351	5.92718196738279	4.68312214220644	6.30672239696824	5.16591537197233	5.9508895396675	5.79411066526722	6.05661706251109	4.9363555167103	5.57378154643613	5.87723058198618	6.49279290984726	5.99773315064693	6.11455203608291	6.34415025662173	6.23516040751467
PINK1	4.06696231074028	4.45677212963145	5.37612699134262	5.43862038644547	6.21897912166909	5.21805045624161	4.36109455883499	4.87188109688907	4.78292581505957	6.70983436509844	5.00674046480768	5.20121750056466	5.18147252811241	6.4243790230746	4.34768318681015	5.83870579495082	4.08831922534385	5.5275875610737	4.65650931183121	5.21688267678118	3.85398290788434	5.11024104414338	5.08956152126356	5.49247458241077	3.74306488333767	5.92029716424729	5.36978368755157	4.85951968324128	5.81296724128887	5.53169673160358	4.90154436863239	4.84745163186204	5.6912663584555	6.00836492491299	5.78340763653341	3.10098810473516	5.73442825700951	4.91217806028613	5.61295385601487	4.22339607794473	5.72657877991131	5.0228275141782	5.57378154643613	5.2016066401995	6.14994072990824	5.04085951774876	4.62818938423382	5.04347765518758	4.8559471637711
PLEKHM2	5.11898153223738	4.66736338627655	6.32736052041966	4.96625772371738	6.4430606054147	6.16749182703497	5.55116987268177	5.31321281682404	5.24910342121623	5.64038770322399	5.92531318076563	5.82377250119818	5.07335425594992	6.68982848505258	5.09674494752796	5.94272396371527	4.48542080279428	5.68675543442919	5.22573898750228	5.98326412561841	5.72844295653223	6.37674901796501	5.54226435466362	5.47868896730499	5.15784698506748	6.07641744899989	5.64156367930477	5.50968635104588	7.07086013170059	6.06971835086623	6.10597784527405	5.88991229634937	5.79106653599702	6.34424902700122	5.85403492591772	4.24489106533449	5.62470990026994	5.62500382681091	5.58229960657116	4.45610398201994	5.84371692477077	5.2525115915347	5.58680384176752	5.04745362911526	6.38366506611789	5.42152588686257	6.40125339272522	6.26091735168789	6.58410077061881
DDIT3	5.14812776275322	6.09277308890559	5.39096324174581	5.67096940264698	5.85403492591772	4.35053613365103	5.41449412130265	5.99320517965716	4.9813617869908	5.43666648653179	5.69430648590023	5.57172562412689	3.52606887439916	5.61207223295613	6.72489005937146	6.41498988241623	3.7388085910942	5.89895778787793	4.48475202891168	6.35926310020568	4.89284608998255	5.87329865809683	5.26001032826934	5.53267514364441	5.65567691463834	3.78865148992129	6.58034038960678	5.03387854555694	4.92126716572653	5.79705670895129	5.09257066316122	3.92691445117329	5.1276264454258	5.40297161803478	5.74257295275004	5.15376468134418	6.55322914053442	5.51633758876334	5.07083146830561	6.02057329959035	6.00363953887472	3.19851447161178	4.89139655396336	5.32081734705831	4.98910946763231	6.71290481195325	6.10075485494294	5.97499715504431	5.58014551292588
GPR137B	6.25775908347652	6.36400478735305	6.91757137874678	5.31106813585789	8.23658630862099	6.70181188213681	6.05376063075817	5.16552650436532	5.19849360519716	5.7902809733969	7.0938891101062	5.93101802434256	4.63807472445513	5.30083329427907	5.67606762092038	7.10034168212978	3.47510314383348	5.96161415866408	6.88187257944775	8.48801972529317	6.6361628386738	8.95939820148872	7.16041026673888	5.77898938206376	5.45288574080235	6.16285725464747	4.07806166185361	7.06818021299433	4.59634545482485	6.22766145790061	6.25400875877677	6.40767673726041	4.65189974901743	6.75817636200928	6.3251879102859	4.63980255085926	7.35741583412524	5.04919928652571	4.41547044522931	5.30122315850371	6.20960694239321	4.40736948419661	4.99995848950007	6.64051871429159	5.42084220702671	6.38475191023708	6.41143208113135	6.23782463429749	6.13958898076363
NCOA4	5.44555723448229	5.23381802225303	5.38403268558631	5.13092939934638	6.19668456790236	5.27501092688282	5.3412961756034	4.45152279621896	5.22885364948126	5.91429799931198	4.56376555947195	5.45611055913237	3.45154902495538	5.56281735492842	4.89961126069697	5.42494440195317	2.20476798803985	5.50147106557313	5.36002610789326	5.40433857870186	5.0526907984172	6.71260766918693	6.53947771125327	6.53433365665248	5.38578965094021	5.07810910686882	3.84802598361773	4.38336576749723	3.70932021664513	5.68057788258061	5.14326886247876	3.19058565396787	5.31828238919821	5.40092123576709	5.94606880642939	2.5235361711901	5.20831975928824	4.21024285818361	5.78370219572751	4.92977788546036	5.4022881494442	3.80220102141053	5.39301328034363	6.22095231769034	5.15823579325811	5.55459539101198	5.01972595169336	5.8514798711222	5.9754892152717
TCIRG1	5.66793025155777	4.12684895834719	5.91410131248402	3.86096600170979	6.14668720846086	6.27167588643676	5.71784720176053	5.370174024801	5.51164252621725	5.24219037196648	6.58004352182194	6.31393050209821	4.55457236880461	5.81247612781273	5.57074663559067	5.45083367125358	4.41747220384407	4.09679220586143	3.79598186097944	6.42319298658052	5.05530960446961	7.09537814635336	4.35120186307085	5.42523742651249	5.35368456257432	4.94254715265368	5.60550939261837	5.39779697946546	5.46373352365305	4.57229072226695	4.81715275474865	4.61475757357684	5.54940824645723	5.8111992469371	4.80529042789245	5.65597097015537	5.78497863173448	5.74600772536873	5.13500982524886	5.56408989227886	5.46471089437446	4.72303044116473	5.54686375803079	5.32442498391491	5.56859291102924	4.51983425452679	6.25094937911343	5.4555242160301	5.1039294495503
DAPK3	4.83847535363376	5.61941943438378	6.50317685390422	6.07385597381092	6.200827445898	7.12724621406989	5.29605768006507	5.64989406936369	5.92619839043896	6.59637220357773	6.20694342217774	6.37971298931663	5.67440085615098	6.55797816361503	5.50782803970877	5.68116619824949	4.57411098736087	5.53071833420821	5.56741818130966	5.78448769234154	4.57286553195371	5.86690967823916	5.66195036142606	5.61589268058792	6.13012545839614	6.34039704463461	5.67440085615098	6.432088539566	5.63401817363663	5.91813348265903	6.08705815304277	6.13771592095025	5.53013130280485	5.26156863844572	5.70126983291289	4.27275684916496	5.94085484264806	6.73935286076407	5.43998815351435	4.51218355718386	6.04637370808855	5.45220171004494	5.11480532512622	6.08617138287654	6.33644642684791	5.30482953231742	6.32982944559899	5.64587575895434	6.18603220845728
HYOU1	5.69038376445477	6.15398312965165	5.39682068302906	6.61151506825207	6.3935458309172	4.9804902578036	5.10519170250111	5.61765603510401	5.01303892903809	5.75807972569959	5.87133276578983	6.43979853831126	5.07898249879825	6.61488037271419	6.33980444334865	6.18997739962375	4.0891663840095	6.35353381775038	5.09849243028849	6.52780495213918	6.47568595709955	5.98227992251083	5.35758696958808	5.40463150291674	6.39660903351718	5.97066714193463	6.62774845714368	5.70431037407929	7.26301393384218	7.65835191606653	6.12844971974922	6.74648570590026	6.18603220845728	5.76367471252635	4.75113660693578	4.36804054269725	6.36706722870175	6.96974447892965	5.71372703643527	4.76230795127961	7.05656766426898	4.90879432020148	6.50713286138018	5.08868793493734	5.32052484608927	6.25154151038871	8.16253882410407	5.44760912840886	6.05159374012109
LARP1	5.32481501253769	5.25621213606307	6.46747939082705	6.09385699403151	5.77457137831646	4.79699858775468	5.77663308214958	4.88753137271542	5.43461495886423	6.63695480614656	4.57708110935651	5.67891101407218	4.96074023030731	5.54285149467591	5.51692449557777	5.0116822624268	4.48608959114882	6.37121646980329	6.52325483407146	5.72932600371287	5.81630689308697	6.29625665335837	5.96604213304214	6.7017128418335	5.25436183191071	6.22055767555367	5.0595776038084	5.85275738857005	5.37085712127706	6.10597784527405	5.42865615097117	6.26299001480885	5.30999582622826	5.80324375870483	6.08154060427912	3.10770527265584	6.69854358693904	5.31292035548709	5.84578042079616	5.49951520046782	5.03300599862579	3.93925114463472	5.12267243175115	6.50891310406667	5.99025227703714	5.32988562965511	5.84469953541396	5.49443023159991	6.25736430637653
MFN2	4.67408882752342	4.28831382090143	5.80167239860916	5.37885970347142	5.88096608131036	5.66871453633958	5.50997977353279	4.48800049470526	4.96296650328861	6.24887694509676	5.29391366081315	5.54813599000575	4.56683053145033	6.30435270940415	4.90879432020148	5.73472262831701	3.91738662500516	5.7779094024102	5.2505640390735	6.36785754908181	6.27651263488146	6.87790650856019	5.51565287088006	5.70401612268478	4.57957238540856	5.65881356924388	4.99414618523661	5.34090603371746	6.3715128497508	6.44523536442549	5.49922182586417	5.65910763767118	5.30453711491391	6.47796015973428	5.66479319793066	2.8032384178182	5.88922409213427	4.90686087696542	5.49922182586417	3.72465911359697	5.76072993184977	3.93168002553945	5.54383007299012	5.42894919345381	6.23575245220079	5.27052979392744	5.81434237510966	5.53883947565661	5.64705182625
AP1B1	5.62735528365887	4.02768806225288	5.6545007046901	5.37681015742409	5.88145760680577	5.49149678037111	5.14608696676189	4.62003372525239	5.28689745326574	6.34464410936093	5.86867888496035	5.95905587433865	5.43832729747879	6.22401084390626	5.01032563658346	5.9479380388942	4.47634582301484	5.44526411236542	5.42592115599291	6.01614265365236	6.29023435675074	6.42625693765388	5.4616810950674	4.74035364237812	5.04085951774876	6.18267891395215	4.64671471936796	5.77555313522099	6.44543307167628	6.19451455447996	4.80789404479576	6.19096372081835	5.47184616427925	5.54128579961024	5.44594806614495	4.15543338866166	6.18267891395215	6.25035725106841	5.79234309198258	4.60583794797003	5.83615122025212	5.58406209777603	6.09996650328008	5.76131887896633	5.67802856977691	5.54255792401556	5.62706134722682	5.7020544766992	4.53485411051306
GM2A	6.28204060657994	5.03164873641526	5.26906863481381	5.63862377583953	7.38236423848163	5.22301380954885	5.53169673160358	5.11810741273272	5.79882438800978	5.4672521299477	4.74738147104471	5.89817118497299	5.58229960657116	5.92836227448935	3.94018604298026	5.29976118178845	3.74093661046354	5.32657017468527	5.69185476037039	6.01949023314163	4.8544989350619	5.9508895396675	6.76035607367785	5.98001629628623	4.04703472051574	6.62279905470435	3.96712911254796	6.12904115370071	5.62177070296331	5.95167662328908	4.73602208093286	6.20960694239321	6.46421668708978	6.29605919587084	5.15055739090171	4.66332873689631	6.64655776181453	6.19056919121833	6.11583330113747	4.41747220384407	5.22963234374806	6.41904194934928	6.62378892130084	6.09632045971236	5.38539920966622	4.65189974901743	5.41957253642914	4.62991671439414	5.99005542029128
ZDHHC3	4.15137478734081	4.71312139120425	4.72408884770516	5.21912094364965	4.94254715265368	4.52796514476257	4.16666886190105	3.90300992104326	4.61821096213583	5.38754666867212	4.32772073960481	4.81763503916639	3.92794222668924	5.26488019694932	5.30853361900748	5.25893901615532	3.50206865866706	4.39298391346934	4.79757703071042	4.83895789795866	4.97177591382293	5.64273967496022	5.22807496671723	4.38336576749723	4.93074512055649	4.91788269552584	4.16666886190105	4.67639498736574	5.01342655555269	5.35787966075057	4.77560230398644	4.42023676107836	4.96528969195238	4.53361015965589	4.52232112944745	4.10432633591985	4.8559471637711	4.42891343231611	5.23995112582499	3.22492263166002	5.16591537197233	4.48991151619878	5.13500982524886	4.6926384270517	4.81609174988185	4.99182147551087	5.23342864282415	4.68148828767787	5.36207506353046
SNW1	5.5176092269252	5.08451435458741	6.0749396665044	6.00403331170607	5.86317481041235	5.64332768012356	5.32881296120051	6.04676766267057	5.0089690515452	6.1531943560562	4.26754161339492	5.60619503329867	4.91459518428311	5.61648046044957	6.00738044934101	6.28036244314716	3.15377403275242	6.2145395648261	5.02767412861803	5.09548291622558	5.44194215944866	5.36490469277321	5.94134671273403	6.40016639898763	5.67185176083042	5.30307505095829	4.20948604587636	5.22223521324844	5.09257066316122	6.44543307167628	5.17991659790751	5.03872633050205	5.44692515616508	5.29605768006507	5.15784698506748	2.9818479073431	5.9754892152717	5.08189392147975	5.41615432530402	6.15585649152763	6.50742956680131	3.06174052404734	5.19654805368788	6.38149140763064	5.75169997560551	5.20082836385959	6.05376063075817	5.53854592290058	5.73413388685061
NPC1	5.07548902779617	6.65130997826673	6.46204159816502	6.02854899777797	5.45650145761699	5.95049600049971	5.65303046954273	5.65244238397958	5.34236907953181	5.91046268771032	6.08232880621634	5.87506800088609	5.48611913843725	4.5921274313451	3.61592102018443	6.08784640001537	4.41070490263012	5.54598299639753	5.97952421118347	6.46105293380258	6.70418886917027	6.47885007617768	6.40006758186112	5.42592115599291	5.29537548309791	5.8654353681666	5.65048213386301	5.14608696676189	6.42210579654913	5.88342373764555	6.11849444322176	5.59659668608498	4.88260379127682	6.9881971792231	5.66302866546013	3.558250156143	6.16473077987513	6.27690748084509	5.20909814813976	4.83036948356897	5.46529732416415	3.84300125422698	5.29868909002942	6.32370660885768	6.05553357824421	4.57832672391419	5.82200426803384	5.77192069672866	5.55459539101198
CHMP5	6.23782463429749	5.43197738180048	6.33002696190993	5.23995112582499	5.83595471783878	5.1723321200651	5.50078650598063	5.62235853251281	5.13588424619916	6.89347387055076	3.80015868051554	5.8477457036147	2.63924327177218	6.38198541743774	5.2016066401995	6.82923067686606	3.41416042988933	6.09681316033167	5.45914008684981	6.10055776643051	6.1207613985225	6.09760148650646	6.71221147974739	6.8000915941931	6.19471182656328	3.77297982185421	4.45610398201994	4.09001357369533	3.56804580762202	5.77368780772005	5.3981875025305	3.76445412811627	5.29937132784023	5.6229463670202	5.45249486515669	3.02500588170178	6.08282143569967	4.39298391346934	6.15260277988851	5.38061651423937	6.61488037271419	3.11601902150109	4.65939059722221	6.66408233720746	3.62529259115747	6.59548149829478	6.44820100615663	5.71617948833221	5.68342145242811
TRAF7	4.91072785257662	5.27277031425375	6.09848836107562	5.75572406375355	5.09975454071344	5.67302825518634	6.18997739962375	5.53541477518991	5.35017262224574	5.74767609948727	6.09907961526993	5.82141486563415	5.34480757244177	5.37329681684322	5.78890625777057	6.14303944557192	5.10266722963943	5.84401170672007	5.27764132886285	6.1339699063653	6.13071690229163	6.07937308220706	5.30375734268655	6.53641103930285	6.29556555367466	6.27868430512958	4.55332765711302	5.31360276765027	6.46500763782472	6.70428791111926	5.75434996107062	6.1362372142387	5.57378154643613	5.57799148787366	5.59786985898378	3.45418445099427	5.82858622181552	5.78242578057803	5.57622915482973	4.9804902578036	5.47800465347133	5.21912094364965	5.70126983291289	6.11681890095891	6.49516630908227	5.60168951958602	6.62072035749629	5.60139569199078	5.89944941840209
FGFR1	3.31177418082631	4.25701946356214	3.9982311055105	3.84802598361773	4.3398866188381	1.02145721180734	5.59757604775214	3.48284157352634	1.64614182849354	3.297212246024	5.8514798711222	5.22573898750228	3.61941176064004	3.34202901763335	5.18108354110575	3.62060613299981	3.47382897118011	4.30302537142369	3.76556594899002	2.19217218146969	7.04257399383789	5.11062947686529	1.94110717543363	4.52107766761192	5.72549954092909	4.49182265548054	2.52609804815934	4.16912435885688	6.2811521639514	3.75380263246422	4.35053613365103	5.43998815351435	6.85232760656464	5.45777189471761	2.91264647515506	1.54599631650442	3.9882023368806	3.22188629797221	4.67975840575466	3.71809686044491	2.91264647515506	2.16995062745298	4.53734215711157	4.2524706528062	4.94767527682929	3.64846882032949	5.19732626548001	3.05654769377351	5.69460069847486
PRODH	0.526083952573338	0.61353728704226	2.38681200972806	4.43425418508144	1.76550974528618	0.176318284277183	1.01436395319743	0.056584800958701	2.09421174085336	0.15055651843769	1.38957665480758	1.93733570753575	3.18746904393947	0.799067951821434	2.94862182557314	4.78870852366389	0.286877837383047	1.33915294741526	1.18905041247074	1.37293131323776	1.19535379927889	0.879715956322992	2.63924327177218	1.316157563967	1.18905041247074	3.32194133357711	0.189037897631743	1.00720405356329	2.35614826636533	0.807361439533192	2.51346324527952	1.97819056562232	2.28391675858572	1.12432327842558	1.88358990201224	1.4750928805228	3.41814866117771	1.09085399896311	2.71365822974075	1.53103719327095	1.53608008337263	2.8992124608157	2.46987774939562	1.64614182849354	3.79496100305489	2.39231559365301	0.887510993793534	0.321936273706465	0.485434233746944
WAC	5.32520504385585	5.43197738180048	6.03012452550693	4.59634545482485	5.36529499728913	5.34519774095149	5.06132371599257	4.10093567634763	4.47835164087536	5.67577348317131	3.53977425137595	5.12888931333464	3.05135741284263	5.72549954092909	5.06093568542697	4.6639050870587	1.996367824148	5.00858146332	5.2972271801592	5.19294897716577	6.14974354380742	6.25529175006129	6.00157225940953	6.10873727333465	5.74659655911652	4.80577256604528	4.29201467925126	3.94860202289913	3.65767470756865	5.26526980540782	5.09800701203027	4.39707974075976	4.74738147104471	4.9363555167103	5.35300166850382	2.29864106808844	5.49853729036275	3.98089459400513	5.03077623194759	4.7312098289328	5.08664962907666	2.33052812097738	4.88656513387715	5.78733518371434	4.59989284041416	4.97042050447965	5.17787451168789	5.64734584612168	5.57534800556926
KDM1A	7.16398515760366	4.25019654472272	6.61458343083071	5.99891439762044	5.74816680471562	5.31067820270224	5.54040511250265	5.0947062980919	5.2261283101715	6.07553077677156	5.34588054224013	4.9744868580929	4.70869685945638	5.62647347806954	5.46666568178335	7.49202828169376	3.54718025351575	5.52827240485743	5.13462119869276	6.05720805915598	5.74522262079617	5.97824480255516	6.82328349814473	5.16669311618633	5.22028877306039	5.24034055316169	4.72408884770516	4.41003778850995	7.00109534072719	5.75965020719194	5.34519774095149	4.92648945058345	5.29898147663409	6.11750882668578	5.92482140153593	3.3044911466901	7.55587978352631	5.41244334433359	5.41713093727688	3.36314048300737	6.00019409916158	3.77715144677875	5.28943098063855	4.91981664531266	4.96858108741579	5.68597095435329	5.9349526181192	5.96092538253127	6.4850796651755
ATP6V1H	5.39750408885035	5.77820394082933	5.74365243597982	5.77535678284699	6.42744300377189	6.56896092023498	5.56037023584755	6.033374135775	6.48240980409416	5.72461653877186	5.93849390484174	5.76151519567443	4.73226847062433	4.33123688930506	5.62617954534479	5.16387385052546	5.1937271345348	5.45415610371803	6.02342871748008	5.67979346910241	6.49852869949827	6.89932439452562	5.90328423428352	5.48543474402477	5.78183667293343	4.46794191803499	5.72599010217751	5.89237021445086	4.70158026597957	5.62000724408193	5.54686375803079	4.90444419844801	5.41107619858078	6.85312069175928	5.9266901775113	4.3736556630543	5.92147737715053	5.92698525109836	5.92364114282158	7.55448721982258	6.60468572905344	4.4730985862685	6.12884400866004	6.20181386958112	4.78244396201963	6.01279519593683	6.44770672763118	6.8618448792589	6.0008831766777
DEF8	5.21221182005454	6.0310107715946	5.03077623194759	5.94902024432273	6.08932438038963	6.0757278143366	4.5921274313451	6.4083685023949	5.7238316567017	5.28835908942749	7.48824939677458	6.38336865580579	4.35120186307085	5.38471594366271	6.10351413585263	6.42171045711344	5.41615432530402	6.67269688956153	5.43793651437415	6.41192621397382	3.82068502121291	5.78969180660695	5.7894954186602	5.2809538672317	5.80913663646582	5.10305560147589	5.93406731897084	6.2476927148752	6.90170432602288	4.91314489322175	5.13296957002317	4.91884965935161	5.82121839912982	6.5670809256613	5.81149390993826	5.38988944035073	6.10814596079006	6.00068629685506	5.77211704040469	5.42894919345381	5.75542961110234	4.98639762531366	5.00586843917011	5.87182423450888	5.54686375803079	5.99005542029128	6.98313738056034	4.84494193197605	6.19155551802284
ATG101	5.23576496237364	5.27384190009064	6.18110093060003	6.69101687781601	6.13258983108997	6.37605743530554	6.6393307350048	4.69706099465638	5.81945022225368	7.23559516091523	6.02963217022092	6.06439881324779	5.10771630741042	6.12618258881912	5.30521942457921	6.6467557676893	2.98001363407342	5.81660157494961	5.06219679653301	6.44760787216133	5.69764096413942	6.69547343573536	6.10390832519461	5.91960871419784	6.02500415819926	5.78419313018592	6.32765678863271	6.1078503058532	5.76897560134231	6.65804255378212	5.66361683813002	6.04814651670311	5.44360311344312	6.43910659571552	5.53482770163838	3.67471889667005	6.50475924241749	6.25548913467811	5.7273636907412	4.13750518084886	5.93544445487657	5.0849025791862	5.75219070672222	5.94419961385405	5.63519404341591	6.64200370231308	6.26565492505273	5.95374275130395	5.64332768012356
DIABLO	6.0320939727273	6.20437861456966	6.72924856695895	6.86432342510663	6.28450854008927	5.96161415866408	6.5327509107913	5.81758385566834	6.08912731503653	6.31541167638856	6.09740440436477	5.93544445487657	5.26682826729376	6.30356282461876	5.88804432657552	6.55748346588475	3.78243686595858	5.93691998183999	5.83742849754717	6.52513421159238	6.13791308349376	6.81931883349154	6.22322153840234	6.77343498531645	6.38149140763064	5.70872428554952	5.65567691463834	5.87850849716875	6.24986381349938	6.75034946874386	5.66224444273615	5.41078324282806	5.88263727977099	6.51099008466023	6.3464219966375	4.24716470958058	6.11080689526614	6.16009633282083	5.69371806429228	5.48543474402477	6.67754898801362	4.58311798622139	6.07227971540668	5.57534800556926	6.23289093314565	5.85452629173115	6.48240980409416	6.18484868035499	6.21592074035274
AP1M1	5.27160133560212	5.77712397207826	6.25321923319924	6.02815512002271	6.51267147416014	5.94528177311181	5.81502995090542	5.86268339299457	5.55273580197407	6.99484457953352	6.25529175006129	6.70151476142452	6.21177726788066	6.957443730596	6.10686479582966	6.13584289613587	5.02854657390024	6.16394192295736	5.66253852525259	5.36910060365713	5.36109936132871	5.83340022984293	5.83821452434004	6.88385564983734	6.41518754109309	6.40807203113948	6.03317718646823	6.41350745256821	5.85098852356008	6.86729772872977	6.41400159384476	6.23417367362805	5.81296724128887	5.89453324164052	6.22401084390626	4.71754646029545	6.32015156383844	6.48715626232498	5.67636175986452	4.89719500191583	6.08301848819763	5.02544462197997	5.41215038190869	6.39759718004523	6.73687625618993	5.85000583727873	6.45660404041166	5.94646232574035	6.22578680267225
TP63	0.696007163345216	1.23264484686769	1.03564304866388	0.887510993793534	0.310339138816876	1.59932433604982	0.042643975470667	0.0285684699491018	5.39545389497759	1.2203239161193	0.807361439533192	1.04263163829409	0.137501026492167	0.594550175183404	0.0285684699491018	3.40328923652406	0	2.24794704789761	0.495692160577013	4.50147570288439	0.042643975470667	2.04612395963622	0.704867353785679	0.275004448541106	0.042643975470667	2.03559855273602	0.378503428699139	0.056584800958701	1.80735130810092	2.62062616115073	0.41142546871203	0.226513173127315	5.1723321200651	0.400526937297596	1.60879075561249	0.111033883550311	0.201631175400006	0	5.32764280061732	0.042643975470667	3.41687955504031	3.41280106594319	4.9504814898572	3.0840368013578	2.75274684047967	3.060067978858	0.263039865293563	0.097613262755309	1.37293131323776
NEU1	5.58797890877853	6.04814651670311	6.60300318965354	6.67725191613391	6.41578051904803	6.04588126718286	5.88342373764555	6.33980444334865	6.18031194795768	7.34886838116386	6.87552691084373	6.0485404787093	6.27216942247698	6.06095112347659	6.42141395337489	6.55105256109464	4.4686103259426	6.41054264708025	6.94593734814665	7.3122967831296	5.69930826000591	6.64576574105287	6.22647746129301	6.19017466311448	5.23644640832628	5.76367471252635	5.68400979110436	6.28983946339608	6.64527073030175	6.63042120655192	5.77506225521692	6.06370926529521	5.21649342275801	6.53858737984153	6.23111485628759	4.48991151619878	6.81664273980387	7.22744967073721	6.20901504319266	6.08489050699835	6.85589651985355	4.97129183424855	6.08341259440118	6.18662397757439	6.37082129769693	6.21680864841875	5.61912553139751	5.72108463427206	5.49501693807589
GAA	5.56467722537766	5.81817322988908	6.25983168668697	5.91842852694043	6.20940964229042	3.97724165908468	4.77454243851526	5.96643574145668	4.13750518084886	5.02059824474916	4.78919045533236	7.27583040383451	5.49540807872948	6.93542355054017	5.11898153223738	5.19693715811483	4.74035364237812	4.64556259556513	4.52547782816333	4.45152279621896	6.84598306206366	5.60374634793419	5.91911696753761	7.39270219006888	6.45136443510145	6.69626572673812	6.09572922226037	5.78370219572751	6.51959507081326	6.84637958894561	4.75807015419016	5.90692255290343	6.39196485371449	4.81252312598748	6.18938561139693	3.30889644003068	5.32910550512721	5.54197078662037	6.21641402169288	5.39193944174768	6.01565037281503	4.57468582881078	5.52416345016621	5.61706824528893	5.170290339103	5.99143342651652	6.94454869739407	6.15181401703942	5.75327032627351
PML	5.71117657227769	4.86048528319947	5.01478327452543	5.18789124179086	6.26604973208072	5.40599850157562	5.91292120100459	5.73580199960113	5.29644751068252	6.33980444334865	5.65077616793683	6.45284732000455	6.14382813986735	6.51188022934074	5.02728638050896	5.31759992007872	4.39850865398695	5.17067924340912	4.64325846273321	5.35261144695667	4.50587312948618	5.99999722082959	6.09237894458577	5.97293053167639	5.26867899902894	6.3058337582974	5.8469595848124	5.701564073354	6.46708390709514	5.87034983707297	5.79931541699634	5.94931539357398	5.63343024612421	5.51320750911422	5.68224478934702	4.4335865385245	5.96860061889053	5.18030557600252	5.45249486515669	4.17309144982126	5.937805310028	4.92929427615161	5.87261059050298	5.49472358416213	5.41918187392418	4.21099969314075	5.48347937223129	5.77948028685948	6.19076645583134
UBQLN1	5.18468178413125	5.56281735492842	6.22420817119634	5.82396897395257	5.01614003418138	6.05829156258103	5.1172333089135	4.21336494824419	4.83393972266811	6.34375517594567	3.97452578007413	5.25173256205447	3.28239771900552	5.77820394082933	5.35124569237745	6.37437789422481	2.77611832247398	5.6161865698964	7.24056207395	6.9032909654015	6.22341886422977	7.10629809034035	6.00718355549805	7.02143658783726	5.09169702179986	4.57353615593729	4.68427549636716	4.07806166185361	3.65417587363412	5.36353864763092	5.0062560040326	3.81250895521749	4.75171435359851	5.36529499728913	5.28796931598427	2.88363591798098	6.13544857958623	3.39776631487526	5.73442825700951	5.02544462197997	5.25475136432969	3.07037151584977	4.71860470842741	6.56134215635821	4.90299425837233	6.04312364582521	5.48289277249244	6.09907961526993	6.23170687863435
CUL3	5.40970908397615	5.18507079857143	5.44760912840886	5.44790226169627	5.23381802225303	4.71148617548585	4.86840406970014	5.43793651437415	5.54627658230358	5.32413246421709	4.61235959374398	5.32657017468527	3.60526971631985	5.13258095956267	4.8017227912446	5.14929396947397	3.73982630783828	5.51447908567466	4.7633674749459	5.43266118711635	5.11645634091634	6.00176914114769	5.49247458241077	4.38060471622053	5.40053069476147	3.93541850289437	4.83693125104422	4.13335529011771	3.96067084794082	6.02963217022092	5.16144357583021	2.85799220165423	5.90593920821013	5.35826991794019	4.98872205144344	3.75917390813953	5.26604903074189	4.53973469154098	5.92501811289153	5.8742816216714	6.36262177547506	2.82777972852869	4.89332927991997	4.98910946763231	3.62290324855446	5.81227968326938	5.78026574096836	5.39955435345286	5.24715599279938
MT1G	2.81970609268995	6.46975344629763	5.47507196423499	4.30302537142369	4.55581712817755	4.61821096213583	5.38373986312401	5.59816367147567	6.28431110339037	1.37293131323776	2.71586257663313	3.2660770187918	1.59932433604982	2.51346324527952	5.54040511250265	5.07548902779617	2.25094868945428	1.32191369916922	0.659920855917282	1.92596847248034	4.03651406377379	2.07380294650216	0.505893260531458	5.07636237135832	6.41953611305818	0.137501026492167	4.86241655215084	2.68708448988025	6.24335064826868	6.5230570064219	5.29352384807214	0.111033883550311	8.11600430064963	4.46536391044421	6.79404639336517	0.46467850914319	3.23421498134999	5.6117783610992	4.55026395479935	6.75718559411611	6.41074029852864	2.14728414105564	3.99279437137579	3.08915472049968	5.3981875025305	2.74202137031766	4.37851030311897	1.66903378176793	3.65417587363412
FAF1	5.28241534501475	5.69822941718807	5.6229463670202	5.40092123576709	5.78713880167264	5.33417650646753	5.31321281682404	4.87188109688907	5.17515185768563	6.60240935708172	5.21766119352374	5.55645503210554	4.35405516814977	6.46382121358311	5.55704229799207	6.22884546763661	4.22727710198658	5.53482770163838	5.22963234374806	6.15477190938333	6.56638830265547	6.20891639364905	6.36598054684021	5.52827240485743	5.83133704841278	4.83287826669584	4.87574480759984	5.15911062271241	5.50997977353279	6.55154723513692	5.74581144846569	4.47118860774898	5.24491653791265	5.88951903610887	5.57378154643613	3.67693129220632	5.87162764667251	5.02854657390024	5.45943327480184	4.66899659000323	5.67606762092038	3.20635943670975	4.9950179826474	5.15220960569351	4.90347756614044	5.29420602217509	6.09208333739588	5.8343827156886	5.7336432724722
ARHGEF2	6.30435270940415	6.44325830920673	4.83596621731814	6.42813488096264	4.84301150057045	4.31394556754908	5.39750408885035	5.7238316567017	4.74574473503258	5.64097568881657	4.65478065448045	6.67566754296255	4.4841788056785	7.12962907831559	6.27572294718694	5.63225440586363	5.00315557872943	7.20907378648699	4.75652925529282	4.47443564210796	6.48062992771493	5.75484070919712	6.21996571509719	5.94321584432737	6.54877708403487	5.62931489142877	4.70427286663679	6.36578296939789	6.43861235337074	6.62863936800311	6.00108005692612	5.84499432091604	5.97568604012083	4.0513571367454	5.41586134479998	3.71477045666492	5.48797681771298	6.19609274158727	5.91960871419784	4.03735929046534	5.25475136432969	3.85100421706726	5.59992657287808	5.81611043911541	5.61001515618285	6.60824882081764	6.75034946874386	6.81109246485668	6.65220103636128
GGA1	4.61763537301104	4.54777490998255	6.19412001143249	5.72599010217751	6.56539884736406	6.07976717349929	5.56379622766352	5.37505346075386	5.86514050930318	6.00521464039488	5.52357647781945	5.37261369180647	5.05530960446961	5.65675512412306	6.30612997041008	5.83261424975651	5.78291670701218	5.39193944174768	5.09257066316122	6.21513149498786	5.81758385566834	6.50871529811997	4.86985279500865	5.44985651925076	6.43683309726918	5.70568356275113	4.39231720578115	5.53414278914464	5.97932737789836	5.32949556604773	5.80943129183124	5.46793632643369	5.48543474402477	5.64558174517942	5.43393113163166	5.19460257565346	5.97174962551463	5.39330614879417	5.40258106359546	5.13957641653045	5.39682068302906	5.26936086348919	5.39711357027564	5.83998311244559	5.3926227913285	5.46236523040906	6.11455203608291	5.89069882234066	4.98271753323208
ACSF2	3.73769842086881	4.4415992837226	3.83797783396548	5.58915399608922	6.01171222102916	6.09947378672375	5.42523742651249	3.0840368013578	3.57528204140845	2.09421174085336	3.09595293082778	2.8797458799757	5.23264989256768	3.20323865824707	4.04788034518882	3.37298584123152	0.73117441095344	5.29937132784023	1.58975474706969	5.40736553148985	3.9882023368806	5.98759474717755	2.42763857055458	2.07037204489893	3.7813240199524	5.31974485093978	4.33057163743532	3.21260345069015	5.03126095459896	2.3757389625781	3.27800159455683	1.46990885738364	5.66195036142606	4.17233576408333	3.47382897118011	3.54964971156244	4.35120186307085	2.8933249149539	4.18821002268517	2.15053806026435	2.6135102660071	2.21409754439144	5.70735104042832	2.66447451360692	3.57775594700204	4.16751881378146	4.44093147286714	3.71698798910123	2.47766926969165
CTSS	7.97912328976	5.40765847053508	5.34519774095149	3.72354982869912	7.18027155562221	4.48800049470526	4.02149318562876	5.29245187723135	4.39165051348161	4.90396087949961	1.45944493660552	7.79878704973844	4.4382603785445	7.25715238549394	3.34482390821698	4.20551315330771	0.887510993793534	6.06351225251215	4.6639050870587	6.43228622582819	5.6161865698964	4.61763537301104	7.87375785211089	4.95793335276435	4.68485218742798	6.85074144758426	5.67891101407218	6.79246080497154	5.0448352663855	4.98591338520158	4.96257931720758	3.9708739381457	4.64498654800494	4.93683920604739	5.89895778787793	1.8278456852217	6.06262570003767	2.86989849483362	5.36461196610781	3.09427505558605	7.20212116298744	3.60169025073284	7.05736166224897	7.14313250851708	4.7871663829009	5.20471986265749	6.23723257819317	7.11811216394326	7.02550510498346
NCK2	5.71588518983778	5.58073298621255	5.89266516943927	6.37003095745237	5.5816142057043	6.06696003506583	6.02126253031109	4.75912955878412	5.11519379438606	5.11480532512622	5.93898576161236	5.22145662850225	3.55953148075694	5.87231570613371	7.0513075111929	6.50891310406667	4.87284699034073	7.96916301898364	4.03998908969808	4.97313136504002	5.69989672639151	7.83950612178255	5.20948734693728	5.70293721093897	6.09888253014025	5.27608255681519	6.18603220845728	5.93760856965262	7.03175690158898	6.06498985832528	6.57549162991684	4.41003778850995	5.61530490570596	6.07129456708179	6.30800599850925	4.27057580717042	6.57608534633666	5.67949931623329	6.08745227572638	4.21412187651381	5.6988178749456	3.88845695212297	6.1531943560562	4.89961126069697	5.03998683829871	7.193678999382	7.68322934926312	5.73040529768702	5.71617948833221
JAK1	5.45679463309864	5.27949242849164	5.3143826774496	4.24034437498251	5.0849025791862	4.7980590731082	4.23797662358286	4.05314272507105	4.0347298017456	4.82631716937621	4.62233630225769	5.39984725416421	3.85500693832735	5.63979972252899	4.96296650328861	5.30668154488055	3.45945675100991	5.41215038190869	4.80480829570987	5.15784698506748	6.26486531526102	5.67920516455647	5.44458016619486	5.96299172699901	5.42328395622255	5.55087626505749	4.20087890356531	4.5897310643616	5.74149348487737	5.10975550762126	5.25777033633619	4.20948604587636	4.93026150026258	5.84902316279451	5.05356371739033	2.2295786853455	5.37817651349217	4.26830012914142	5.41410349172432	3.88845695212297	5.77241155685167	3.24333554248342	5.20471986265749	5.06433106195301	5.06656244333671	5.41849822062585	5.47253041100927	5.70401612268478	5.58102672476849
KAT5	5.22223521324844	5.74708725738715	5.98119731154392	5.33915042823558	5.32227987470125	5.42963296474146	5.18662688594243	6.14244792890729	4.70600392997807	5.2059846627367	4.38469878392203	5.66616564204997	5.66675384040921	5.1937271345348	5.67528325624592	5.48445705056712	4.57468582881078	5.76023914603331	4.36033345884934	4.29723470532513	4.48284132619039	4.75758861650427	5.64411169461094	5.23683580994766	5.65224635653791	5.8542314718902	5.16270730401353	5.19576985365174	6.2266747931488	6.31383175783287	5.46959797765983	5.52670705821208	5.67665590000351	4.7980590731082	5.78056028830057	3.62060613299981	5.15376468134418	5.86396108436012	5.22145662850225	5.23187115378459	5.99340204325803	4.46593678217807	5.3589528743624	5.98001629628623	4.76818386581275	4.33627431563695	6.29319610143304	4.69984941433466	5.35856261256174
ATG13	5.03513892042574	5.3981875025305	5.45454698986422	5.18351475858932	5.75327032627351	5.2505640390735	4.87574480759984	4.26005244355585	4.58675980858789	6.67329101540655	4.62588641279278	5.89168199015648	4.79073267721541	6.35531184086492	4.70542689967425	5.45054052402791	3.23269555210317	5.8791966134443	4.95328788514051	5.47438768977748	5.24832444133418	6.19865734648983	6.40105575677137	5.8885358935474	4.92600587867754	5.71098038635555	5.19499166537773	4.62818938423382	6.17794503620451	6.10243012335088	5.4022881494442	5.85649178437722	5.65793137121797	4.96896832669364	5.48641245259423	3.20475436247218	5.0342663495216	5.75886496242913	5.68626513339277	4.48475202891168	6.28904968088108	4.68648619601031	5.19100363531395	6.09129505595751	6.09040824699511	5.0116822624268	6.49734196346128	4.88366655313307	5.14326886247876
G6PD	5.1276264454258	5.04173221372003	6.17735331675171	5.91695331567141	6.09237894458577	5.88578315553496	5.51408782868024	5.45249486515669	5.90180928459564	6.41835012351602	5.53913302972437	6.29112287190811	5.72628444046692	5.5804392489316	4.95928837447498	6.33555755649395	4.6639050870587	6.0310107715946	4.82072179957417	6.13199837609404	6.82843770712876	5.79361966870337	6.0223456175494	5.75297588306525	5.9278704779037	6.50337465141185	5.67783247250311	6.12017001387352	6.61775084334971	5.89994105177787	5.68989343905652	6.04479790627529	5.56193638172697	6.14895480325091	5.24257981570064	4.14816614203497	7.1057024414248	6.16029353904195	5.38198295895648	3.57656475887595	6.12164848211589	5.78841529374444	6.14461684034173	6.63834075982981	6.24680455070676	5.58132046459916	6.36706722870175	5.34870937708823	5.81964668442468
AATF	5.46666568178335	5.7902809733969	6.12164848211589	5.56741818130966	5.86445250937553	5.91842852694043	6.27858559192064	6.52088092194707	5.46822955579312	7.49869118693313	6.40125339272522	5.84194825547467	6.35284237163421	5.68508842435819	5.05046007997394	6.09533506595437	5.85619695748376	5.9852325641453	5.24637704131039	6.08489050699835	5.74551703406094	4.96712897064034	6.06656599645997	5.25319325161665	5.70068135555527	6.26792508486148	5.68567677650087	6.16936543717558	5.2809538672317	5.49276792595591	5.34197893031733	6.35422526796524	5.53414278914464	6.0733633902733	5.94715098878725	5.14239431093455	6.95456706503072	6.08981704552591	5.44526411236542	5.27423157289926	6.07444707739795	5.02767412861803	5.80550264345527	6.48765069518099	6.01860409732401	6.10410542046092	6.23190422014401	5.91547812976258	5.68087203981946
MDM2	5.53570831393796	5.2525115915347	5.77162618214771	5.7599446760482	6.44276405031672	5.85727799459372	6.02303486149188	6.08360964810666	5.56252369590369	4.96025627298017	6.13692727465475	4.96761300421009	4.46202237353105	4.13090342045539	4.79497410550992	4.28024962140977	5.69371806429228	5.69097215927214	5.8070740794876	7.01379595464997	4.91836617467092	6.83983701763955	5.82377250119818	5.73256393207804	5.95974463591758	3.58976445904785	5.85668833622679	4.65189974901743	6.26338481223563	5.99212243750452	6.34503919306716	4.50778524651168	5.59248352023327	6.75104297490544	5.06520419855003	5.501079887766	5.87752548375341	5.98956328030334	5.45777189471761	6.69626572673812	7.21920515961722	4.11355895149502	5.8207272349745	5.92265760623433	3.02325148945543	6.77016515457084	7.53300286559416	6.23881140171375	6.0456842915431
SP100	5.94341259734724	5.53482770163838	5.09130874187485	4.60823546556441	6.57301783935293	4.70542689967425	4.64671471936796	5.32988562965511	5.0223428810934	5.32803285145576	4.10018226329262	6.3861351807164	4.01877174518598	6.98343501187086	5.4336380651647	5.05181789583456	3.27504180544491	5.21299026712986	4.63749880153495	4.8529542150834	4.65823805461666	5.63460610606785	6.99355476650189	5.19333805437761	5.78497863173448	4.17148564538102	4.99957097903666	4.10771748694728	3.81046549193712	6.34019951053495	4.97729479805173	2.72027308212261	5.07510088028249	5.1444349551928	5.73521324971469	3.86590222738261	4.99860221755882	4.50147570288439	5.2735496473149	6.16936543717558	7.37520745627251	2.70484689887644	4.99317754144109	5.31145807173406	4.34131265727575	5.43598263631784	6.12430978051461	5.8477457036147	5.5484295854767
LGALS9	7.63984448674393	3.61941176064004	5.02108285923958	5.68901086162774	6.36825271125995	2.69824478152683	3.76343501869922	7.16795733144058	4.12930041110606	5.65910763767118	2.43024491951928	7.20440557123143	6.05809456103684	7.65457073195331	5.83064933297481	4.64959519601871	2.99277317495862	3.9882023368806	3.71477045666492	3.71042860234477	6.30632744558391	3.79802374474114	4.95280401089689	5.39887092406588	5.53228377707125	6.10834306457595	4.99230578003085	5.13015221373337	4.91072785257662	6.59854950730202	5.51731576974609	4.00357543428504	5.01749683448351	4.33846065354236	5.91164276526836	4.08408389791667	5.86396108436012	5.1251979447127	5.81149390993826	3.71255320489307	6.97688723608693	4.66621058213404	6.51949615971	4.59452397032996	6.43564694075441	4.92271773586422	4.01877174518598	7.60352963239384	3.70599548220314
PPT2	5.90210427248418	6.58964257264871	5.70931282696663	8.06718376158465	5.61559879252435	5.54383007299012	6.12450691656834	6.64309270334537	4.98417016461709	7.29560299406175	5.95305403657618	5.7904773633099	7.06728691505262	7.04971956903056	6.35471916348417	5.86219197850072	4.45610398201994	7.23877397213693	6.44157783700815	4.88608202293912	5.76288942666027	5.93829716291093	6.41498988241623	6.25361399527148	5.50049312554125	6.97609358241623	5.24715599279938	6.2404889270826	7.25109230519023	6.29734267575837	6.53977448971624	7.16616984373344	5.06656244333671	6.14343379194706	6.59587736660096	2.82777972852869	6.85698703646499	7.20559744619768	5.76868109797062	4.87526182380656	6.82249055744781	4.86444448350637	6.00423019875906	6.2278587919452	6.50307795526365	5.73285829610714	5.58827267870374	5.39955435345286	6.08282143569967
TNFRSF25	3.05487596869432	0.526083952573338	2.06001858055482	1.09761144090414	2.40601497544412	1.05660092680878	0.956072839616785	0.978174336475226	2.72468599817093	1.25699756969054	0.823748155783488	2.98368251827979	0.815589110153214	2.01078446263099	0.632259604337141	1.43297002846825	0.604086653010442	0.687043882145469	1.20791119122422	2.10095768201214	0.650778142954816	1.58494838220413	0.903017485552586	1.40055332093844	1.42762084508111	1.23880585206369	1.56070584236227	0.565594316150026	1.70927139405878	1.32191369916922	1.36734816718668	0.790753737122801	2.96901510604944	1.15702672914895	1.50078148438499	2.38681200972806	1.62761153312023	0.75704057655925	3.04792795257595	1.8639498404754	1.58014999843117	1.70927139405878	2.06001858055482	0.536053105960535	1.38407666062613	1.48542799702022	1.73983062623334	2.51098857438597	0.879715956322992
BAG3	3.85500693832735	4.76712420724472	5.1727210400634	5.1383132745767	5.57015924931446	5.08917325869957	4.61235959374398	3.65877975414698	5.70538930588759	5.84145696526666	5.14122826621461	4.87477884571086	5.36109936132871	3.66679351300694	3.64957325904935	4.9150786257385	2.62992893710354	4.39984236982715	5.44526411236542	5.46822955579312	5.03649628590458	5.36949093633037	4.7782039168789	6.54195088534999	5.36773445990571	5.25358277555344	4.24943855281143	4.06263690843969	4.90686087696542	5.17349888901885	4.00535716971781	4.09424998682998	5.87408502802794	5.16144357583021	5.1497798970013	2.95794168332328	4.75912955878412	5.22690696415213	5.60678273074076	4.40736948419661	4.42691089770981	5.54999544999207	5.33485917586548	5.46764309845055	5.81375302914142	4.34834884839163	4.00357543428504	5.08451435458741	4.75431432379173
MYBBP1A	4.78610619701734	5.20238492825539	6.19096372081835	5.90230093164585	5.3143826774496	5.54598299639753	5.08829967948277	6.27927658623187	5.2027740766749	5.20559549019493	6.40925792051102	5.71666998840712	5.33846770736517	5.04745362911526	5.18273675638462	5.44458016619486	3.94579631783074	5.89237021445086	5.41615432530402	5.40092123576709	5.73717576718354	5.04832644960119	5.3323235880316	4.47118860774898	6.36558539228736	5.88804432657552	4.89091338656072	5.78733518371434	5.40804905815869	6.01387818361984	5.10014288904974	6.67695484485721	5.34412478394894	5.72844295653223	5.41957253642914	4.17951571438807	5.19927184635227	6.08213175512777	5.49247458241077	5.19693715811483	5.50489397333947	4.74199014153661	5.06433106195301	5.87261059050298	5.62177070296331	6.07099902456227	6.01102306183479	6.07848638270235	5.73285829610714
PDHB	5.69205089539308	6.59468976508432	6.1102155702679	5.70401612268478	6.54709523456195	5.25095354390091	5.60257100991264	5.81198501736219	5.87703398138703	5.80373481513011	5.61119062113081	5.81100280554196	4.84696898507101	6.21858448686545	5.46373352365305	6.20901504319266	3.99457521968657	5.98326412561841	5.42426068349212	5.0089690515452	5.61089675301984	6.34128595226031	6.25529175006129	5.15133489692789	6.24562034315423	5.05133295704116	5.80943129183124	5.87654248191614	5.22184591943069	6.6169589835138	5.75592036614997	5.16192962137133	5.66959686692795	5.98346096753292	6.14422248933238	3.97911488089933	6.17912848529545	5.56683082416815	5.70019096134825	4.74738147104471	6.51791359221477	4.15382874418691	5.84096567802515	7.27523427251866	5.65273642615407	6.32824932735749	6.52463963595622	5.92049386527363	6.50861639525943
GSDMD	6.81148890671961	5.68087203981946	5.28504610328976	5.03785369147801	6.46075633600892	5.97086395615334	5.95935105721549	6.70765537648785	6.30464891762625	6.53482826861491	4.63519520602496	6.96805803600842	5.66047997297938	6.68903622852378	4.65420445436598	5.20520632057429	4.16430803925675	5.32013484716257	4.92977788546036	4.34273876878678	6.29260374621503	5.35719671701163	5.84823703170636	5.70597782078594	6.45907562839545	5.80402945044629	6.23940346650679	5.91715000904258	5.90377588986909	6.17528232542684	4.32696054996851	4.80943701091411	6.25094937911343	5.31399272119236	5.84420822861189	3.58252159692157	5.96230294015416	4.53734215711157	6.33466869299925	7.05984292721292	6.64715178025983	5.06782370582273	5.98552783363744	5.61706824528893	6.11376357355287	4.56434021986232	6.01860409732401	6.92500956128053	5.72628444046692
MLST8	5.27579029201658	5.77192069672866	5.90741422950624	5.98414991762634	5.58014551292588	6.19648729209145	6.03120771631687	5.98208308318271	5.52015257819222	5.57045294181061	6.66705281484944	5.26302959511257	5.67832271668216	5.71755289667916	6.33713777519608	6.27463713582672	4.95793335276435	6.28391623104506	5.48416374547812	5.99842220951551	5.99251616042503	6.78383944589344	5.4873901762655	5.80245807475773	6.06026160053164	6.20852179639814	5.62902094676621	6.42171045711344	6.71399434046313	5.88971566599947	6.36370842629407	6.47973999883916	5.53698033036608	5.41752158649816	6.11790307212097	3.70488737844034	6.05986758966884	6.13870173754474	5.34695353213426	5.55831472518913	5.97932737789836	5.39369664231329	5.84469953541396	5.9004326880043	6.16551964288422	5.49853729036275	6.38079979734741	5.70068135555527	6.27108364610793
CD14	7.22794633814944	4.34910962388067	5.61089675301984	4.93780660112246	5.4275816739624	3.17314333976734	4.34768318681015	5.43060979420539	4.58139305194275	4.90927769494298	2.57528656247523	6.4243790230746	5.2505640390735	8.3436434644265	4.87139815872804	5.49570143579576	1.80320917723781	3.82375195618716	3.53849456309317	3.36178618129391	4.26081074339054	3.4867578619875	5.0443504006645	7.03384088015437	7.30096872071289	6.98274053957321	4.96625772371738	5.82092370027564	6.37447669009955	5.87015325272552	5.93967436575435	3.72031481313626	6.25075200273944	5.81502995090542	5.5865100781885	3.21412034741358	5.8760509853417	5.37154022575487	5.23761462177044	5.17476291903427	5.80864554661621	5.22768562965065	7.05547592244193	4.19218017479631	6.03632842531768	6.29428209414915	4.54777490998255	6.0108261601591	4.31470539641435
SLC9A3R1	5.59483387040769	4.58733486965301	5.93239511187102	3.91262438001538	5.8250495826858	6.14589849178256	4.8505407086954	4.40803653743646	5.53384925741173	4.57957238540856	5.12354663301896	5.46627471940134	5.30999582622826	5.11062947686529	3.38130127056271	5.42084220702671	4.0891663840095	4.62703787915249	4.64613865268736	5.54471080589248	4.65305208266255	4.43625721454075	4.56070087464892	5.5052851744393	4.59337361016874	5.88558653484315	4.18424050391289	5.31321281682404	5.66645974062814	5.56379622766352	4.44427067604676	5.60678273074076	5.75140553844901	6.03997217785034	4.51094049402361	2.94487897776222	6.00068629685506	4.77714397909931	5.53698033036608	3.28832145228404	5.65332451414532	6.3852459335668	6.15911030744498	5.57015924931446	5.51731576974609	4.07984934856021	5.01662460105376	5.03785369147801	4.01520623016775
ATP6V0E2	5.36383136888317	5.27052979392744	4.98688187071468	7.57020371108415	6.17676160069585	5.91380628308908	6.58439764719992	4.17630337296286	4.40193833273439	6.16916821344186	6.0276627751795	5.01565547249346	5.1354956127517	6.14382813986735	4.84397670463727	6.1020359399656	5.34451494780456	7.94864573077913	4.0250597203415	7.26957110485574	7.72890974619298	6.85460773674035	6.46757826195345	4.74844057375298	5.59189594533322	6.51207804009541	7.90134099289724	5.41654496819326	6.76659814456229	5.17155428903125	5.85197122163065	6.22647746129301	6.01328746148231	6.62893633953668	6.09484237281735	6.11435491985929	6.3603497199107	6.91717468463913	6.74896246578921	4.52920887587528	4.49574085861629	3.82375195618716	4.84696898507101	5.24754547280489	4.75970742839688	4.87825641509886	6.0256934219444	4.04872600172483	3.04616968918448
IFNGR1	5.42797239067524	5.44428704873762	5.43266118711635	4.40327220596654	5.53071833420821	4.91024446113235	3.34770957600273	4.34416495330275	5.54167721988607	5.09975454071344	2.94487897776222	5.00131480253121	2.00717582431849	5.31574754572146	4.07890844347156	5.44985651925076	1.70489901882787	4.10517407764511	4.02590451041856	5.87084129997754	4.06000445836546	5.48514143440028	5.549016780328	4.93122874634032	5.03785369147801	3.79598186097944	4.63865065698503	2.49821716649722	2.88363591798098	5.30015103847804	4.89187972700242	2.20163574032194	5.7779094024102	5.32803285145576	4.13090342045539	2.5184978518275	4.11101490947402	2.5728730686105	5.79597648014169	4.06263690843969	5.28874886563326	3.19218880427687	5.05046007997394	5.52289168344884	3.21099753468948	4.56252049659712	4.53667227942127	5.44858624479168	5.41547070634566
DLD	5.25893901615532	5.06268184831553	6.19037192697936	7.12148774250954	6.59666910661371	5.6576373076288	6.34237240419212	4.68369881462546	5.07209284525046	5.34695353213426	5.3476363543415	5.59512766986493	2.43562389733343	5.35963583885099	6.46520537628354	6.64784480489141	2.12433542541297	6.53017898917014	5.94183858559133	7.37838822189507	6.46777600443835	6.96230440902	6.56025379657845	5.36207506353046	5.36314835492552	5.72981658996262	5.30229529924052	5.59248352023327	3.69713263192455	6.29813251683792	5.75434996107062	4.40260526170811	5.05530960446961	6.76273397588437	5.22262450995475	2.78868381106231	6.09109798659851	3.82886461393538	6.01949023314163	4.5897310643616	5.89364836018133	2.32772394086256	4.61053724255735	6.36558539228736	5.09926910970434	6.82397732443652	6.90220014925017	5.49922182586417	6.15112385458744
DELE1	4.99957097903666	5.87821359192891	5.56624347217488	5.80324375870483	6.00491930678945	4.40327220596654	6.05937507839087	5.85570558167761	4.82429116798047	5.95885908630169	3.96347854607767	5.93190329238603	3.86497076881318	5.38715621576394	5.08742611626896	4.50654235719487	3.80322227551745	6.51316600461016	5.01836908469564	5.17670764209986	5.23070306713572	5.40394801531709	5.43295424888687	5.81227968326938	5.8070740794876	5.7621041488055	4.55457236880461	5.7977441349903	4.86695539590558	6.18031194795768	5.61883162965343	5.44858624479168	5.24715599279938	5.7350170007729	5.95561214699385	2.96343323801758	5.85049717894526	5.0595776038084	5.54568941179687	4.88704825046987	5.08237917596454	3.44364565224826	4.92271773586422	6.34681708639854	6.34533550673026	5.37778612279297	5.55273580197407	5.09257066316122	5.86120915828871
KEAP1	5.51917435434865	5.15668057859834	5.40804905815869	6.18938561139693	6.1990519066727	5.56350256433789	5.08189392147975	5.98159098674932	5.92246090026393	6.14974354380742	5.4016046886871	5.64411169461094	5.39164658005624	6.37329114504638	4.63922659912096	5.64705182625	4.81859962576375	5.38510638040857	4.95880443330042	5.07849727907099	5.22768562965065	6.63834075982981	5.23031371066265	7.00605641387429	6.6355688659636	5.07422756003868	6.35985580061365	5.92452633534336	5.6513642397316	5.89315676337837	5.32081734705831	4.86444448350637	6.34533550673026	5.72275245728916	5.9681085966646	4.40736948419661	5.71833771281077	5.5176092269252	5.69430648590023	5.17748555218131	5.97224166784928	5.45249486515669	5.99527226880223	4.7633674749459	5.82475486977274	5.76072993184977	5.63284232353255	6.10016359059903	5.48836791502859
FBH1	4.98271753323208	5.2027740766749	5.59845748522756	4.86145090617427	5.89315676337837	5.27384190009064	5.40053069476147	5.36031881140225	4.54720054222081	4.92126716572653	4.97865041936277	4.69542650414348	5.28202561379057	5.24180093108228	4.82371232953248	4.86985279500865	4.34197816689148	3.8328627374896	4.71369854368985	5.10354107067276	5.35261144695667	6.40411915042437	5.430316743719	4.90879432020148	5.5831808464457	4.66159974312249	5.95374275130395	3.87279639401367	4.34273876878678	4.79960164908581	4.55093411494323	5.06957012514397	5.11228035066391	4.37432193729758	5.48445705056712	6.86402599765921	4.72841901005278	4.93780660112246	4.689850566457	5.68400979110436	4.5267214621786	4.28831382090143	5.18507079857143	4.69542650414348	4.76664255405674	4.47634582301484	4.58378881822654	5.39506338988634	5.13296957002317
WASH3P	4.40193833273439	5.02990374411339	5.28173331719309	5.40560792733964	4.50969747994178	4.35329425843152	5.68901086162774	5.23995112582499	5.16795697611387	4.89043022479634	5.63607595865279	5.27423157289926	4.68869703239143	4.78350404670655	5.90711922320415	4.05483446561214	5.25699123055634	4.84194980299399	4.90444419844801	4.65017131997284	5.2433587117158	5.23420740454798	3.98548506442461	4.84098464784718	5.68930505291969	4.53485411051306	4.83442221202812	4.33418319719261	4.5304526554768	4.72793785573924	5.1172333089135	3.60526971631985	5.35680646707223	5.54255792401556	5.44262607623734	4.58436382788071	5.28387686180231	4.1779094914448	4.38269928250084	5.02767412861803	4.60583794797003	2.86195922889033	4.04355859865826	4.70869685945638	4.98639762531366	5.03213346830323	5.89217357836499	5.30190542748629	4.98368594885628
DNASE2	5.81021704480787	6.01368127581857	6.03632842531768	5.82455839509743	6.29260374621503	5.45054052402791	5.79155751661337	5.31867237527498	5.13423257520078	6.35027417911949	4.62060935492471	6.57667906534184	5.7705463049341	7.61666213705171	5.71343274764112	5.89187862509593	4.43492184660752	5.88244066645597	5.83212301608197	5.35651378134866	5.71510039953994	5.49892845260794	6.24236383928349	5.87506800088609	6.26338481223563	6.2473966593428	5.75729449700761	6.09149212571679	5.72167327344209	7.04326869069962	5.469891214813	5.99793002407613	5.92737868411495	5.3380775848254	5.96692775442671	3.66108216797398	5.03824152900104	6.4733129194806	5.4512245363869	4.75489211941667	6.17192938023018	4.37574972024653	5.33632206646439	4.53916046702662	6.3030691494408	5.59189594533322	6.38366506611789	5.91429799931198	5.50557857682975
VPS4A	5.0089690515452	5.6220646171182	4.70158026597957	5.82013784195963	6.08213175512777	5.59571527256694	4.42424106218435	6.13278698353366	4.92600587867754	4.97080776001696	7.1700427533458	5.63548801393314	5.14773903325138	5.18866932245002	5.46011738540585	5.58915399608922	4.42090410686441	5.66479319793066	5.02369986673607	5.69901402857754	4.20163545744005	5.03785369147801	5.15988826170394	6.72994197744326	6.05464710034554	4.88994706867203	5.89817118497299	5.74797052224491	6.21118535650283	4.96625772371738	4.83442221202812	4.51983425452679	5.61295385601487	5.42992601193328	5.82554077327398	4.63692288822817	5.9809020562726	5.37397994986853	5.30015103847804	5.46070377191922	5.95748158231452	4.35472098106182	4.91217806028613	5.96997829559229	5.34841673253116	5.20394153949052	5.60795814065469	4.58072226841427	6.06242868949906
TNFRSF12A	5.07296612598741	6.48656294541672	7.08028977109299	6.24127835982475	5.31759992007872	5.04260492620287	5.35934313879697	5.47409443157928	6.15181401703942	8.34533823959379	6.17390168769078	6.50001213488041	3.93925114463472	7.85045832658506	3.55577932794672	7.91727450404756	4.78292581505957	4.59509916524976	3.94299099096279	6.83329470735682	3.53977425137595	5.76023914603331	7.32869365832118	6.19707912064159	6.73033821342746	5.4315866393526	7.10451114898487	5.70597782078594	6.54551233675061	5.83791976340058	6.5687630248419	6.51099008466023	6.18287616356399	6.47835567738566	3.99729363992777	6.03583603722841	6.45264960100117	8.01767209670199	5.49022566022062	4.50969747994178	5.97037192142152	5.71176513315558	4.75701077941689	5.59542147058476	5.59424627528199	5.02990374411339	5.7565092763575	3.82272958948416	6.76075238818248
CLN3	4.97497097288618	5.68508842435819	5.88293220060882	5.19255990290006	5.42152588686257	5.23956170134254	4.77290452262759	5.56007658758758	5.36070908505008	6.7284561017132	4.72630197810641	5.51663104150475	6.16029353904195	5.80501157607759	4.96858108741579	4.55888135413995	5.50655659448597	5.57838312368576	5.63019673281727	6.04085851750122	5.81709271380091	5.6733223817698	5.11393128064637	5.39096324174581	5.55459539101198	5.3366146490986	5.23226052174158	6.08577726541339	5.60619503329867	5.73148460714586	4.68590947856475	6.00491930678945	5.0673386008589	5.25553043764464	5.55978294062057	3.67130868440821	5.84725437847686	5.53854592290058	5.1444349551928	5.78713880167264	5.0947062980919	4.96712897064034	5.50939292989687	5.73197520747026	5.44331000064859	4.95096533811974	5.21337949502782	5.79627108653063	5.3316409491194
SMPD1	4.99366186070723	5.15784698506748	4.4382603785445	5.04658082507758	7.00486574411458	6.04637370808855	4.56740524561743	4.8559471637711	6.24167307836381	5.34022329183312	5.37817651349217	5.58797890877853	5.05395168663701	6.72914950857691	4.75758861650427	5.76789576113286	4.21724444431317	5.55430176822776	3.29281097481938	5.57378154643613	4.51352229542746	6.38919819381151	5.98572468050337	5.21766119352374	4.78244396201963	5.75965020719194	5.92246090026393	6.03386651086372	6.77502038239454	6.81466047679483	5.5649708938606	5.7202997892577	5.15425065241286	5.41244334433359	5.67126352084255	3.97546225092106	5.28611792987737	5.7281486097783	6.0325863410471	4.72303044116473	6.58974153542958	4.81146224645592	4.91024446113235	5.22963234374806	5.76868109797062	4.85498167219023	6.3852459335668	4.01971013487313	5.2016066401995
HSPB8	2.94670669959712	4.90009452927705	4.95744942667971	0.956072839616785	6.65220103636128	1.31035705625653	4.56989579000147	4.40670244619357	5.47086868191531	1.26305953305983	5.94764289427621	2.43831509178304	4.17951571438807	1.67810000565871	3.49568723989596	5.39613728507026	0.042643975470667	1.72681916647702	1.98910263322268	5.70705677693067	0.545956163526288	5.8542314718902	0.516027271053183	7.41685893307453	1.06352846791354	3.78763103513189	4.77974569707642	5.01749683448351	5.15463943266978	5.21882899036673	3.71042860234477	2.03212075393997	4.7782039168789	6.10893437830736	5.07471273595807	2.7290163860787	4.53667227942127	1.14404699153806	5.20870895225649	5.1383132745767	1.86786983046505	3.88071834483949	4.65535686409857	5.02544462197997	3.80526495086808	4.4686103259426	0.696007163345216	5.41820522872677	6.53136602369827
STING1	5.72873730443946	6.52859629306868	5.26302959511257	5.74600772536873	5.38266619322953	4.15788775580089	5.10354107067276	5.23683580994766	5.20394153949052	4.58436382788071	4.06179073043526	6.18129817720192	4.31831487219841	5.15055739090171	5.78969180660695	4.91643229132217	3.92598015445808	6.63764778130145	4.23958667092217	4.07721491148048	5.75003151340187	5.02990374411339	2.73980991508953	5.94951216029275	6.27868430512958	6.1278582893101	4.98552599692111	6.26249652002776	5.91911696753761	6.72875327569533	5.32296240059732	5.98257518231151	5.71392322961188	5.67832271668216	5.88342373764555	3.11770021970532	5.21299026712986	5.79990465580985	5.91213446905926	4.8165740212661	5.82858622181552	5.21843972185619	5.65165827745206	5.53883947565661	6.51919942684821	5.06045065174785	5.59336489206917	5.83772325670232	6.35600330161034
HIF1A	5.68626513339277	3.83593163163134	5.37681015742409	4.91691575384967	4.99724598674484	3.70045566997104	4.11685719265579	3.54471119039356	5.33915042823558	5.87821359192891	3.00537381242156	5.34841673253116	1.84397733731104	5.09926910970434	4.83393972266811	5.87280718066335	1.51602942637938	5.39984725416421	3.94205596616971	5.95492341765253	5.15220960569351	7.48278005619742	6.1102155702679	4.07382822278005	4.79285333308888	3.96900144255183	4.21336494824419	3.45018606330662	3.56191136307006	5.80736872720655	4.76664255405674	3.50334527045294	4.94341792311287	5.05181789583456	3.43030162987992	3.94673151086507	5.29605768006507	3.75704372855094	5.7026429650186	3.7388085910942	5.95236532723704	2.35333184148441	5.11810741273272	5.67949931623329	4.11016695660971	4.91604552529089	5.57711031560016	4.64959519601871	5.32013484716257
TRIM8	4.75807015419016	5.4815240609652	5.50655659448597	4.87777340170777	5.14773903325138	5.00044288229619	4.54346740073096	4.3398866188381	4.06696231074028	5.73717576718354	4.53849055139578	5.55116987268177	5.10354107067276	6.0369192944534	4.21724444431317	4.4436028056435	3.32482197543753	4.4841788056785	3.81046549193712	4.04872600172483	4.49889489253728	4.48093074180894	5.52954427667945	6.00491930678945	5.62118287837367	5.65224635653791	4.35681363858879	4.58196802006266	5.31399272119236	4.65708554993846	4.77348260253904	4.16430803925675	4.84648634408635	4.79854112150512	5.10723079622163	2.6530260187239	5.36490469277321	4.89284608998255	4.63461933120854	4.66505781571846	4.41413601525347	3.46209362340112	4.79960164908581	4.68927379478013	5.76583428993151	3.94673151086507	4.76712420724472	4.689850566457	4.78032388068635
NMT1	5.01342655555269	4.868886972415	5.0228275141782	5.13092939934638	5.71313846001209	4.25095455869957	5.39984725416421	5.51281625982917	5.6220646171182	6.31817658673523	5.45151768686085	6.09612338016271	4.82882569592025	5.21843972185619	5.19217083158125	5.96072859033482	4.66275239618373	5.79725311577962	5.30229529924052	6.09651753966094	5.53296867011107	6.62933230255103	5.47634277943718	5.64675780759718	5.40765847053508	5.22106734046388	4.89043022479634	5.59336489206917	6.04243425314864	6.26397701104475	5.11519379438606	5.53570831393796	4.98417016461709	5.95885908630169	5.48289277249244	4.09848717291142	6.74955689409685	5.09422091815129	5.30190542748629	5.11480532512622	5.89649967806466	4.02768806225288	5.49188789938154	5.85275738857005	5.40697494832672	5.97686699830975	6.43179201076723	5.65734324524976	5.60795814065469
EXOC7	4.91459518428311	5.04919928652571	6.09356138234346	5.15784698506748	5.80785980916695	6.12923829913149	5.1276264454258	4.75970742839688	5.18740494738324	5.89964607141026	5.28387686180231	5.95885908630169	5.59218973215069	5.54500438613997	4.87622779708888	5.17631869152655	4.9556105567533	5.84047439375113	5.78262215078117	5.22992435706244	5.68342145242811	5.95974463591758	5.90564420701624	6.83101487289622	5.60580323778858	6.04420698741164	4.75383283423189	5.42260025651115	6.07021091564205	5.94252721224562	4.85353347813879	5.68253895333277	4.803747625933	4.91266147397554	5.35651378134866	3.6892891063117	5.87359354595035	4.71369854368985	5.37329681684322	4.66275239618373	5.80992238653233	3.99279437137579	5.08868793493734	5.13918775403082	5.56741818130966	5.86022634978417	5.9004326880043	5.87624758362384	5.50968635104588
CUL4A	4.57468582881078	5.28650769018855	4.95464276178568	5.7311902484857	4.39984236982715	5.2735496473149	4.68533277042818	4.80991920033193	5.09849243028849	4.87873943417614	3.77186754901237	5.15055739090171	3.4528212392527	3.95879925724505	5.10596848995783	5.57711031560016	3.50972996474038	5.44125825028607	6.04873746033064	4.97264727051508	5.72108463427206	6.96151081982345	5.55214857415594	5.39369664231329	5.67528325624592	4.66957303289619	5.33095831842382	4.69763789137544	4.46593678217807	5.50782803970877	5.08917325869957	3.48930856274184	5.14278299860521	4.67639498736574	5.29021055099645	2.22651029973919	5.07762389609204	4.50338755162012	5.13462119869276	4.70042635566463	5.31691745925416	3.07892130560011	4.61475757357684	6.33891554711956	4.53609810967821	5.34480757244177	6.6780441091528	6.27276166864358	6.25815386200551
TPD52L1	4.47701441441794	0.999978992078611	6.38366506611789	3.22492263166002	0.704867353785679	2.16668406735687	2.28391675858572	2.80941013958963	5.65018810100521	1.316157563967	2.58736621011245	1.96715755954969	0.773987400246651	0.807361439533192	1.79074027417847	4.28983205995982	0.333419236285409	3.23573460068356	1.23880585206369	4.87284699034073	4.24034437498251	1.94858639601386	2.64613151977242	4.56376555947195	0.696007163345216	1.76550974528618	2.78868381106231	0.526083952573338	1.96351109661247	4.60468720004979	1.29868434163373	0.189037897631743	6.1746906212711	4.5267214621786	3.60526971631985	0.863959143812243	2.32772394086256	3.3320263649255	5.5671245020955	1.3045126815928	3.52853493377817	4.03651406377379	5.22885364948126	5.60550939261837	3.52981378858182	5.42924223734953	1.98184972412821	3.22340436914342	1.06352846791354
DDX47	4.99230578003085	5.19615895219993	5.39887092406588	5.55156135153757	5.39613728507026	4.81252312598748	4.95696550598765	5.42289326972727	4.95415887240509	4.7633674749459	5.09548291622558	5.31798990141725	3.7855902944379	4.72408884770516	5.32627764387304	5.94557690977693	2.54845140199141	5.39125610005534	5.12966647896758	5.5743689643431	6.02785971280328	6.21592074035274	5.41410349172432	6.04282819120031	5.9047592095689	4.67697155075551	4.78870852366389	4.74093122209096	5.24637704131039	6.05139675252981	4.97177591382293	5.34090603371746	4.83992300411917	5.501079887766	5.3233524191061	2.55824316691155	5.45650145761699	4.42691089770981	5.34373462275376	4.6234876490392	5.74600772536873	3.13257661075994	4.83490470724339	5.76259494652567	4.76712420724472	6.08065388480668	5.86740112076237	5.67949931623329	5.42797239067524
DAXX	5.87162764667251	6.09651753966094	6.72251274448598	6.27187330058749	5.86445250937553	5.54285149467591	5.32627764387304	5.81198501736219	5.44858624479168	6.5468973713095	5.64616977394911	5.6912663584555	5.18905836721194	5.66793025155777	5.66165628132257	5.79489626614137	3.70156349100153	5.68842248259791	6.19412001143249	6.02589035538502	5.72353732804616	5.54128579961024	6.05287416948714	5.57985177819565	6.64012272009622	5.44956337666811	4.88898077335093	5.14890523086531	5.80658300238551	6.25756169474788	5.56741818130966	5.91380628308908	5.39398951414105	5.47800465347133	6.0986854454088	3.25550686981869	5.8514798711222	6.34464410936093	5.46793632643369	4.51160982962935	6.03780560516691	4.13335529011771	5.67302825518634	5.71068610844491	5.53355572699499	5.65391260699131	4.9063775300979	5.71068610844491	5.85993150951694
STYXL1	5.66793025155777	3.07037151584977	6.32123781583954	7.05081127784158	5.98257518231151	5.88017964652459	6.70210900344203	5.92649346234641	5.3380775848254	7.23042969240915	6.66437938223555	5.38061651423937	5.37641977583	6.24660718188121	6.56272735422709	7.39767251699807	5.50743682311388	6.18504593410023	4.99550232190476	5.73874581784875	6.88980500040892	5.37085712127706	6.86997464724226	5.83772325670232	5.75248514690541	5.89020724273526	5.49599479421268	6.33022447856088	5.9881853026066	5.24296926228399	5.78213122619976	5.80088673026329	5.75248514690541	5.35261144695667	5.16144357583021	6.14422248933238	3.71477045666492	5.76976094915122	5.66047997297938	4.38679364898801	5.6738125954028	5.47086868191531	5.40804905815869	6.62487778258452	5.85295393148256	4.97264727051508	6.39492920306142	5.58680384176752	5.26380878816253
IKBKB	4.43425418508144	4.82728196845382	5.32481501253769	4.31907482254246	4.99821471884224	4.14241052329991	4.67303188775188	5.3316409491194	4.42157146775196	5.67047920831942	4.51600867430888	5.18312575600412	3.27504180544491	4.72630197810641	5.41781457507555	4.00985904590027	3.05654769377351	4.70985103323687	5.63078463324116	4.35548192941898	5.97066714193463	4.94951380958734	4.94767527682929	4.13995772684038	5.29391366081315	4.64613865268736	4.07806166185361	3.47510314383348	4.43625721454075	4.63164413151174	4.95696550598765	4.94206339891218	4.63049251044301	5.16144357583021	4.3667083041701	3.63926801514536	4.72081750797147	3.22804906800456	4.59394878530169	4.05662032938314	4.8540162037108	2.72468599817093	4.42691089770981	5.65195231638758	4.29135038501759	4.77184473227552	5.20520632057429	4.2032432100388	5.29274423084964
TBC1D14	4.66678697949124	5.26604903074189	6.13870173754474	6.15822289277547	6.76313029645857	6.0216563787468	4.49249158202911	5.24141149304878	5.56379622766352	6.26081865442391	5.55371452655371	5.02059824474916	4.89236290567609	3.67130868440821	4.73063240080482	5.50841486906619	3.62759036473986	5.62676741203029	6.7736331590735	5.95187339529537	5.94321584432737	6.54491875491053	5.08577609611636	6.22884546763661	5.72628444046692	5.26643864761597	5.18351475858932	5.28056414641522	5.12558649673742	5.48670576811038	5.56741818130966	4.75113660693578	5.39330614879417	6.85411205359638	5.89581142011271	1.88752991365613	6.28055987282069	5.24754547280489	5.64185767638412	4.36737441561199	5.47438768977748	3.20163400609268	5.31292035548709	7.37421347571733	5.50332919280873	4.99143403568902	6.20299759024924	6.16847793336318	5.64763986721199
RNF31	4.97681065769205	5.58102672476849	5.44389622763678	6.26713545873313	5.62617954534479	5.19294897716577	5.32481501253769	6.55411956957573	4.90492752298385	5.26078947772868	4.83133438138317	6.04676766267057	5.90180928459564	4.88212072677612	5.23342864282415	5.22379241739743	4.98688187071468	4.97497097288618	4.41003778850995	4.15703813914059	4.59989284041416	4.49316052298215	5.17310996304824	6.55362488604571	5.11898153223738	5.42562812812854	5.8250495826858	5.25923119007361	6.14018048060035	5.88971566599947	5.24180093108228	5.41312692888156	5.96574692787572	4.91169465215531	5.73825517351489	5.69401227450596	5.98188624428585	5.36031881140225	5.04260492620287	5.43100053038286	5.77427685366635	4.48991151619878	5.29605768006507	5.2809538672317	5.44790226169627	4.44293495011734	5.48895456552636	4.59989284041416	5.27052979392744
CD24	4.90057780346086	2.45154283893552	3.0840368013578	1.74417896392558	0.575314001522003	4.01971013487313	0.505893260531458	0.15055651843769	6.82239144013354	5.58827267870374	3.31618196568418	3.53602689439903	0.536053105960535	1.96715755954969	0.565594316150026	4.78764829524513	0	4.2623274087872	2.07037204489893	6.42220463160759	0.536053105960535	1.94858639601386	0.137501026492167	0.41142546871203	0.879715956322992	4.01520623016775	0.226513173127315	0.084066966502593	3.42494940172443	0.46467850914319	1.45416559780401	0.925999887478698	7.86011647991474	2.04612395963622	3.69039621107896	1.23264484686769	0.2986649344837	0.214120281650426	7.38812957972894	1.33915294741526	4.71042813387167	6.74579222028418	5.50841486906619	4.57650622617134	5.22379241739743	5.05618257255658	0.286877837383047	0.659920855917282	2.41145448585834
HMGCR	3.54105404633384	3.34338131023605	4.00273150534074	4.34625682250769	3.4528212392527	3.23108695204946	3.33770261265893	2.58736621011245	4.7633674749459	4.55581712817755	2.58978456770432	4.03566886918089	1.54599631650442	2.67357809410634	3.36034174361801	4.07984934856021	1.59932433604982	4.15543338866166	4.74795915970919	4.28319040013044	4.15382874418691	3.83695470553163	4.81098003799894	4.46135411021452	4.08238998468567	3.11265739065991	2.95602472316296	4.01614446739795	1.83590275001558	4.57171592261862	3.46464002513081	2.01793533248056	4.7633674749459	3.98005155351093	3.71809686044491	1.41145617307414	4.33266248296006	1.91838347942934	5.19576985365174	2.73555879226794	3.53730637670902	2.86394339469561	3.72678543783639	4.54844501859952	3.07892130560011	4.72736047886103	4.77974569707642	3.43565588682305	4.33560894265096
HYAL2	5.02108285923958	4.46269065154492	5.35544061306114	5.70538930588759	5.02369986673607	5.09849243028849	5.1691236441364	5.0443504006645	5.25660168189851	5.55488901509399	4.94902997758353	4.82882569592025	4.98320173839403	6.18346791465543	4.99007802288468	5.95325081166294	4.40117614691759	5.49188789938154	4.82728196845382	4.81454852129353	6.40886262276513	5.96535332251356	5.11140635165023	4.64959519601871	5.70097559364657	4.54662618466575	4.81098003799894	5.08956152126356	6.37605743530554	5.65822543601703	5.6349000741274	5.57074663559067	5.23342864282415	5.44663202752992	4.87381290661958	5.23148178869744	5.28280507901258	6.07060496929018	5.60110186565277	4.27873192720281	5.56007658758758	4.79073267721541	5.98503571835512	4.32334993591382	5.75464440956887	5.53981799431549	6.26792508486148	5.17874968145821	4.98872205144344
CSNK2A1	5.07383942289311	4.69042734741849	5.77084081540759	5.66989097952508	5.06568928146091	3.97817824941562	4.94622385896019	4.14401441006299	4.16591337387802	6.11810019542822	4.6746653534193	5.75866865249345	3.78976477747496	5.93406731897084	5.19333805437761	5.92767376005252	2.89142091869755	5.50997977353279	5.96003982109364	5.09383261774082	6.69755320864358	6.72924856695895	5.63431213923751	5.52602223088191	7.12774264178671	4.92503875138961	4.45419507016877	4.98959374261969	4.75807015419016	6.77016515457084	5.10140504279655	4.94206339891218	4.93219601437062	5.35787966075057	5.12801501670486	2.42226636696182	5.93426405133527	4.48675839396891	5.27949242849164	4.30672825029398	5.69067796127182	3.62529259115747	4.93219601437062	5.98296886355464	5.16426270537259	6.92719148853223	6.59172080598132	5.66332275119234	5.48768349631024
BCLAF1	4.86048528319947	4.7628858695944	5.4650041085798	4.81194446085861	4.70206107282155	4.73823592693271	4.17554758867777	4.36461491298508	4.46927874848375	6.09237894458577	3.03035862044331	5.53727387612184	1.99996750008998	5.18983646559658	4.61053724255735	5.26906863481381	2.40601497544412	5.07209284525046	5.79754772693924	5.44360311344312	5.53140321084676	5.64185767638412	5.76475449366533	4.72408884770516	5.1937271345348	3.90300992104326	3.86394621551526	3.90692982829371	3.52232488302346	6.25193626636616	5.01788449917314	2.96718320674733	4.70158026597957	5.19732626548001	4.21336494824419	2.18272595761733	4.47376710689633	3.50206865866706	5.23683580994766	4.00085622517603	5.5831808464457	1.82375196204106	4.34197816689148	6.30287167997568	3.38817437508667	5.5960090758112	5.60678273074076	5.41478709515123	5.98346096753292
GSS	5.07762389609204	5.09334724665659	5.02631702464645	4.93258292772628	6.70904200193214	5.49599479421268	5.79833336207705	5.36314835492552	5.36178235114458	5.52983778908227	5.97037192142152	5.80992238653233	5.12102120536204	5.78654965850291	4.51725193714096	5.9278704779037	4.63865065698503	5.70126983291289	4.38612708445453	6.494375171142	6.37072250487699	6.06715705497928	5.0673386008589	4.89381247548654	5.37925010131874	4.9882377859601	6.03760864650383	5.95000407901871	6.4279372013678	5.01614003418138	5.42894919345381	5.9743082752764	6.33140958560431	6.44464224455861	5.70372187246288	4.94902997758353	6.10095194385307	6.42605926108146	5.35680646707223	5.04173221372003	6.13071690229163	5.05133295704116	6.12164848211589	5.1468644029782	5.26302959511257	4.66044712790397	6.71330100322364	5.04919928652571	6.39196485371449
SORT1	5.22301380954885	6.95268237835575	6.6792324067161	6.69428500717205	5.27803102883311	5.93829716291093	5.86317481041235	5.38891327419129	4.88898077335093	6.23229890425414	5.30960590055774	5.45914008684981	5.04221705195043	5.13666152227785	5.08868793493734	6.65705244942472	4.63922659912096	6.58004352182194	6.24986381349938	6.6933936920071	7.023818148076	5.63401817363663	6.93294397300907	6.3149179494777	6.21661133487209	5.50205783676819	4.23570378659052	6.07681152817458	6.69963301069015	6.05789755990212	5.53140321084676	4.61351060290081	5.03698106900858	6.71756012537127	6.42813488096264	3.89433284087333	6.10114903316087	5.91124940427177	5.81070814435786	6.19076645583134	6.37506946707934	3.31762156782465	5.33056824743119	6.00718355549805	5.27764132886285	5.90210427248418	6.73648000318648	6.44207209117575	6.69527536364625
MMP9	6.78998335483923	2.28097652907877	4.47959340323417	1.75704605585286	3.67020281681415	4.16912435885688	3.53730637670902	2.01078446263099	1.74417896392558	4.3667083041701	1.18905041247074	6.15684248534976	4.23191617060167	6.90458012071084	1.84397733731104	3.63108359683942	0.687043882145469	3.11265739065991	2.53850769174994	2.81764592976064	2.01793533248056	2.58494866042901	3.15217619401274	5.21299026712986	4.66044712790397	4.25095455869957	4.17715365796354	3.01974360175933	4.87429587331458	3.27800159455683	3.66900487504256	4.07382822278005	3.3673848464823	3.2524629087162	3.52853493377817	3.80740071310772	2.61585357138315	3.75806247880918	6.02283793412684	1.86786983046505	3.41950854547571	3.86785843434709	5.95679283837827	0.815589110153214	2.57528656247523	2.42763857055458	5.53414278914464	4.72841901005278	0.831879674807896
THBS1	2.43562389733343	3.16674253065192	6.06627046857422	3.59691886875639	1.20162200397468	1.42222062869628	2.39782411592669	2.04961260231865	2.31036830987079	5.62588561385631	1.75275164287851	3.79394020114992	1.37293131323776	8.0656893516567	4.22339607794473	3.09427505558605	0.286877837383047	2.52857819314745	2.93922393254621	3.39369344639922	3.24485629863757	3.32194133357711	3.76556594899002	5.56771186181037	4.60996178361924	2.75487656442708	3.51219335940077	2.65075519004897	3.75593243009024	4.42424106218435	3.46072966384322	2.53850769174994	3.59930438255022	4.37708238211897	2.75913765047392	0.58496834289468	3.49058407831757	2.80941013958963	4.52289505134135	2.57770086967573	3.49568723989596	2.84601548482549	4.54777490998255	4.22263887368552	5.52700055784374	4.29495675119902	5.35544061306114	2.63462661995224	3.78447725814517
KAT8	4.5267214621786	5.60854585312253	5.41175976756546	5.47927552794029	4.51725193714096	4.3247751216783	3.71477045666492	5.05705555699563	4.25474495918438	5.14326886247876	3.51976854227766	5.16474877815523	5.34802654210961	5.03387854555694	5.28134359082456	4.39707974075976	4.17073000899417	5.25358277555344	4.17630337296286	4.73717711452551	5.40121414320151	5.18225051103192	4.69158093718106	5.85668833622679	5.469891214813	5.12393517193275	4.31470539641435	4.64498654800494	5.06995822713223	5.37329681684322	4.94719146544257	3.8914413146745	4.66842015652454	4.10178329510746	5.59218973215069	3.12602147086164	4.74304909112422	4.63049251044301	4.62233630225769	4.96393448353274	4.83393972266811	3.58976445904785	4.4382603785445	5.15055739090171	4.50654235719487	4.41346882301574	4.89091338656072	5.02321522436223	4.63164413151174
SNAPIN	5.69852364547834	6.24867957249432	5.42386999069361	5.47868896730499	6.45185872811439	5.89482820418724	6.43811811299877	5.74738167786794	5.59365868520968	4.46536391044421	6.06498985832528	5.77241155685167	4.23191617060167	6.0170287657954	5.82426368398474	5.89581142011271	3.61114543171459	6.39828888744425	5.09422091815129	5.87673908135697	5.48670576811038	5.80167239860916	5.46822955579312	5.19576985365174	5.83212301608197	5.06782370582273	5.42426068349212	5.73148460714586	5.71235369869924	6.40224157735106	5.56594979810949	4.5140960577865	5.27238065191047	4.99007802288468	5.69371806429228	3.37849876303264	6.40747909080447	5.04696873595195	5.75866865249345	5.28796931598427	5.85501766048481	4.32553525096239	5.25553043764464	5.55674866440086	5.5150659756113	5.15911062271241	6.40362504941769	5.80275270532422	5.26867899902894
FBXW7	2.93922393254621	3.1602564484929	3.35898772481027	3.30592944369947	2.62062616115073	1.85597713269965	1.69154071730928	2.62297171391808	2.90692383384776	2.60882588304702	2.09421174085336	3.05135741284263	1.09085399896311	2.4802958568135	3.12602147086164	2.67357809410634	1.58014999843117	2.657653868167	3.24181497535947	3.08747789433424	3.21099753468948	3.07557109146063	3.10434617488901	4.76394540947178	3.85202809049194	1.99996750008998	2.26004270637967	1.48028737335195	2.21409754439144	3.42494940172443	2.87188439411479	1.5058976541285	4.19539457020683	2.26606097374447	2.66902496578121	2.16668406735687	2.97451284394086	1.7781732148344	3.53730637670902	2.83190529454906	3.35474602065145	1.6870542095895	3.14241649933244	3.07892130560011	1.81149819478023	2.9981965225103	3.46600435293838	3.13089316813567	3.40736493696706
PRKCD	5.45816280367709	5.73580199960113	5.18108354110575	5.93524771983967	6.10479525701751	5.64871795496519	5.9119377872036	5.08956152126356	4.98000608235508	5.0443504006645	5.80736872720655	5.83870579495082	4.58072226841427	4.75113660693578	4.78186574637368	6.26545752207169	3.9982311055105	5.98257518231151	5.39301328034363	4.24564892462215	5.92698525109836	5.53727387612184	6.09090091763986	5.56252369590369	5.15425065241286	6.05445010638547	5.8183696889272	6.45185872811439	6.08814199428539	6.44612504952792	5.95649766405082	5.23031371066265	5.14851649529146	6.45581314254172	6.30395776631919	3.54599139601018	7.05805641319049	5.76681593601833	5.69901402857754	3.57409104002387	5.89433660051493	4.45553129581064	5.94085484264806	5.24637704131039	5.5865100781885	6.03012452550693	6.56450834378709	6.53463042360827	5.57955804474116
STK11	4.5704705578362	5.13627288270814	5.08917325869957	5.45386294072907	4.99414618523661	5.47771137839205	4.54164884731385	5.06268184831553	4.88260379127682	5.37397994986853	4.78398591307596	5.64558174517942	4.37708238211897	5.85452629173115	5.45972646413809	4.51600867430888	4.19927130226183	4.79179299057339	4.58311798622139	4.51476546039096	3.99185714189077	1.73115071789089	4.73063240080482	5.22924299517719	5.57074663559067	4.74526335575099	5.14773903325138	5.2075413820998	4.89864474035521	5.99113813769992	4.87284699034073	4.60344060081978	5.18186151808806	4.37641604340746	5.35544061306114	3.62639548228042	5.18507079857143	4.46794191803499	5.27501092688282	4.59634545482485	5.09334724665659	4.57286553195371	4.73226847062433	5.18701591518387	5.1222839028732	4.13175211607765	5.63343024612421	5.55116987268177	5.29245187723135
SGSH	4.52107766761192	5.30599921729592	5.08742611626896	5.07083146830561	5.45972646413809	5.90564420701624	5.22885364948126	5.89364836018133	4.91643229132217	4.46402725163876	4.46927874848375	5.31321281682404	6.22647746129301	4.4335865385245	5.02505689281923	4.67860519786897	5.22885364948126	5.15337590789218	4.94012843844838	4.98455754103955	5.00228362268982	5.09635662666676	4.62934092800718	5.13666152227785	5.30999582622826	5.67302825518634	5.95974463591758	4.77772212333035	6.62368993432835	5.48543474402477	4.94486924639975	6.23496306001153	5.44956337666811	5.79185210645635	5.75758895682493	5.06093568542697	5.19849360519716	5.26643864761597	5.13500982524886	5.17155428903125	5.66479319793066	4.68312214220644	5.28056414641522	4.92126716572653	5.33485917586548	5.24637704131039	5.63078463324116	5.40804905815869	5.49120344269348
PLSCR3	4.71475668031212	5.21065496080764	5.5831808464457	4.39784181905251	5.42494440195317	4.53418428481544	4.42023676107836	5.48836791502859	5.0950946055854	4.90251095619708	5.16348499868271	5.99596130899195	4.96528969195238	5.94272396371527	4.74632239837031	4.96993643986943	3.27800159455683	5.29605768006507	4.35966751320011	4.85546441509391	4.39917550424741	4.21951564372285	4.15788775580089	5.00499643044637	5.72059410517191	5.8885358935474	4.89912799772242	5.64675780759718	5.07422756003868	5.95856390506781	5.42260025651115	4.85498167219023	5.90741422950624	4.35966751320011	5.2261283101715	3.64156773837784	4.47510419189694	4.93451754712473	5.56683082416815	3.93831628848922	5.62706134722682	5.79882438800978	5.4395973598052	5.15949944070155	6.18741300831438	4.96393448353274	5.49795055148864	5.15376468134418	5.3926227913285
UBE2K	5.4275816739624	4.86936988085179	5.57897058166045	5.75219070672222	5.83791976340058	4.75595143448537	4.27123958352054	4.87622779708888	5.6576373076288	6.70250516610444	4.60583794797003	4.97080776001696	3.77715144677875	5.15425065241286	5.98798845036737	5.98690577073102	3.85295893138254	5.37846930822281	5.42289326972727	6.52266135201652	5.85649178437722	6.16995711065355	5.58680384176752	5.24569546808236	5.43832729747879	5.01303892903809	5.0587045721838	5.47409443157928	5.65646106537588	6.39008747037832	5.37046677945355	4.99637414581385	5.43393113163166	6.14609567037381	4.63807472445513	4.26678311946472	6.1297311644148	5.11266879972514	5.5671245020955	5.08451435458741	5.71009755612576	4.69984941433466	5.47409443157928	6.09503944977271	5.07849727907099	5.9290507944063	6.31106695332041	5.10480331346042	5.5484295854767
KRT8	4.59989284041416	0.516027271053183	3.39505093522424	3.90114356624573	1.67810000565871	2.5728730686105	3.99363791276774	4.16345819888249	3.61353305033943	3.96993766966253	2.61585357138315	2.30741428060541	2.51098857438597	2.59212029923888	1.15702672914895	4.08154307479723	0.310339138816876	2.04612395963622	0.871834393063062	4.92503875138961	1.73983062623334	4.15052539864354	1.41683239866187	1.60879075561249	4.30891223633137	1.23264484686769	1.42762084508111	1.04965224991512	5.01032563658346	3.80117982306441	0.856001427942224	0.545956163526288	3.60407647277119	1.71810328073022	1.29868434163373	1.70489901882787	3.89041538973909	5.95138146610522	3.69713263192455	4.19851481963987	3.20475436247218	2.15053806026435	4.88260379127682	3.41551992629233	5.03300599862579	0.815589110153214	4.84146722250671	5.29790939996202	0.378503428699139
SPAG9	3.95140810548398	4.62934092800718	6.06439881324779	5.13296957002317	5.0062560040326	4.2555031053249	4.11101490947402	4.85546441509391	4.85102339839542	5.75003151340187	3.94486116681868	5.63284232353255	2.94862182557314	4.08238998468567	5.29498566003984	4.83442221202812	2.53354116114539	4.77396434250686	5.95492341765253	6.02943522883709	5.80609192832118	5.64930600973044	5.56007658758758	6.39492920306142	5.08325264653247	4.17715365796354	3.62529259115747	4.00451317156957	3.55953148075694	5.3316409491194	4.4168049358279	3.48029199268585	4.56434021986232	5.18273675638462	4.82120412776412	2.74848903406997	5.26264000280248	3.67693129220632	4.83490470724339	4.23721898899459	4.94902997758353	1.69154071730928	4.06432935910918	6.63952873086515	4.11770538632479	5.85894871624381	5.38959658880968	5.14890523086531	5.73688138631323
KRT18	4.97865041936277	0.687043882145469	4.54968954285348	4.72408884770516	0.895309498828335	2.53354116114539	3.54964971156244	3.08580132769161	5.34870937708823	3.06526253299739	3.8826760210381	2.92974830857867	2.57528656247523	1.91838347942934	1.02145721180734	6.98571686814375	0.790753737122801	1.4750928805228	0.839937669571167	4.82679956597245	3.60169025073284	5.49765718407433	1.1374837886789	3.21260345069015	5.59307110019277	1.50078148438499	2.00357016847514	0.61353728704226	6.50475924241749	4.73987233280853	1.67356364651784	1.61822006822015	5.43793651437415	1.996367824148	1.92596847248034	2.11440137052153	4.9556105567533	7.36188846240303	4.48924264527002	4.803747625933	4.18187799648709	3.70377934528596	6.29665156937728	1.51602942637938	5.06433106195301	1.851997059571	5.98277202271754	6.29773759560292	0.895309498828335
BCL3	5.12684931210423	5.14200562631203	4.99550232190476	4.22112453257945	4.04966565744706	4.73448209216974	5.28650769018855	3.59691886875639	5.21415795954052	4.26081074339054	3.13257661075994	5.46041057797088	3.96806525683863	5.61295385601487	3.46991613638834	4.28764961837804	2.06694368782009	3.33346771909399	2.97817969883807	3.39921473627064	2.63227741126396	3.46336676831486	3.52734752193842	6.33427364476	4.93355022646628	3.9837049692055	4.92929427615161	4.45018674801534	6.18346791465543	4.9744868580929	5.21727193370334	5.12102120536204	5.63548801393314	4.68369881462546	3.63108359683942	2.90692383384776	4.25701946356214	4.4161376829541	5.90908595116469	4.3667083041701	5.16474877815523	5.5484295854767	5.24296926228399	4.66957303289619	5.53981799431549	3.88948277643168	4.3667083041701	4.69542650414348	5.91596985557949
ORMDL3	5.15668057859834	4.92648945058345	4.97497097288618	5.01662460105376	5.4336380651647	4.47634582301484	5.01565547249346	4.96490248525364	5.00402755171369	5.59786985898378	4.74420434320796	5.4275816739624	5.8477457036147	5.5366867859237	4.1522242058273	4.53102672394376	4.65881432118033	5.56986555810246	5.06433106195301	5.17874968145821	4.87729039400471	4.46927874848375	5.2746212484969	4.57593135299658	4.9882377859601	5.27647224565064	5.13462119869276	4.92078365339465	4.96257931720758	5.73256393207804	5.01439563638025	5.00131480253121	4.72736047886103	5.53071833420821	5.16348499868271	4.22727710198658	5.732269569199	4.93500121566895	5.19732626548001	5.09422091815129	5.45611055913237	3.66338489690112	5.35436746473999	5.11519379438606	5.00499643044637	5.3041472274336	5.38676576543995	5.13296957002317	4.91314489322175
PCGF2	5.18147252811241	5.66224444273615	5.67528325624592	6.23802198705663	5.68597095435329	4.88067156731039	6.01545346121769	5.40668201262762	5.01439563638025	6.57588744057607	5.48963899796643	5.22690696415213	5.91744504994455	5.68087203981946	5.7498352261293	4.61763537301104	6.35066928197404	7.10957419146099	4.78870852366389	4.98775352575917	5.97932737789836	4.38336576749723	6.01279519593683	5.49443023159991	6.00245823058182	5.36314835492552	6.46698503635561	6.22825346112822	5.35407479139227	6.29971221567481	5.17787451168789	6.55273446028673	5.44096514869463	5.71666998840712	6.0152565500419	5.67302825518634	6.03544212862778	6.24275856179481	5.66273458093363	5.98021313108316	5.6733223817698	4.82226527057257	5.47507196423499	5.63225440586363	5.51790268543505	5.87261059050298	6.34128595226031	6.05701105986456	5.66479319793066
ULK1	2.82374198278208	3.81864067336171	4.73987233280853	4.27351551460539	4.12015589457616	3.34482390821698	3.07892130560011	3.46336676831486	3.52853493377817	3.31906132994816	4.23418867328999	4.04872600172483	2.49311538079592	3.43965020864269	4.09001357369533	3.74204698209577	2.41681744954298	3.94392605785424	3.69934791974814	3.96993766966253	3.05830768999818	3.96347854607767	3.22956791471354	3.75278412245988	4.50529951709944	3.07724606796927	3.43030162987992	3.30305301096211	4.14571275950793	4.27645554834604	3.62180059277316	3.43965020864269	4.23191617060167	3.911690737318	4.11685719265579	2.33910927318618	4.29571604782759	2.90302403093665	4.52289505134135	2.97634610200461	4.07128853516842	2.90302403093665	3.73335092041461	2.98910095523696	3.85100421706726	3.99279437137579	4.2032432100388	4.44894618487851	3.79282666300487
SH3GLB1	5.2441376191218	5.51222939035201	4.96528969195238	4.84552107954363	5.95856390506781	4.66842015652454	4.79439570148244	4.41070490263012	4.75171435359851	6.00895561533989	4.14401441006299	5.30268517373142	3.08915472049968	7.02758901397028	5.20121750056466	6.14550413575704	2.48801748408632	5.93898576161236	4.57708110935651	5.86818743486135	5.57260672599632	5.25923119007361	5.76131887896633	4.86589306789179	5.64038770322399	4.14241052329991	4.53542825797354	4.30672825029398	4.66842015652454	6.03140466145619	5.04047165817517	3.27647676754483	5.49892845260794	6.19451455447996	4.63692288822817	2.88363591798098	4.51285291919974	4.53791634911887	5.47116192502248	4.61235959374398	6.26062126016332	3.47382897118011	5.21493643567051	4.76230795127961	4.28319040013044	5.6962679253488	5.81502995090542	5.29976118178845	5.46793632643369
SQLE	4.90444419844801	3.76658517780152	4.2117565507366	4.17715365796354	2.75061766347163	4.13665628105007	3.58013859261344	3.91841392194662	5.88293220060882	5.5616427265755	3.52734752193842	4.37784393110775	2.37016967603597	3.06869761406979	5.16474877815523	5.55302941783241	2.99460978823074	4.22263887368552	5.71804340579348	4.72466617322181	5.72324300054776	4.47185708667333	4.62646214113058	4.38546053537255	4.65132359647584	2.57528656247523	3.08747789433424	5.12558649673742	3.53109275072968	5.74119908721523	3.94953734184822	2.86989849483362	5.430316743719	4.66217606492458	4.09509736227864	1.43826774873081	4.92929427615161	3.75380263246422	5.38783951004871	5.39984725416421	4.62060935492471	4.70321503533195	5.11480532512622	5.11140635165023	3.74954379185647	5.76446000639947	5.60433402447734	5.5135009476352	4.89236290567609
PTPMT1	5.4336380651647	5.87949152215443	5.19771537578263	5.6161865698964	6.33427364476	5.85944011141518	5.13753597249632	5.5213264662875	5.43930426616005	3.9551501349981	4.64786688138968	5.5743689643431	5.81561930629935	5.65303046954273	5.04696873595195	6.45037585494319	4.78138390667265	6.13692727465475	3.26751095210787	5.20559549019493	4.38888866660991	6.52167222121845	6.54521554550048	4.91121124958487	5.06132371599257	5.52797889949772	6.18386241726246	5.53609970098012	6.04026762346811	5.26001032826934	5.29021055099645	4.77290452262759	5.51565287088006	4.61235959374398	6.23881140171375	4.33342282962966	5.30892353718746	5.86789256620012	5.77192069672866	5.60678273074076	5.66900864533496	4.6746653534193	5.3143826774496	5.96486131826461	5.6887166715204	4.97545509300908	6.89466379136994	4.55888135413995	5.17874968145821
TFDP1	5.21951021722628	5.16708199279176	5.0849025791862	5.53384925741173	4.63346761047477	4.87236404076058	5.10227886093367	4.91981664531266	5.74797052224491	5.87870510124051	3.85100421706726	5.61148449049068	3.62759036473986	4.67802860795581	5.8183696889272	5.56594979810949	4.42757839421225	5.23381802225303	5.96092538253127	5.96072859033482	6.95585659901296	6.82358085190621	5.80196702625072	4.70042635566463	5.7238316567017	5.08150572146341	5.21912094364965	5.07083146830561	5.69008956882124	6.20921234255688	5.48963899796643	3.67020281681415	5.43930426616005	4.27579164126989	4.93026150026258	2.82168087061018	5.4715529179682	4.79593813145757	5.82269190963769	4.41070490263012	5.45151768686085	3.93354917950598	5.48993232841556	5.92954259770071	4.62818938423382	6.12371837470183	6.87562606007654	6.13525142189399	6.29941602044986
NRBP2	4.21724444431317	5.07471273595807	5.41478709515123	3.57528204140845	5.42494440195317	4.32334993591382	4.65189974901743	4.73717711452551	4.64959519601871	4.90976107525387	2.79073708199181	4.80837621515482	4.65939059722221	4.01614446739795	4.83895789795866	1.83993785709598	3.68255575722778	4.89961126069697	6.49140844718126	3.09250915035378	5.80059210664607	4.38679364898801	4.29941792539313	4.97042050447965	5.53795882132473	3.34770957600273	3.08236076823948	5.1333581835512	3.84197785860123	3.79700277488704	4.30008241873842	4.01877174518598	4.22803444361413	4.17148564538102	4.70927394176393	3.76769712883522	3.29568510204211	4.27057580717042	4.37508341264299	6.26022647271186	4.06950151687317	2.17952911756724	2.86989849483362	4.20239203409245	4.66842015652454	4.01436185101274	5.2310924264809	6.21493418456606	4.46402725163876
IDS	4.30891223633137	4.74420434320796	5.26751010847414	3.95234355012009	5.89217357836499	4.45285890362083	4.20239203409245	3.93074551215321	4.23958667092217	6.62962927553884	4.00535716971781	4.70263804947377	3.0373827999453	6.207929903293	3.55340038314176	4.87729039400471	2.88943079508638	4.41890211483735	5.96023661175826	5.25436183191071	5.55116987268177	5.86317481041235	5.13588424619916	4.69206161053217	4.82168646186124	4.59749591713696	4.81098003799894	4.91217806028613	4.7628858695944	4.90879432020148	4.85498167219023	3.72678543783639	4.75912955878412	6.24887694509676	4.47892475573523	2.81146835674165	4.65650931183121	4.09424998682998	4.66217606492458	3.57775594700204	4.67130241802468	2.99093689717206	4.49507186216276	4.98736612140292	4.34768318681015	4.52423424275674	5.19538075804408	5.20199578276333	5.18983646559658
LGALS8	4.21487882737598	4.85700923117444	5.3117505254261	5.10227886093367	5.20520632057429	3.95047270271827	3.84998039768697	4.99414618523661	4.51916474461058	3.05830768999818	4.37574972024653	5.27910271809314	2.73122492311043	4.19454366059544	5.15016864243539	5.55978294062057	1.32768516058368	4.57708110935651	4.88163766794692	5.13588424619916	5.40121414320151	5.48543474402477	4.50338755162012	4.18187799648709	5.26264000280248	3.84700232165949	3.879692972511	4.79497410550992	3.43293313018685	4.96257931720758	4.15137478734081	2.25703604958358	4.70706184272227	4.87622779708888	4.11855361044353	1.74417896392558	4.75431432379173	3.29424795728056	4.2690586666934	4.12684895834719	4.53227057434179	2.31907958265622	3.90496977953946	5.23342864282415	3.69039621107896	5.08742611626896	5.30999582622826	5.24793495565007	4.56807575820739
ITGA6	4.70321503533195	4.83693125104422	4.55457236880461	5.21766119352374	4.59394878530169	1.851997059571	4.49889489253728	2.00717582431849	5.15133489692789	5.61912553139751	2.46201360613391	5.79312867520418	1.11104852741775	5.39438001216207	2.90692383384776	5.42894919345381	1.7781732148344	4.2117565507366	2.62523419623259	5.12723787722533	6.60240935708172	2.8992124608157	6.79464099309498	3.85500693832735	5.03872633050205	2.618197618063	4.58014732191827	3.50334527045294	2.82984227046043	7.29967696005816	5.52797889949772	2.19537690423149	5.75003151340187	3.43429444310078	3.04959857554447	2.78244148277756	3.86199039899026	3.91458516938734	6.26674064779855	1.7739941452655	4.9945336486485	2.57046038916862	4.75325505491616	3.54471119039356	4.46269065154492	3.68144915866581	5.44692515616508	2.89722066834891	5.54099223593114
URI1	5.2265176357217	4.71475668031212	5.47634277943718	5.59307110019277	5.12801501670486	4.98184597730279	4.79237135560496	4.39917550424741	4.78292581505957	5.7350170007729	4.21099969314075	5.42992601193328	2.54596414632981	4.95648159068992	5.31214046606145	5.59218973215069	2.75061766347163	5.19022551921775	5.4022881494442	5.59659668608498	5.20199578276333	6.46530424562918	5.76180967167626	5.21882899036673	5.80088673026329	4.48675839396891	4.83036948356897	4.14571275950793	4.07984934856021	6.41973377910143	4.96161136705435	3.27943689491569	4.99143403568902	4.76606457831791	5.0595776038084	3.05830768999818	4.64901908160105	3.93644670290012	5.40736553148985	4.62588641279278	5.83546346388992	2.2295786853455	4.50587312948618	5.8908954549861	4.01436185101274	6.12805543239946	5.83870579495082	6.20940964229042	5.41215038190869
DRAM2	6.02854899777797	6.20832449832688	5.26078947772868	4.54901940846243	5.35368456257432	5.54314506664442	5.49413688038949	4.96625772371738	4.60881089511903	5.40599850157562	4.6926384270517	5.49061677140278	3.11770021970532	5.92128067387599	6.29053052768393	5.37222333823073	3.14401296573732	6.71805537996001	5.17991659790751	5.74659655911652	5.96092538253127	4.97042050447965	6.02214869165264	5.47829792991753	5.47927552794029	4.96025627298017	3.7855902944379	4.49889489253728	4.88212072677612	4.90686087696542	5.22418172565038	3.68034263177123	5.09548291622558	5.8068776482823	5.80609192832118	2.55093954103693	6.0787819482956	4.40870360590643	5.36285563712005	4.79699858775468	5.81296724128887	3.03562630981324	5.50655659448597	5.47702707519108	4.14241052329991	7.16090677563725	5.89404163968503	5.66675384040921	5.8542314718902
NLRP1	3.50972996474038	3.0635013826592	2.16031259698864	3.76871647687889	4.19378732080956	1.20162200397468	1.25095384482465	2.22030027914631	2.68708448988025	3.73982630783828	1.22650323616547	3.88463389024264	1.25095384482465	3.96347854607767	2.79698547672333	1.67356364651784	0.773987400246651	1.2750031987187	1.87579463644099	4.59279844493488	0.941119233104861	1.58494838220413	2.41413539289287	4.0444040921555	4.35681363858879	2.92219192561368	3.13585561834963	3.13257661075994	2.92028206604358	2.96718320674733	2.40869354335238	1.25095384482465	4.40870360590643	2.93731066814693	1.74846260915353	1.73115071789089	1.75275164287851	1.02858442607266	3.04265404701486	1.81966280068104	2.30741428060541	2.17314144930408	3.1488924514406	2.19537690423149	2.77398318732955	2.48284135793025	3.10938520624511	2.51098857438597	2.81764592976064
YAP1	4.35900158327376	4.35472098106182	3.79700277488704	4.45219084252337	3.97817824941562	2.79912638385043	3.297212246024	3.00896436262698	3.45154902495538	4.92881067233812	2.36734664128726	4.56865049419011	2.05310393020679	4.50654235719487	5.6049217060394	4.71206330206016	1.96351109661247	5.88951903610887	4.55945592859761	4.61705979362728	5.77319693951523	5.08325264653247	5.89266516943927	5.54226435466362	5.44663202752992	4.21648742292134	3.66559581269081	3.40736493696706	4.06526966397708	5.91547812976258	4.39022193897575	3.43965020864269	4.45810846909311	4.19378732080956	5.03998683829871	2.35896602473306	4.07890844347156	3.37569683389854	4.7312098289328	4.00535716971781	5.59032910368343	2.50843236177509	4.35900158327376	4.80837621515482	7.52315644818988	4.74795915970919	6.1695626612888	4.23958667092217	4.87574480759984
ITPRIP	3.02860331869983	1.99996750008998	3.4316626895832	2.83792519673225	3.05311654399561	1.3045126815928	2.35896602473306	1.92980320550545	3.37298584123152	3.88463389024264	4.8104013957016	2.94113757699242	1.81966280068104	3.54718025351575	3.48029199268585	4.79333531659283	1.83590275001558	2.33910927318618	1.48028737335195	4.77502419189247	2.2295786853455	5.93544445487657	2.49056594564323	3.32050125191289	2.90883099419376	3.94018604298026	3.21724397580891	2.28980185701257	4.08577793563892	2.62758119843743	2.7866310338961	3.71255320489307	3.61472699139251	2.18584675312219	2.13421260952259	3.97639876299306	3.36178618129391	2.96535164805754	3.80740071310772	2.98735275168611	2.59929902430511	5.29420602217509	3.43429444310078	3.88071834483949	3.69602509442367	2.73122492311043	2.41145448585834	3.03562630981324	2.64848503732885
ARSA	5.13131799676091	3.77928397697609	5.0849025791862	4.82274761765876	6.27019529158897	4.79497410550992	5.4640267332597	5.6022771785472	4.28983205995982	4.52165156701915	4.57229072226695	6.39680666217324	6.65051793126489	6.06893025250631	4.09424998682998	5.73658700658962	5.15784698506748	5.85570558167761	4.98872205144344	6.12598544944088	5.74011963890429	5.71284417354841	5.37681015742409	4.36242653317208	6.45927335753621	5.60080804057225	5.06093568542697	5.89994105177787	6.00521464039488	5.65881356924388	6.00560842002121	5.26380878816253	4.81917838908465	4.55581712817755	4.64613865268736	5.00228362268982	5.39301328034363	6.43930429320567	5.60139569199078	4.69379208788943	5.5960090758112	4.98000608235508	5.59189594533322	5.44760912840886	6.26772767779711	4.32696054996851	6.13791308349376	5.25212207537912	4.88463272407135
CFLAR	4.68196882535076	2.29864106808844	4.23040128044681	3.77613162857813	6.34484165104575	3.80424358534877	3.47510314383348	3.02860331869983	4.23418867328999	4.36033345884934	3.558250156143	4.98320173839403	3.01974360175933	5.00984113724075	3.77817132164015	3.83695470553163	2.03915474759908	4.01436185101274	3.69824024038268	4.87574480759984	4.81859962576375	5.2253496677148	3.88463389024264	4.40460614031068	4.59577023848632	3.82681938613337	3.9837049692055	4.02590451041856	3.81864067336171	4.8574919983143	4.05662032938314	3.00537381242156	4.26005244355585	4.06432935910918	4.12270092168341	2.6415106616794	4.38546053537255	2.9818479073431	5.09761868095671	3.97639876299306	5.52885941954004	3.32914413243611	4.66332873689631	4.00179384499383	4.25474495918438	4.71312139120425	4.17073000899417	4.59816703839018	2.92792380585844
GPR137	4.80731544823212	5.99665035441491	5.58709760661629	5.9479380388942	5.19771537578263	4.76818386581275	5.11684482336442	5.49697266535358	4.25626127345446	6.37921898895226	4.63231592829765	5.93829716291093	5.84469953541396	5.99950502686361	5.67665590000351	5.55616140110636	4.65247591108088	5.88902746339217	4.4235736409572	4.69379208788943	5.1570693777368	4.75652925529282	5.33739487680912	5.34090603371746	6.10331704177706	5.80275270532422	5.99005542029128	6.08321554109815	5.68763798459904	6.68527306813816	5.30190542748629	5.68989343905652	5.41752158649816	5.12063268962074	5.17592974393256	3.72244061357652	5.2407299833519	5.24949291541266	5.1691236441364	5.4282654298596	5.52983778908227	4.6536282637588	5.42123288027162	5.77211704040469	5.01032563658346	4.09001357369533	6.61735491287326	4.50013747831089	5.1554170022522
HGSNAT	3.62759036473986	5.43295424888687	4.61945810530558	3.84998039768697	4.60468720004979	4.73765838914509	4.66159974312249	4.8494788117477	4.53169648352724	4.71264043778286	4.05568038347068	5.00761250734919	4.43024853050782	3.93831628848922	5.31574754572146	3.69491762792998	3.40328923652406	4.92175068358327	5.73521324971469	3.80015868051554	5.08829967948277	5.70735104042832	4.62588641279278	4.31394556754908	5.65107020322644	4.32981136920884	4.13910874024784	3.96806525683863	4.50969747994178	4.07298162888901	4.87729039400471	5.10227886093367	4.62233630225769	5.13792462200785	5.14851649529146	3.59572624492203	4.2241533046599	3.43828838185508	4.82120412776412	4.59816703839018	4.76818386581275	2.86394339469561	4.72466617322181	5.79852977208362	5.34051589449776	4.94535303170752	5.53140321084676	4.41890211483735	5.70352570629984
BLOC1S2	5.40629143392704	4.92600587867754	5.20676301658059	4.02149318562876	6.47440055621731	5.53071833420821	4.37708238211897	4.3405520943444	5.89187862509593	5.88922409213427	5.81227968326938	4.7082159645373	2.89722066834891	5.58464960502388	3.92794222668924	5.34344200360372	2.48538783673361	4.2623274087872	3.542242522809	6.21177726788066	4.45085476471411	6.06479284289183	5.65107020322644	4.56012627826043	4.9063775300979	4.71860470842741	4.72245314137086	4.54720054222081	4.0891663840095	4.60823546556441	4.99366186070723	2.8032384178182	5.24569546808236	6.27503197508575	5.13627288270814	3.45682035994354	5.95069276986331	4.49698331873055	5.47673380467018	5.52073951958403	5.26828936604354	4.00629498385128	5.12063268962074	4.95928837447498	4.15137478734081	5.29391366081315	5.34305184706602	5.08791142718929	4.60411184082541
ATP13A2	4.89816148859717	4.04524961758759	5.87575608878774	5.41654496819326	6.20714071766123	5.84853182997878	5.75464440956887	5.35505037499707	5.14482365885313	5.94114996436703	6.91935651347514	5.41478709515123	6.2170059623328	6.22203759112106	4.87729039400471	5.9278704779037	5.48895456552636	5.49061677140278	6.16512521061846	6.36479508716407	5.59659668608498	6.49506741657399	5.07548902779617	4.89671176699616	4.44427067604676	6.31284431990765	5.68704961663302	5.89600806467021	7.00357586056826	5.47732034707981	4.92030014658943	6.28470597713895	5.37046677945355	6.65992377076094	5.63607595865279	5.34519774095149	6.30326661925227	6.23821934017787	5.39682068302906	3.558250156143	5.19732626548001	4.78398591307596	5.48250170902732	5.5444172269515	5.48191511837238	4.64901908160105	6.21394763797602	5.32588760514625	5.41547070634566
GLS	4.98591338520158	4.99860221755882	5.05744355532597	5.54872318225087	5.33485917586548	3.9551501349981	4.17630337296286	4.15788775580089	3.93831628848922	4.37013418673026	4.26830012914142	4.77666219893175	1.90303656383075	5.10645398846381	5.40560792733964	6.31560916775396	3.1488924514406	5.55890200747996	5.09674494752796	5.96279493021136	6.7542133285076	6.25795647256242	6.2145395648261	3.96806525683863	5.38227577267268	3.64957325904935	4.37993829542632	3.80526495086808	2.79912638385043	5.19178176321011	4.63164413151174	3.34338131023605	4.24868058297668	5.19499166537773	4.39298391346934	2.71586257663313	4.65881432118033	3.21724397580891	5.12558649673742	4.07984934856021	5.36031881140225	1.42222062869628	3.9873590086022	4.78032388068635	3.71587918782475	5.96397571748981	5.8654353681666	5.60462786463113	5.53228377707125
SYVN1	4.95415887240509	5.25514089957458	4.68254547911368	5.37329681684322	5.31467514642392	5.30375734268655	4.77926388408151	5.14530954270788	4.13910874024784	5.79155751661337	4.87922245893776	5.97066714193463	5.17388781797443	5.21026575327198	5.0228275141782	5.20909814813976	3.98005155351093	5.64616977394911	5.22106734046388	5.2459875698284	5.33915042823558	4.6639050870587	5.34519774095149	5.14239431093455	5.84194825547467	5.27091944299982	5.24715599279938	4.78138390667265	5.87015325272552	6.11524194596787	5.0223428810934	5.33339632291404	5.23070306713572	4.8017227912446	5.16192962137133	3.59095663822677	5.1222839028732	5.0950946055854	5.22184591943069	4.71042813387167	5.49315905278788	3.8298873100799	5.03736889917281	5.79312867520418	5.02815881838431	4.63749880153495	6.45907562839545	4.55524261792918	5.20987654864827
SNAI2	3.62759036473986	5.9777527271771	6.4169664836136	4.20712115352529	5.25514089957458	5.53296867011107	5.23342864282415	6.58617892017803	5.04308977360217	3.13257661075994	4.60526256909925	6.30119320351243	4.82477353983843	4.50845451497873	7.4134788332199	3.98089459400513	4.8494788117477	4.93500121566895	6.15161682728722	4.32629540124839	5.47311691415191	5.80118135497834	4.11186289292092	7.52882555294883	3.90786325164451	5.49413688038949	2.41950065416507	4.37708238211897	4.14816614203497	5.25923119007361	5.80275270532422	3.57894722493699	4.18745387499232	5.44927023547896	5.31613751418804	2.28097652907877	4.00807694201757	4.75383283423189	5.14074242234972	4.58311798622139	7.8152134441907	2.4956657881964	4.21951564372285	6.36015215194207	5.47702707519108	4.80731544823212	6.99573753235021	7.11841000681166	6.56440939930708
HDAC6	4.29135038501759	5.16795697611387	5.72569576504331	5.22418172565038	5.20520632057429	4.77714397909931	4.44026367691502	5.36558772739722	4.60698873516059	5.0448352663855	4.06000445836546	5.39027991132907	5.47604951210894	5.04919928652571	4.99685849978579	4.94012843844838	4.71591104617801	5.03649628590458	5.22807496671723	5.44096514869463	6.15398312965165	4.97593921845986	4.97042050447965	5.63343024612421	5.44760912840886	4.69542650414348	4.36594705311474	4.86743828144358	5.21104417125449	4.30378489506348	5.18429277265366	4.2241533046599	5.10140504279655	4.10432633591985	4.98910946763231	4.32411002579108	5.06045065174785	4.4912493013371	4.34834884839163	4.83239579608531	4.99821471884224	3.38953131765988	4.4382603785445	5.19771537578263	4.67860519786897	5.48025314113804	5.07121958069176	5.19499166537773	5.41107619858078
CASP1	5.36285563712005	3.92224339347955	3.27199305644275	2.47250123070552	6.95893167930559	3.38681756712431	4.07128853516842	5.3366146490986	4.79237135560496	3.87475328651273	2.21409754439144	5.42152588686257	2.66220029322413	5.33983315728103	2.55334558068305	3.79282666300487	4.80480829570987	4.94864291588502	3.40328923652406	4.28024962140977	5.34451494780456	2.88553831247379	6.05829156258103	3.19218880427687	6.35827527285852	5.24452707709449	7.10679446580868	6.31304180680481	4.89139655396336	3.87773559088402	5.03998683829871	6.10538654936171	5.24530600157552	6.26170693300754	2.99277317495862	3.49185970390858	6.0733633902733	4.4168049358279	5.22067805531634	3.11770021970532	7.14591273845772	5.05530960446961	6.57638220551614	5.35651378134866	3.34058672486159	3.92411168874107	5.93426405133527	3.95327903660131	5.08364086082854
TAF9	5.33700476161722	5.99546913689372	5.58376834606014	5.58797890877853	5.71451181224738	5.31759992007872	5.55518264047353	5.33954055811791	5.8168962578984	6.86719858442243	3.78763103513189	4.95144919179833	3.28392326351349	5.62823710036567	5.07810910686882	5.52445693832698	4.40870360590643	4.54662618466575	5.52445693832698	5.37885970347142	5.22184591943069	5.59277730958072	6.01752105400434	4.26678311946472	4.06950151687317	3.68596822008022	4.38403226797322	4.58014732191827	3.32338157479918	6.27256425290105	5.18584883633642	3.62878533422787	5.23956170134254	5.19421348887203	5.20987654864827	3.52606887439916	6.49516630908227	4.41956943040046	5.41752158649816	5.32374244031293	5.63225440586363	3.23421498134999	4.30302537142369	5.36461196610781	4.24868058297668	5.0116822624268	5.85197122163065	4.48159943287195	5.54784239583829
TP53	5.37954290140923	4.38336576749723	5.53698033036608	5.84420822861189	4.43692492093473	4.9977303501691	5.01303892903809	5.45914008684981	4.26156906513795	4.86000248034237	4.58196802006266	6.13692727465475	4.92929427615161	3.84998039768697	5.12267243175115	5.04260492620287	2.96535164805754	5.37222333823073	5.54754880297457	4.43959589587283	3.89825105826647	4.51600867430888	5.47673380467018	5.34656335166673	6.18346791465543	5.56859291102924	5.02321522436223	4.96712897064034	4.74035364237812	6.45353933897768	5.22768562965065	5.86042291054811	5.26712048389161	4.94767527682929	5.22262450995475	3.48156672778742	3.75806247880918	5.90180928459564	5.82858622181552	4.84146722250671	5.40463150291674	4.17394162401446	5.67920516455647	6.67903435645291	6.05986758966884	5.4672521299477	5.59689049311399	5.74365243597982	5.94223208587191
EMC2	5.55273580197407	5.5043071761641	5.1010166842712	4.85198879516556	5.92836227448935	5.21649342275801	5.12393517193275	5.28504610328976	5.41849822062585	5.42865615097117	4.15297926947687	5.31935485742161	2.49311538079592	4.95464276178568	5.77928392456982	4.5304526554768	2.86791302816908	5.35368456257432	5.8469595848124	4.86985279500865	5.94626556586391	5.92698525109836	5.78183667293343	5.16192962137133	5.55762956906115	4.0391437632565	4.36946801052473	4.64268245345778	3.74204698209577	5.35192856561467	5.13384395477374	3.77297982185421	4.94815909364403	5.81611043911541	4.98688187071468	2.29274672125266	4.73284592433535	3.9551501349981	5.60854585312253	6.62923331169357	6.79880325345954	2.39231559365301	4.17875983176218	6.07957012765142	3.84495516032858	5.92550989324206	6.27838816576693	6.75639298436782	5.99999722082959
PIK3C3	5.31067820270224	4.8544989350619	5.44360311344312	5.88902746339217	4.26678311946472	5.21989949369678	4.73602208093286	4.76712420724472	4.3398866188381	4.91266147397554	4.15297926947687	5.58582463477674	3.31762156782465	4.74526335575099	4.78813021363032	5.42494440195317	3.12602147086164	5.89020724273526	5.50460057408052	5.68028372653319	6.40570028721661	5.90013770592642	6.05701105986456	5.7621041488055	5.31798990141725	3.03562630981324	4.41890211483735	4.66563419420858	4.02327638084047	6.17833951772622	4.73448209216974	3.82375195618716	4.33266248296006	6.07681152817458	4.74795915970919	3.02676057246379	5.62382812807301	4.46269065154492	5.3233524191061	4.70158026597957	5.96712456037733	2.18904754073919	5.1118919047132	6.10390832519461	5.06957012514397	5.86317481041235	5.64156367930477	5.6088397112333	4.93683920604739
GGA2	5.63774182869313	4.23797662358286	5.93072293700392	4.93306657435558	5.58709760661629	4.90396087949961	3.48284157352634	5.02990374411339	3.69934791974814	4.67303188775188	3.91738662500516	5.47057544018169	4.52920887587528	4.66793980248636	5.45747871461471	4.85150609388609	3.42757990398601	5.53140321084676	5.01565547249346	6.08932438038963	6.15950471644916	5.34656335166673	5.25699123055634	5.65018810100521	4.95696550598765	5.09596830894956	3.74954379185647	4.43558952309615	4.74949970647394	5.54598299639753	4.38336576749723	4.68312214220644	3.83797783396548	5.0045119884675	4.83393972266811	3.10602559545064	5.65018810100521	4.44560646145842	4.80114428643144	5.18545981597341	5.55704229799207	3.14569836894194	4.58014732191827	5.90328423428352	4.45219084252337	5.71755289667916	5.84853182997878	6.04706312969031	4.69206161053217
USP36	3.94299099096279	4.57593135299658	5.63196044887581	4.7633674749459	4.58378881822654	5.31038575462128	5.55704229799207	5.17748555218131	4.93219601437062	4.85150609388609	5.52259820235693	4.91024446113235	5.31613751418804	3.81250895521749	4.26450776868045	4.87477884571086	3.4776518223072	4.50338755162012	5.18740494738324	5.2310924264809	5.1468644029782	6.0454873163163	4.60526256909925	5.98296886355464	4.71042813387167	5.24715599279938	4.46469557370577	4.23570378659052	5.16708199279176	4.36385371819558	4.63106831615011	5.63832979223121	4.49507186216276	5.32374244031293	4.69658025444882	3.90973022750664	5.06957012514397	4.40937068959982	4.39507938059716	4.01520623016775	4.37641604340746	3.11938167275396	4.17309144982126	5.18273675638462	4.71148617548585	4.98097443856204	4.99860221755882	5.36139207026372	4.68533277042818
PIP4P1	4.71812368275269	5.14530954270788	5.38373986312401	5.28202561379057	5.09043512357919	4.82786085919718	4.78398591307596	4.96993643986943	4.12600043738202	5.08577609611636	4.10931903434485	5.17515185768563	3.90692982829371	4.60468720004979	4.85546441509391	5.04173221372003	3.1602564484929	5.06219679653301	4.3405520943444	4.62876515128585	4.2032432100388	4.59097715371042	5.09888076842708	5.89767956186747	4.11186289292092	4.76548661140419	4.68369881462546	4.86637594082285	5.37290645870094	5.03872633050205	4.79285333308888	4.83992300411917	4.91072785257662	4.76548661140419	5.31974485093978	3.19058565396787	5.29313403808406	4.69206161053217	4.75701077941689	4.13835411070734	5.10179340445526	3.40193093626854	4.74680379131593	5.28689745326574	5.41820522872677	4.51533924534934	5.38373986312401	4.02055471984506	4.8559471637711
PROM2	0.23879274945159	0.536053105960535	1.23880585206369	0.422221894295255	0.378503428699139	2.09758351085391	0.014354777466893	0.536053105960535	4.74680379131593	0.594550175183404	1.48542799702022	0.790753737122801	0.084066966502593	0.286877837383047	0.443614417751655	3.33770261265893	0.014354777466893	2.53354116114539	1.04263163829409	4.4329189069433	0	1.31035705625653	0.454178305514821	0.286877837383047	0.46467850914319	3.48029199268585	0.097613262755309	0.042643975470667	3.56557342878158	0.163501006167216	0.536053105960535	1.316157563967	5.66871453633958	0.963465713162307	1.6959643144576	0.321936273706465	0.137501026492167	0.485434233746944	5.47350791929481	0.226513173127315	2.98735275168611	5.94931539357398	5.53854592290058	2.7333490812012	3.89722478451811	3.37154020066301	0.2986649344837	0.124327270460246	1.48028737335195
SNAP23	5.76318390792145	5.3366146490986	5.43832729747879	5.49824392025154	5.26975050417139	4.26981722604001	5.03824152900104	5.20793056923575	4.09933470269411	4.80220488517199	5.20520632057429	5.50841486906619	2.81558625240673	5.21182260087871	3.88463389024264	4.27721431962344	2.48284135793025	5.50743682311388	5.18429277265366	6.28411366704228	6.2258854679157	6.40906027147702	6.1608851599963	5.04609594105635	5.78164030470707	4.80480829570987	4.11685719265579	4.75701077941689	4.13090342045539	5.58464960502388	4.83538720831201	3.47637742757197	4.60286526289594	5.90692255290343	4.73448209216974	2.58978456770432	5.86612337626674	2.82580357881853	5.06520419855003	4.14401441006299	4.7871663829009	1.81557820898487	4.19539457020683	6.05829156258103	4.22188169189339	5.48836791502859	5.63519404341591	5.67665590000351	6.08853612138275
MCOLN1	3.90207672203309	5.39545389497759	5.85727799459372	5.75003151340187	5.51095785814837	5.99281145373949	5.19022551921775	5.49795055148864	5.25699123055634	5.6561670078398	5.82603196686098	5.77820394082933	6.20339216677286	5.56594979810949	5.71666998840712	4.82728196845382	5.93357549000945	5.49501693807589	4.65247591108088	4.8494788117477	4.83490470724339	6.34148348821625	4.71696924695326	4.78138390667265	5.54784239583829	5.96692775442671	4.86193372628826	5.94301909175034	4.82226527057257	5.92364114282158	5.1333581835512	6.15950471644916	5.15949944070155	5.44223526571021	5.41078324282806	5.33378641335124	5.27091944299982	5.56134907271562	4.81560948442495	5.42152588686257	5.56438355818366	4.78350404670655	5.00858146332	5.11062947686529	5.73982524657966	4.35824053976212	5.65479475535869	5.31574754572146	5.10140504279655
NFATC4	1.94110717543363	4.07382822278005	5.44096514869463	2.44092581868134	4.91691575384967	4.60113930816122	4.48991151619878	5.49472358416213	3.55093032656573	2.74202137031766	3.11433807839975	4.23040128044681	2.85600934122899	2.26907257924048	3.23877440890554	3.24029459744154	3.54352252325545	2.34770300007491	1.53103719327095	2.88752759879978	2.0214774317629	3.70377934528596	1.49057880116246	3.10770527265584	3.23421498134999	2.45154283893552	4.54901940846243	4.57411098736087	5.4809374794002	4.99550232190476	4.13090342045539	2.15705229164552	4.26602464736168	3.21563743656882	3.27800159455683	3.51976854227766	4.82072179957417	1.66451042249103	4.88308686144721	5.58768514012205	4.83133438138317	3.63347413061536	4.68312214220644	3.65537276093429	4.82072179957417	2.41681744954298	4.44827821051884	4.68033502372003	2.14403235738635
RALB	4.9744868580929	4.89816148859717	5.18351475858932	4.92271773586422	6.76204041731218	4.5140960577865	4.53849055139578	4.21875855472508	5.15220960569351	5.32442498391491	4.96257931720758	5.05094500965202	3.85696205519567	5.57681659406489	5.17670764209986	6.70983436509844	3.50462199137893	5.71451181224738	4.33770016864856	5.46070377191922	5.75621482068788	6.80078532043784	5.89119040481472	5.24754547280489	4.98455754103955	5.09257066316122	5.02728638050896	5.02854657390024	4.57286553195371	5.93613303101129	5.08189392147975	3.70045566997104	5.17067924340912	5.99005542029128	5.66449910617349	2.96160237792444	6.18327066391569	4.35053613365103	5.73609637626577	4.18112204168322	5.7067625146032	3.34482390821698	5.4809374794002	5.02767412861803	4.46469557370577	5.95256210078393	5.63950573401869	5.71343274764112	5.38959658880968
BCL2A1	6.40431679139268	5.51408782868024	4.00901487327608	1.98910263322268	7.40731524196613	5.0448352663855	5.44389622763678	3.42086856179094	6.71330100322364	3.89237401940313	7.20520015379646	3.55458980998038	1.49567519477961	3.85100421706726	7.26410678215284	2.26305101527877	3.75167308627241	6.95089690418103	5.50362258624817	4.4841788056785	2.18272595761733	7.22019845739701	7.22427102648809	2.44892779227699	6.27690748084509	4.55830678981031	6.63398495087337	5.10771630741042	4.2287918076296	3.14082025826377	6.96567720241298	5.1691236441364	5.44125825028607	7.8023709187922	4.32553525096239	2.83388281120782	4.59337361016874	5.76072993184977	5.93239511187102	0.985488023405897	6.67527145235191	4.57286553195371	4.92030014658943	4.51285291919974	2.59929902430511	2.73122492311043	6.05632156557191	5.9034808961765	5.8173873985595
UBQLN4	4.64556259556513	4.91691575384967	5.5831808464457	5.52386996333028	6.07622041001909	5.09422091815129	5.81227968326938	4.67072594691053	5.13996508208401	4.2047564828164	5.52641355990296	5.15988826170394	4.38822205355874	5.6349000741274	5.76897560134231	5.26789973585836	3.10266701123057	5.66763614696748	5.14239431093455	5.00179920999322	5.53795882132473	5.21951021722628	4.5619458681884	5.35505037499707	5.60462786463113	5.30999582622826	4.42424106218435	6.02126253031109	5.62617954534479	6.21375032976215	5.52885941954004	5.87772208551048	4.55275319088658	5.88558653484315	5.52289168344884	2.98910095523696	5.90259592124215	5.06656244333671	5.42894919345381	4.35120186307085	5.39682068302906	4.46927874848375	5.20121750056466	5.549016780328	5.37993330380266	5.41820522872677	6.52355157610428	5.81227968326938	4.98184597730279
TRIM27	5.41918187392418	5.76318390792145	5.88145760680577	6.89030078904374	5.8624868268461	5.82603196686098	5.07810910686882	6.09385699403151	4.81560948442495	5.40121414320151	5.99980034292363	5.74846122936993	5.08868793493734	5.21221182005454	6.00964475898771	5.58494336055533	3.78976477747496	6.0325863410471	5.86661481412463	5.94252721224562	5.01614003418138	6.13673011405077	5.72844295653223	5.67528325624592	6.03583603722841	5.17874968145821	4.6718788985387	5.2027740766749	5.52386996333028	5.96555012497656	5.81945022225368	5.76318390792145	5.07170472567094	6.12992831121054	5.77535678284699	4.01698891523782	5.16426270537259	5.99005542029128	5.43432188911162	5.41986553496698	6.44513651091793	4.05568038347068	5.44096514869463	5.36734413900954	5.72844295653223	5.60080804057225	4.8559471637711	5.99458323384822	5.88755276247749
[truncated: 676 more rows]
[truncated: 977 more columns]
